# Supplementary material for: {N,N′-Bis­[2-(di­phenyl­phosphan­yl)ethan-1-yl­idene]ethyl­enedi­amine}bromido­(p-toluene­sulfonyl­methyl isocyanide)iron(II) tetra­phenyl­borate
Source: Acta Crystallogr Sect E Struct Rep Online. 2014 Mar 26;70(Pt 4):m144. doi: 10.1107/S1600536814005467 (PMC3998587; doi:10.1107/S1600536814005467)
Supplement: Supplementary file 1 [file e-70-0m144-sup1.cif]

##############################################################################
#                                                                            #
# This CIF contains the data in a paper accepted for publication in          #
# Acta Crystallographica Section E. It conforms to the requirements of       #
# Notes for Authors for Acta Crystallographica Section E, and has been       #
# peer reviewed under the auspices of the IUCr Commission on Journals.       #
#                                                                            #
# Full details of the Crystallographic Information File format               #
# are given in the paper "The Crystallographic Information File (CIF):       #
# a New Standard Archive File for Crystallography" by S. R. Hall, F. H.      #
# Allen and I. D. Brown [Acta Cryst. (1991), A47, 655-685].                  #
#                                                                            #
# The current version of the core CIF dictionary is obtainable from          #
# ftp://ftp.iucr.org/pub/cif_core.dic.                                       #
#                                                                            #
# Software is freely available for graphical display of the structure(s)     #
# in this CIF. For information consult the CIF software page                 #
# http://www.iucr.org/resources/cif/software.                                #
#                                                                            #
# This file may be used for bona fide research purposes within the           #
# scientific community so long as proper attribution is given to the journal # 
# article from which it was obtained.                                        #
#                                                                            #
##############################################################################
data_I
_database_code_depnum_ccdc_archive 'CCDC 990953'
_audit_creation_method     SHELXL-2013
_journal_date_recd_electronic     2014-03-07
_journal_date_accepted     2014-03-10
_journal_name_full     'Acta Crystallographica, Section E'
_journal_year     2014
_journal_volume     70
_journal_issue      4
_journal_page_first     m144
_journal_page_last     m144
_journal_paper_category     QM
_journal_paper_doi     10.1107/S1600536814005467
_journal_coeditor_code     IS5347
_publ_contact_author_name
;
Morris, Robert H.
;
_publ_contact_author_address
;
 Department of Chemistry
 University of Toronto
 Toronto
 Ontario
 Canada M5S 3H6
;
_publ_contact_author_email     rmorris@chem.utoronto.ca
_publ_contact_author_fax     ?
_publ_contact_author_phone     ?
_publ_section_title
;\
Bromido{<i>N</i>,<i>N</i>'-bis[2-(diphenylphosphanyl)ethan-1-ylidene]\
ethylenediamine}(<i>p</i>-toluenesulfonylmethyl isocyanide)iron(II)
tetraphenylborate
;
loop_
    _publ_author_name
    _publ_author_address
    'Sues, Peter E. '
;
Department of Chemistry,
University of Toronto,
Toronto, Ontario, Canada M5S 3H6
;
    'Lough, Alan J.'
;
Department of Chemistry,
University of Toronto,
Toronto, Ontario, Canada M5S 3H6
;
    'Morris, Robert H.'
;
Department of Chemistry,
University of Toronto,
Toronto, Ontario, Canada M5S 3H6
;
_chemical_name_systematic
;\
Bromido{<i>N</i>,<i>N</i>'-bis[2-(diphenylphosphanyl)ethan-1-ylidene]\
ethylenediamine}(<i>p</i>-toluenesulfonylmethyl isocyanide)iron(II)
tetraphenylborate
;
_chemical_name_common     ?
_chemical_formula_moiety     'C39 H39 Br Fe N3 O2 P2 S +, C24 H20 B -'
_chemical_formula_sum     'C63 H59 B Br Fe N3 O2 P2 S'
_chemical_formula_iupac     '[Fe Br (C9 H9 N O2 S) (C30 H30 N2 P2)] (C24 H20 B)'
_chemical_formula_weight     1130.70
_chemical_melting_point     ?
_shelx_space_group_comment
;
The symmetry employed for this shelxl refinement is uniquely defined
by the following loop, which should always be used as a source of
symmetry information in preference to the above space-group names.
They are only intended as comments.
;
_space_group_crystal_system     triclinic
_space_group_name_H-M_alt     'P -1'
_space_group_name_Hall     '-P 1'
loop_
    _space_group_symop_operation_xyz
    'x, y, z'
    '-x, -y, -z'
_cell_length_a     13.5738(16)
_cell_length_b     14.1207(15)
_cell_length_c     15.8419(16)
_cell_angle_alpha     79.847(4)
_cell_angle_beta     76.873(5)
_cell_angle_gamma     65.904(5)
_cell_volume     2687.5(5)
_cell_formula_units_Z     2
_cell_measurement_reflns_used     9992
_cell_measurement_theta_min     3.63
_cell_measurement_theta_max     65.83
_cell_measurement_temperature     147(2)
_exptl_crystal_description     prism
_exptl_crystal_colour     yellow
_exptl_crystal_size_max     0.050
_exptl_crystal_size_mid     0.030
_exptl_crystal_size_min     0.020
_exptl_crystal_density_diffrn     1.397
_exptl_crystal_density_meas     ?
_exptl_crystal_density_method     ?
_exptl_crystal_F_000     1172
_exptl_absorpt_coefficient_mu     4.421
_exptl_absorpt_correction_type     multi-scan
_exptl_absorpt_process_details     '(SADABS; Bruker, 2012)'
_shelx_estimated_absorpt_T_min     0.809
_shelx_estimated_absorpt_T_max     0.917
_exptl_absorpt_correction_T_min     0.6691
_exptl_absorpt_correction_T_max     0.7528
_exptl_special_details     ?
_diffrn_ambient_temperature     147(2)
_diffrn_radiation_type     CuK\a
_diffrn_radiation_wavelength     1.54178
_diffrn_measurement_device_type     'Bruker Kappa APEX DUO CCD'
_diffrn_measurement_method     '\f and \w scans'
_diffrn_detector_area_resol_mean     ?
_diffrn_reflns_number     63879
_diffrn_reflns_av_R_equivalents     0.0573
_diffrn_reflns_theta_min     2.877
_diffrn_reflns_theta_max     66.423
_diffrn_reflns_theta_full     67.679
_diffrn_measured_fraction_theta_max     0.962
_diffrn_measured_fraction_theta_full     0.938
_diffrn_reflns_limit_h_min     -15
_diffrn_reflns_limit_h_max     15
_diffrn_reflns_limit_k_min     -16
_diffrn_reflns_limit_k_max     16
_diffrn_reflns_limit_l_min     -18
_diffrn_reflns_limit_l_max     18
_refine_special_details     ?
_reflns_number_total     9108
_reflns_number_gt     7945
_reflns_threshold_expression     I>2\s(I)
_refine_ls_structure_factor_coef     Fsqd
_refine_ls_matrix_type     full
_refine_ls_R_factor_all     0.0407
_refine_ls_R_factor_gt     0.0335
_refine_ls_wR_factor_gt     0.0823
_refine_ls_wR_factor_ref     0.0864
_refine_ls_goodness_of_fit_ref     1.039
_refine_ls_restrained_S_all     1.039
_refine_ls_number_reflns     9108
_refine_ls_number_parameters     668
_refine_ls_number_restraints     0
_refine_ls_hydrogen_treatment     constr
_refine_ls_weighting_scheme     calc
_refine_ls_weighting_details
;
 w=1/[\s^2^(Fo^2^)+(0.0408P)^2^+2.0605P]
 where P=(Fo^2^+2Fc^2^)/3
;
_atom_sites_solution_hydrogens     geom
_atom_sites_solution_primary     ?
_atom_sites_solution_secondary     ?
_refine_ls_shift/su_max     0.001
_refine_ls_shift/su_mean     0.000
_refine_diff_density_max     0.475
_refine_diff_density_min     -0.592
_refine_ls_extinction_method     none
_refine_ls_extinction_coef     .
loop_
    _atom_type_symbol
    _atom_type_description
    _atom_type_scat_dispersion_real
    _atom_type_scat_dispersion_imag
    _atom_type_scat_source
    'C' 'C' 0.0181 0.0091
                         'International Tables Vol C Tables 4.2.6.8 and 6.1.1.4'
    'H' 'H' 0.0000 0.0000
                         'International Tables Vol C Tables 4.2.6.8 and 6.1.1.4'
    'N' 'N' 0.0311 0.0180
                         'International Tables Vol C Tables 4.2.6.8 and 6.1.1.4'
    'O' 'O' 0.0492 0.0322
                         'International Tables Vol C Tables 4.2.6.8 and 6.1.1.4'
    'B' 'B' 0.0090 0.0039
                         'International Tables Vol C Tables 4.2.6.8 and 6.1.1.4'
    'P' 'P' 0.2955 0.4335
                         'International Tables Vol C Tables 4.2.6.8 and 6.1.1.4'
    'S' 'S' 0.3331 0.5567
                         'International Tables Vol C Tables 4.2.6.8 and 6.1.1.4'
    'Fe' 'Fe' -1.1336 3.1974
                         'International Tables Vol C Tables 4.2.6.8 and 6.1.1.4'
    'Br' 'Br' -0.6763 1.2805
                         'International Tables Vol C Tables 4.2.6.8 and 6.1.1.4'
_computing_data_collection     'APEX2 (Bruker, 2012)'
_computing_cell_refinement     'SAINT (Bruker, 2012)'
_computing_data_reduction     'SAINT (Bruker, 2012)'
_computing_structure_solution     'SHELXS97 (Sheldrick, 2008)'
_computing_structure_refinement     'SHELXL2013 (Sheldrick, 2008)'
_computing_molecular_graphics     'PLATON (Spek, 2009)'
_computing_publication_material     'SHELXTL (Sheldrick, 2008)'
loop_
    _atom_site_type_symbol
    _atom_site_label
    _atom_site_fract_x
    _atom_site_fract_y
    _atom_site_fract_z
    _atom_site_U_iso_or_equiv
    _atom_site_adp_type
    _atom_site_calc_flag
    _atom_site_occupancy
    _atom_site_disorder_assembly
    _atom_site_disorder_group
    Fe Fe1 0.24184(3) 0.24713(3) 0.25224(2) 0.01682(9) Uani d 1 . .
    Br Br1 0.33565(2) 0.07030(2) 0.20309(2) 0.02982(8) Uani d 1 . .
    S S1 0.13182(5) 0.54658(5) 0.45590(4) 0.02714(14) Uani d 1 . .
    P P1 0.10168(5) 0.25748(4) 0.19371(4) 0.01708(13) Uani d 1 . .
    P P2 0.34887(5) 0.31773(4) 0.15529(4) 0.01916(13) Uani d 1 . .
    O O1 0.07408(17) 0.64937(16) 0.48384(13) 0.0438(5) Uani d 1 . .
    O O2 0.12548(16) 0.45826(16) 0.51375(12) 0.0380(5) Uani d 1 . .
    N N1 0.16915(17) 0.18657(15) 0.35637(13) 0.0236(4) Uani d 1 . .
    N N2 0.35614(17) 0.20841(15) 0.32337(13) 0.0232(4) Uani d 1 . .
    N N3 0.12910(16) 0.45064(15) 0.32730(13) 0.0233(4) Uani d 1 . .
    C C1 0.0464(2) 0.17330(19) 0.27661(16) 0.0245(5) Uani d 1 . .
    H H1A -0.0346 0.2058 0.2883 0.029 Uiso calc 1 . .
    H H1B 0.0685 0.1046 0.2550 0.029 Uiso calc 1 . .
    C C2 0.0899(2) 0.15986(19) 0.35777(16) 0.0260(5) Uani d 1 . .
    H H2A 0.0587 0.1314 0.4106 0.031 Uiso calc 1 . .
    C C3 0.2166(2) 0.1740(2) 0.43463(16) 0.0314(6) Uani d 1 . .
    H H3A 0.2019 0.1189 0.4773 0.038 Uiso calc 1 . .
    H H3B 0.1843 0.2400 0.4625 0.038 Uiso calc 1 . .
    C C4 0.3391(2) 0.1438(2) 0.40458(17) 0.0327(6) Uani d 1 . .
    H H4A 0.3717 0.1555 0.4497 0.039 Uiso calc 1 . .
    H H4B 0.3746 0.0691 0.3944 0.039 Uiso calc 1 . .
    C C5 0.4415(2) 0.22964(19) 0.30114(16) 0.0253(5) Uani d 1 . .
    H H5A 0.4926 0.2085 0.3397 0.030 Uiso calc 1 . .
    C C6 0.4618(2) 0.2870(2) 0.21575(16) 0.0255(5) Uani d 1 . .
    H H6A 0.5321 0.2441 0.1816 0.031 Uiso calc 1 . .
    H H6B 0.4672 0.3523 0.2245 0.031 Uiso calc 1 . .
    C C7 0.17161(18) 0.37228(18) 0.29535(14) 0.0187(5) Uani d 1 . .
    C C8 0.0817(2) 0.54972(18) 0.35872(15) 0.0231(5) Uani d 1 . .
    H H8A 0.0010 0.5721 0.3719 0.028 Uiso calc 1 . .
    H H8B 0.0997 0.6010 0.3134 0.028 Uiso calc 1 . .
    C C11 0.2713(2) 0.5238(2) 0.42036(16) 0.0279(6) Uani d 1 . .
    C C12 0.3000(3) 0.6035(2) 0.37254(19) 0.0376(7) Uani d 1 . .
    H H12A 0.2454 0.6678 0.3555 0.045 Uiso calc 1 . .
    C C13 0.4097(3) 0.5877(2) 0.3500(2) 0.0424(7) Uani d 1 . .
    H H13A 0.4301 0.6414 0.3161 0.051 Uiso calc 1 . .
    C C14 0.4909(2) 0.4949(2) 0.37594(18) 0.0378(7) Uani d 1 . .
    C C15 0.4603(2) 0.4147(2) 0.42017(19) 0.0387(7) Uani d 1 . .
    H H15A 0.5151 0.3495 0.4351 0.046 Uiso calc 1 . .
    C C16 0.3508(2) 0.4283(2) 0.44297(18) 0.0330(6) Uani d 1 . .
    H H16A 0.3305 0.3730 0.4736 0.040 Uiso calc 1 . .
    C C17 0.6088(3) 0.4833(3) 0.3573(2) 0.0544(9) Uani d 1 . .
    H H17A 0.6534 0.4164 0.3852 0.082 Uiso calc 1 . .
    H H17B 0.6151 0.5402 0.3803 0.082 Uiso calc 1 . .
    H H17C 0.6347 0.4856 0.2942 0.082 Uiso calc 1 . .
    C C21 -0.01598(18) 0.38122(17) 0.19108(15) 0.0190(5) Uani d 1 . .
    C C22 -0.0468(2) 0.43710(18) 0.11316(16) 0.0228(5) Uani d 1 . .
    H H22A -0.0102 0.4081 0.0595 0.027 Uiso calc 1 . .
    C C23 -0.1308(2) 0.5348(2) 0.11377(17) 0.0294(6) Uani d 1 . .
    H H23A -0.1519 0.5721 0.0604 0.035 Uiso calc 1 . .
    C C24 -0.1840(2) 0.5786(2) 0.19106(18) 0.0321(6) Uani d 1 . .
    H H24A -0.2400 0.6466 0.1907 0.039 Uiso calc 1 . .
    C C25 -0.1556(2) 0.5232(2) 0.26921(17) 0.0285(6) Uani d 1 . .
    H H25A -0.1933 0.5525 0.3226 0.034 Uiso calc 1 . .
    C C26 -0.07257(19) 0.42549(19) 0.26938(16) 0.0229(5) Uani d 1 . .
    H H26A -0.0535 0.3878 0.3231 0.028 Uiso calc 1 . .
    C C31 0.2860(2) 0.46004(18) 0.13921(15) 0.0209(5) Uani d 1 . .
    C C32 0.3318(2) 0.5265(2) 0.15317(18) 0.0324(6) Uani d 1 . .
    H H32A 0.4050 0.4991 0.1636 0.039 Uiso calc 1 . .
    C C33 0.2701(3) 0.6336(2) 0.15184(19) 0.0390(7) Uani d 1 . .
    H H33A 0.3015 0.6786 0.1622 0.047 Uiso calc 1 . .
    C C34 0.1652(3) 0.6745(2) 0.13582(18) 0.0359(7) Uani d 1 . .
    H H34A 0.1234 0.7472 0.1368 0.043 Uiso calc 1 . .
    C C35 0.1197(2) 0.6100(2) 0.11815(17) 0.0322(6) Uani d 1 . .
    H H35A 0.0477 0.6381 0.1050 0.039 Uiso calc 1 . .
    C C36 0.1807(2) 0.50367(19) 0.12002(16) 0.0261(5) Uani d 1 . .
    H H36A 0.1496 0.4594 0.1078 0.031 Uiso calc 1 . .
    C C41 0.11374(19) 0.21067(17) 0.09031(15) 0.0199(5) Uani d 1 . .
    C C42 0.2042(2) 0.20105(19) 0.02548(16) 0.0252(5) Uani d 1 . .
    H H42A 0.2626 0.2155 0.0360 0.030 Uiso calc 1 . .
    C C43 0.2101(2) 0.1703(2) -0.05490(17) 0.0300(6) Uani d 1 . .
    H H43A 0.2718 0.1649 -0.0993 0.036 Uiso calc 1 . .
    C C44 0.1263(2) 0.14770(19) -0.07000(16) 0.0285(6) Uani d 1 . .
    H H44A 0.1301 0.1273 -0.1251 0.034 Uiso calc 1 . .
    C C45 0.0365(2) 0.15467(19) -0.00490(17) 0.0296(6) Uani d 1 . .
    H H45A -0.0202 0.1372 -0.0149 0.036 Uiso calc 1 . .
    C C46 0.0293(2) 0.18725(19) 0.07497(16) 0.0247(5) Uani d 1 . .
    H H46A -0.0330 0.1935 0.1190 0.030 Uiso calc 1 . .
    C C51 0.42044(19) 0.2781(2) 0.04679(16) 0.0251(5) Uani d 1 . .
    C C52 0.4016(2) 0.3466(2) -0.02799(17) 0.0352(6) Uani d 1 . .
    H H52A 0.3534 0.4173 -0.0233 0.042 Uiso calc 1 . .
    C C53 0.4532(3) 0.3119(3) -0.1095(2) 0.0487(8) Uani d 1 . .
    H H53A 0.4401 0.3593 -0.1602 0.058 Uiso calc 1 . .
    C C54 0.5233(3) 0.2091(3) -0.1177(2) 0.0514(9) Uani d 1 . .
    H H54A 0.5576 0.1858 -0.1737 0.062 Uiso calc 1 . .
    C C55 0.5430(3) 0.1412(3) -0.0444(2) 0.0477(8) Uani d 1 . .
    H H55A 0.5916 0.0707 -0.0499 0.057 Uiso calc 1 . .
    C C56 0.4925(2) 0.1746(2) 0.0379(2) 0.0359(6) Uani d 1 . .
    H H56A 0.5070 0.1268 0.0882 0.043 Uiso calc 1 . .
    C C61 1.0789(2) 0.00682(19) -0.28860(19) 0.0302(6) Uani d 1 . .
    C C62 1.0266(2) 0.0422(2) -0.3622(2) 0.0421(7) Uani d 1 . .
    H H62A 1.0705 0.0330 -0.4185 0.051 Uiso calc 1 . .
    C C63 0.9142(3) 0.0897(2) -0.3554(3) 0.0537(9) Uani d 1 . .
    H H63A 0.8821 0.1126 -0.4066 0.064 Uiso calc 1 . .
    C C64 0.8484(3) 0.1038(2) -0.2751(3) 0.0548(10) Uani d 1 . .
    H H64A 0.7711 0.1362 -0.2707 0.066 Uiso calc 1 . .
    C C65 0.8952(3) 0.0707(2) -0.2002(3) 0.0490(9) Uani d 1 . .
    H H65A 0.8501 0.0802 -0.1444 0.059 Uiso calc 1 . .
    C C66 1.0101(2) 0.02279(19) -0.2078(2) 0.0358(7) Uani d 1 . .
    H H66A 1.0416 0.0007 -0.1564 0.043 Uiso calc 1 . .
    C C71 1.2732(2) -0.09212(18) -0.39262(16) 0.0263(6) Uani d 1 . .
    C C72 1.2376(2) -0.1542(2) -0.42926(18) 0.0354(6) Uani d 1 . .
    H H72A 1.1738 -0.1659 -0.3995 0.042 Uiso calc 1 . .
    C C73 1.2918(3) -0.1992(2) -0.5074(2) 0.0424(8) Uani d 1 . .
    H H73A 1.2655 -0.2416 -0.5286 0.051 Uiso calc 1 . .
    C C74 1.3831(3) -0.1824(2) -0.55364(19) 0.0442(8) Uani d 1 . .
    H H74A 1.4197 -0.2122 -0.6070 0.053 Uiso calc 1 . .
    C C75 1.4201(2) -0.1216(2) -0.52095(17) 0.0359(7) Uani d 1 . .
    H H75A 1.4829 -0.1089 -0.5519 0.043 Uiso calc 1 . .
    C C76 1.3656(2) -0.07839(19) -0.44224(16) 0.0267(6) Uani d 1 . .
    H H76A 1.3936 -0.0370 -0.4214 0.032 Uiso calc 1 . .
    C C81 1.24591(18) -0.14122(18) -0.21894(15) 0.0205(5) Uani d 1 . .
    C C91 1.25498(19) 0.04773(18) -0.29289(15) 0.0203(5) Uani d 1 . .
    C C82 1.3511(2) 0.03139(19) -0.26384(16) 0.0234(5) Uani d 1 . .
    H H82A 1.3896 -0.0352 -0.2365 0.028 Uiso calc 1 . .
    C C92 1.25030(19) -0.12591(19) -0.13495(16) 0.0237(5) Uani d 1 . .
    H H92A 1.2391 -0.0580 -0.1237 0.028 Uiso calc 1 . .
    C C83 1.3928(2) 0.10846(19) -0.27321(16) 0.0266(6) Uani d 1 . .
    H H83A 1.4579 0.0944 -0.2519 0.032 Uiso calc 1 . .
    C C93 1.2702(2) -0.2053(2) -0.06739(17) 0.0295(6) Uani d 1 . .
    H H93A 1.2731 -0.1911 -0.0117 0.035 Uiso calc 1 . .
    C C84 1.2859(2) -0.3048(2) -0.08126(18) 0.0326(6) Uani d 1 . .
    H H84A 1.2992 -0.3595 -0.0355 0.039 Uiso calc 1 . .
    C C94 1.3391(2) 0.2056(2) -0.31375(17) 0.0297(6) Uani d 1 . .
    H H94A 1.3676 0.2584 -0.3212 0.036 Uiso calc 1 . .
    C C85 1.2820(2) -0.3233(2) -0.16267(18) 0.0329(6) Uani d 1 . .
    H H85A 1.2925 -0.3912 -0.1730 0.039 Uiso calc 1 . .
    C C95 1.2440(2) 0.22536(19) -0.34325(17) 0.0294(6) Uani d 1 . .
    H H95A 1.2069 0.2918 -0.3715 0.035 Uiso calc 1 . .
    C C86 1.2629(2) -0.24353(19) -0.23000(17) 0.0258(5) Uani d 1 . .
    H H86A 1.2613 -0.2589 -0.2856 0.031 Uiso calc 1 . .
    C C96 1.2024(2) 0.14809(18) -0.33170(16) 0.0246(5) Uani d 1 . .
    H H96A 1.1355 0.1640 -0.3509 0.030 Uiso calc 1 . .
    B B1 1.2134(2) -0.0454(2) -0.29695(19) 0.0231(6) Uani d 1 . .
loop_
    _atom_site_aniso_label
    _atom_site_aniso_U_11
    _atom_site_aniso_U_22
    _atom_site_aniso_U_33
    _atom_site_aniso_U_12
    _atom_site_aniso_U_13
    _atom_site_aniso_U_23
    Fe1 0.01778(19) 0.01577(18) 0.01614(19) -0.00548(14) -0.00380(15)
                                                                    -0.00086(14)
    Br1 0.03041(15) 0.02055(13) 0.03436(16) -0.00383(11) -0.00677(11)
                                                                    -0.00562(11)
    S1 0.0310(3) 0.0315(3) 0.0180(3) -0.0101(3) -0.0016(2) -0.0079(2)
    P1 0.0186(3) 0.0170(3) 0.0159(3) -0.0072(2) -0.0022(2) -0.0022(2)
    P2 0.0173(3) 0.0211(3) 0.0187(3) -0.0069(2) -0.0024(2) -0.0029(2)
    O1 0.0449(12) 0.0431(12) 0.0423(12) -0.0091(9) -0.0027(9) -0.0271(10)
    O2 0.0371(11) 0.0532(12) 0.0217(9) -0.0197(9) -0.0052(8) 0.0078(9)
    N1 0.0295(11) 0.0226(10) 0.0184(10) -0.0104(9) -0.0049(9) 0.0009(8)
    N2 0.0251(11) 0.0204(10) 0.0224(11) -0.0057(8) -0.0076(9) -0.0011(8)
    N3 0.0244(11) 0.0247(11) 0.0207(10) -0.0089(9) -0.0012(9) -0.0066(9)
    C1 0.0287(13) 0.0243(12) 0.0244(13) -0.0158(11) -0.0039(11) 0.0007(10)
    C2 0.0317(14) 0.0251(13) 0.0224(13) -0.0153(11) -0.0029(11) 0.0038(10)
    C3 0.0398(16) 0.0411(15) 0.0176(13) -0.0207(13) -0.0102(11) 0.0068(11)
    C4 0.0362(15) 0.0362(15) 0.0276(14) -0.0154(12) -0.0165(12) 0.0104(12)
    C5 0.0221(13) 0.0254(13) 0.0286(14) -0.0053(10) -0.0112(11) -0.0032(10)
    C6 0.0210(12) 0.0293(13) 0.0279(14) -0.0110(10) -0.0048(10) -0.0032(11)
    C7 0.0163(11) 0.0256(13) 0.0154(11) -0.0104(10) -0.0039(9) 0.0022(10)
    C8 0.0275(13) 0.0204(12) 0.0192(12) -0.0062(10) -0.0035(10) -0.0040(10)
    C11 0.0328(15) 0.0324(14) 0.0219(13) -0.0144(12) -0.0036(11) -0.0081(11)
    C12 0.0468(18) 0.0333(15) 0.0345(16) -0.0171(13) -0.0029(13) -0.0090(12)
    C13 0.0517(19) 0.0412(17) 0.0417(17) -0.0286(15) 0.0049(14) -0.0125(14)
    C14 0.0408(17) 0.0491(18) 0.0316(15) -0.0226(14) 0.0016(13) -0.0207(13)
    C15 0.0368(16) 0.0406(16) 0.0397(17) -0.0110(13) -0.0113(13) -0.0095(13)
    C16 0.0380(16) 0.0328(14) 0.0315(15) -0.0156(12) -0.0103(12) -0.0006(12)
    C17 0.0423(19) 0.071(2) 0.060(2) -0.0307(17) 0.0093(16) -0.0335(18)
    C21 0.0172(11) 0.0210(12) 0.0208(12) -0.0098(9) -0.0015(9) -0.0030(9)
    C22 0.0244(13) 0.0235(12) 0.0203(12) -0.0100(10) -0.0027(10) -0.0012(10)
    C23 0.0283(14) 0.0260(13) 0.0296(14) -0.0058(11) -0.0095(11) 0.0024(11)
    C24 0.0235(14) 0.0257(13) 0.0405(16) -0.0022(11) -0.0047(12) -0.0058(12)
    C25 0.0230(13) 0.0301(13) 0.0295(14) -0.0071(11) 0.0020(11) -0.0122(11)
    C26 0.0212(12) 0.0260(12) 0.0217(12) -0.0087(10) -0.0040(10) -0.0030(10)
    C31 0.0266(13) 0.0218(12) 0.0146(11) -0.0122(10) 0.0000(10) -0.0002(9)
    C32 0.0395(16) 0.0316(14) 0.0332(15) -0.0187(12) -0.0150(12) 0.0027(11)
    C33 0.065(2) 0.0277(14) 0.0367(16) -0.0268(14) -0.0196(15) 0.0028(12)
    C34 0.0533(19) 0.0214(13) 0.0284(14) -0.0108(12) -0.0083(13) 0.0015(11)
    C35 0.0331(15) 0.0266(14) 0.0310(15) -0.0095(11) -0.0055(12) 0.0071(11)
    C36 0.0287(14) 0.0232(12) 0.0279(14) -0.0134(11) -0.0049(11) 0.0028(10)
    C41 0.0251(13) 0.0154(11) 0.0185(12) -0.0064(9) -0.0047(10) -0.0021(9)
    C42 0.0283(14) 0.0257(13) 0.0236(13) -0.0124(11) -0.0019(11) -0.0057(10)
    C43 0.0342(15) 0.0302(14) 0.0210(13) -0.0098(11) 0.0018(11) -0.0054(11)
    C44 0.0383(15) 0.0234(13) 0.0204(13) -0.0046(11) -0.0094(11) -0.0060(10)
    C45 0.0341(15) 0.0263(13) 0.0315(15) -0.0094(11) -0.0131(12) -0.0065(11)
    C46 0.0240(13) 0.0263(13) 0.0244(13) -0.0088(10) -0.0051(10) -0.0047(10)
    C51 0.0179(12) 0.0358(14) 0.0254(13) -0.0140(11) 0.0012(10) -0.0090(11)
    C52 0.0300(15) 0.0494(17) 0.0270(14) -0.0177(13) -0.0013(12) -0.0041(13)
    C53 0.0466(19) 0.075(2) 0.0253(15) -0.0273(18) 0.0020(14) -0.0092(15)
    C54 0.0410(18) 0.093(3) 0.0343(18) -0.0385(19) 0.0131(14) -0.0339(18)
    C55 0.0361(17) 0.055(2) 0.057(2) -0.0209(15) 0.0097(15) -0.0333(17)
    C56 0.0280(14) 0.0385(15) 0.0403(16) -0.0127(12) 0.0048(12) -0.0154(13)
    C61 0.0250(14) 0.0177(12) 0.0492(17) -0.0106(10) -0.0093(12) 0.0035(11)
    C62 0.0355(17) 0.0324(15) 0.059(2) -0.0135(13) -0.0213(15) 0.0132(14)
    C63 0.0362(18) 0.0337(17) 0.090(3) -0.0112(14) -0.0290(19) 0.0151(17)
    C64 0.0266(16) 0.0250(15) 0.111(3) -0.0026(12) -0.025(2) -0.0037(17)
    C65 0.0334(17) 0.0264(15) 0.088(3) -0.0136(13) 0.0064(17) -0.0249(16)
    C66 0.0235(14) 0.0204(13) 0.066(2) -0.0084(11) -0.0041(13) -0.0162(13)
    C71 0.0342(14) 0.0211(12) 0.0240(13) -0.0086(11) -0.0135(11) 0.0031(10)
    C72 0.0423(17) 0.0364(15) 0.0317(15) -0.0152(13) -0.0152(13) -0.0016(12)
    C73 0.054(2) 0.0375(16) 0.0398(17) -0.0107(14) -0.0234(15) -0.0112(13)
    C74 0.055(2) 0.0456(18) 0.0263(15) -0.0088(15) -0.0125(14) -0.0069(13)
    C75 0.0448(17) 0.0318(14) 0.0227(14) -0.0081(13) -0.0048(12) 0.0004(11)
    C76 0.0339(14) 0.0210(12) 0.0210(13) -0.0059(11) -0.0087(11) 0.0021(10)
    C81 0.0132(11) 0.0214(12) 0.0238(12) -0.0054(9) 0.0009(9) -0.0032(10)
    C91 0.0205(12) 0.0214(12) 0.0165(12) -0.0073(10) 0.0014(9) -0.0035(9)
    C82 0.0237(13) 0.0215(12) 0.0215(12) -0.0061(10) -0.0017(10) -0.0027(10)
    C92 0.0203(12) 0.0223(12) 0.0260(13) -0.0081(10) 0.0017(10) -0.0041(10)
    C83 0.0232(13) 0.0297(13) 0.0270(13) -0.0105(11) 0.0006(11) -0.0087(11)
    C93 0.0292(14) 0.0348(14) 0.0209(13) -0.0125(11) 0.0006(11) 0.0007(11)
    C84 0.0335(15) 0.0282(14) 0.0288(14) -0.0115(12) -0.0002(12) 0.0076(11)
    C94 0.0326(15) 0.0253(13) 0.0323(14) -0.0154(11) 0.0046(12) -0.0079(11)
    C85 0.0345(15) 0.0222(13) 0.0386(16) -0.0120(11) 0.0015(12) -0.0023(11)
    C95 0.0324(15) 0.0203(12) 0.0316(14) -0.0075(11) -0.0047(12) -0.0002(11)
    C86 0.0252(13) 0.0239(13) 0.0268(13) -0.0099(10) -0.0001(11) -0.0033(10)
    C96 0.0256(13) 0.0238(12) 0.0232(13) -0.0088(10) -0.0035(10) -0.0018(10)
    B1 0.0215(14) 0.0222(14) 0.0260(15) -0.0080(11) -0.0061(12) -0.0013(11)
_geom_special_details
;
All e.s.d.'s (except the e.s.d. in the dihedral angle between two l.s. planes)
are estimated using the full covariance matrix. The cell e.s.d.'s are taken
into account individually in the estimation of e.s.d.'s in distances, angles
and torsion angles; correlations between e.s.d.'s in cell parameters are only
used when they are defined by crystal symmetry. An approximate (isotropic)
treatment of cell e.s.d.'s is used for estimating e.s.d.'s involving l.s.
planes.
;
loop_
    _geom_bond_atom_site_label_1
    _geom_bond_atom_site_label_2
    _geom_bond_site_symmetry_2
    _geom_bond_distance
    _geom_bond_publ_flag
    Fe1 C7 . 1.803(2) ?
    Fe1 N2 . 1.965(2) ?
    Fe1 N1 . 1.969(2) ?
    Fe1 P1 . 2.2420(7) ?
    Fe1 P2 . 2.2567(7) ?
    Fe1 Br1 . 2.4700(5) ?
    S1 O2 . 1.432(2) ?
    S1 O1 . 1.434(2) ?
    S1 C11 . 1.757(3) ?
    S1 C8 . 1.806(2) ?
    P1 C41 . 1.822(2) ?
    P1 C21 . 1.825(2) ?
    P1 C1 . 1.852(2) ?
    P2 C51 . 1.830(2) ?
    P2 C31 . 1.830(2) ?
    P2 C6 . 1.853(2) ?
    N1 C2 . 1.271(3) ?
    N1 C3 . 1.475(3) ?
    N2 C5 . 1.272(3) ?
    N2 C4 . 1.471(3) ?
    N3 C7 . 1.165(3) ?
    N3 C8 . 1.409(3) ?
    C1 C2 . 1.485(3) ?
    C1 H1A . 0.9900 ?
    C1 H1B . 0.9900 ?
    C2 H2A . 0.9500 ?
    C3 C4 . 1.518(4) ?
    C3 H3A . 0.9900 ?
    C3 H3B . 0.9900 ?
    C4 H4A . 0.9900 ?
    C4 H4B . 0.9900 ?
    C5 C6 . 1.479(4) ?
    C5 H5A . 0.9500 ?
    C6 H6A . 0.9900 ?
    C6 H6B . 0.9900 ?
    C8 H8A . 0.9900 ?
    C8 H8B . 0.9900 ?
    C11 C12 . 1.384(4) ?
    C11 C16 . 1.388(4) ?
    C12 C13 . 1.381(4) ?
    C12 H12A . 0.9500 ?
    C13 C14 . 1.392(5) ?
    C13 H13A . 0.9500 ?
    C14 C15 . 1.385(4) ?
    C14 C17 . 1.504(4) ?
    C15 C16 . 1.387(4) ?
    C15 H15A . 0.9500 ?
    C16 H16A . 0.9500 ?
    C17 H17A . 0.9800 ?
    C17 H17B . 0.9800 ?
    C17 H17C . 0.9800 ?
    C21 C22 . 1.394(3) ?
    C21 C26 . 1.403(3) ?
    C22 C23 . 1.385(3) ?
    C22 H22A . 0.9500 ?
    C23 C24 . 1.380(4) ?
    C23 H23A . 0.9500 ?
    C24 C25 . 1.387(4) ?
    C24 H24A . 0.9500 ?
    C25 C26 . 1.380(3) ?
    C25 H25A . 0.9500 ?
    C26 H26A . 0.9500 ?
    C31 C36 . 1.388(4) ?
    C31 C32 . 1.388(4) ?
    C32 C33 . 1.398(4) ?
    C32 H32A . 0.9500 ?
    C33 C34 . 1.366(4) ?
    C33 H33A . 0.9500 ?
    C34 C35 . 1.385(4) ?
    C34 H34A . 0.9500 ?
    C35 C36 . 1.386(4) ?
    C35 H35A . 0.9500 ?
    C36 H36A . 0.9500 ?
    C41 C42 . 1.386(3) ?
    C41 C46 . 1.396(3) ?
    C42 C43 . 1.392(3) ?
    C42 H42A . 0.9500 ?
    C43 C44 . 1.378(4) ?
    C43 H43A . 0.9500 ?
    C44 C45 . 1.388(4) ?
    C44 H44A . 0.9500 ?
    C45 C46 . 1.391(3) ?
    C45 H45A . 0.9500 ?
    C46 H46A . 0.9500 ?
    C51 C52 . 1.391(4) ?
    C51 C56 . 1.398(4) ?
    C52 C53 . 1.389(4) ?
    C52 H52A . 0.9500 ?
    C53 C54 . 1.382(5) ?
    C53 H53A . 0.9500 ?
    C54 C55 . 1.370(5) ?
    C54 H54A . 0.9500 ?
    C55 C56 . 1.393(4) ?
    C55 H55A . 0.9500 ?
    C56 H56A . 0.9500 ?
    C61 C66 . 1.396(4) ?
    C61 C62 . 1.412(4) ?
    C61 B1 . 1.649(4) ?
    C62 C63 . 1.381(4) ?
    C62 H62A . 0.9500 ?
    C63 C64 . 1.373(5) ?
    C63 H63A . 0.9500 ?
    C64 C65 . 1.391(5) ?
    C64 H64A . 0.9500 ?
    C65 C66 . 1.410(4) ?
    C65 H65A . 0.9500 ?
    C66 H66A . 0.9500 ?
    C71 C76 . 1.387(4) ?
    C71 C72 . 1.411(4) ?
    C71 B1 . 1.657(4) ?
    C72 C73 . 1.400(4) ?
    C72 H72A . 0.9500 ?
    C73 C74 . 1.376(5) ?
    C73 H73A . 0.9500 ?
    C74 C75 . 1.372(4) ?
    C74 H74A . 0.9500 ?
    C75 C76 . 1.398(4) ?
    C75 H75A . 0.9500 ?
    C76 H76A . 0.9500 ?
    C81 C92 . 1.403(3) ?
    C81 C86 . 1.403(3) ?
    C81 B1 . 1.650(4) ?
    C91 C82 . 1.399(3) ?
    C91 C96 . 1.401(3) ?
    C91 B1 . 1.646(4) ?
    C82 C83 . 1.391(4) ?
    C82 H82A . 0.9500 ?
    C92 C93 . 1.391(4) ?
    C92 H92A . 0.9500 ?
    C83 C94 . 1.382(4) ?
    C83 H83A . 0.9500 ?
    C93 C84 . 1.384(4) ?
    C93 H93A . 0.9500 ?
    C84 C85 . 1.376(4) ?
    C84 H84A . 0.9500 ?
    C94 C95 . 1.377(4) ?
    C94 H94A . 0.9500 ?
    C85 C86 . 1.391(4) ?
    C85 H85A . 0.9500 ?
    C95 C96 . 1.389(4) ?
    C95 H95A . 0.9500 ?
    C86 H86A . 0.9500 ?
    C96 H96A . 0.9500 ?
loop_
    _geom_angle_atom_site_label_1
    _geom_angle_atom_site_label_2
    _geom_angle_atom_site_label_3
    _geom_angle_site_symmetry_1
    _geom_angle_site_symmetry_3
    _geom_angle
    _geom_angle_publ_flag
    C7 Fe1 N2 . . 90.99(9) ?
    C7 Fe1 N1 . . 88.74(9) ?
    N2 Fe1 N1 . . 82.96(9) ?
    C7 Fe1 P1 . . 95.06(7) ?
    N2 Fe1 P1 . . 164.97(6) ?
    N1 Fe1 P1 . . 83.44(6) ?
    C7 Fe1 P2 . . 87.36(7) ?
    N2 Fe1 P2 . . 84.02(6) ?
    N1 Fe1 P2 . . 166.33(6) ?
    P1 Fe1 P2 . . 109.95(3) ?
    C7 Fe1 Br1 . . 176.19(7) ?
    N2 Fe1 Br1 . . 87.30(6) ?
    N1 Fe1 Br1 . . 87.66(6) ?
    P1 Fe1 Br1 . . 85.80(2) ?
    P2 Fe1 Br1 . . 95.85(2) ?
    O2 S1 O1 . . 119.89(13) ?
    O2 S1 C11 . . 107.42(12) ?
    O1 S1 C11 . . 109.80(12) ?
    O2 S1 C8 . . 108.69(12) ?
    O1 S1 C8 . . 105.36(12) ?
    C11 S1 C8 . . 104.67(12) ?
    C41 P1 C21 . . 102.28(10) ?
    C41 P1 C1 . . 104.54(11) ?
    C21 P1 C1 . . 102.80(11) ?
    C41 P1 Fe1 . . 125.52(8) ?
    C21 P1 Fe1 . . 118.43(8) ?
    C1 P1 Fe1 . . 100.17(8) ?
    C51 P2 C31 . . 104.38(11) ?
    C51 P2 C6 . . 103.41(11) ?
    C31 P2 C6 . . 105.94(11) ?
    C51 P2 Fe1 . . 127.25(8) ?
    C31 P2 Fe1 . . 113.16(8) ?
    C6 P2 Fe1 . . 100.43(8) ?
    C2 N1 C3 . . 122.3(2) ?
    C2 N1 Fe1 . . 124.73(17) ?
    C3 N1 Fe1 . . 112.98(16) ?
    C5 N2 C4 . . 121.3(2) ?
    C5 N2 Fe1 . . 125.02(17) ?
    C4 N2 Fe1 . . 113.48(16) ?
    C7 N3 C8 . . 174.7(2) ?
    C2 C1 P1 . . 108.78(17) ?
    C2 C1 H1A . . 109.9 ?
    P1 C1 H1A . . 109.9 ?
    C2 C1 H1B . . 109.9 ?
    P1 C1 H1B . . 109.9 ?
    H1A C1 H1B . . 108.3 ?
    N1 C2 C1 . . 119.9(2) ?
    N1 C2 H2A . . 120.1 ?
    C1 C2 H2A . . 120.1 ?
    N1 C3 C4 . . 106.7(2) ?
    N1 C3 H3A . . 110.4 ?
    C4 C3 H3A . . 110.4 ?
    N1 C3 H3B . . 110.4 ?
    C4 C3 H3B . . 110.4 ?
    H3A C3 H3B . . 108.6 ?
    N2 C4 C3 . . 108.2(2) ?
    N2 C4 H4A . . 110.1 ?
    C3 C4 H4A . . 110.1 ?
    N2 C4 H4B . . 110.1 ?
    C3 C4 H4B . . 110.1 ?
    H4A C4 H4B . . 108.4 ?
    N2 C5 C6 . . 120.5(2) ?
    N2 C5 H5A . . 119.7 ?
    C6 C5 H5A . . 119.7 ?
    C5 C6 P2 . . 109.99(17) ?
    C5 C6 H6A . . 109.7 ?
    P2 C6 H6A . . 109.7 ?
    C5 C6 H6B . . 109.7 ?
    P2 C6 H6B . . 109.7 ?
    H6A C6 H6B . . 108.2 ?
    N3 C7 Fe1 . . 176.1(2) ?
    N3 C8 S1 . . 110.59(17) ?
    N3 C8 H8A . . 109.5 ?
    S1 C8 H8A . . 109.5 ?
    N3 C8 H8B . . 109.5 ?
    S1 C8 H8B . . 109.5 ?
    H8A C8 H8B . . 108.1 ?
    C12 C11 C16 . . 121.0(3) ?
    C12 C11 S1 . . 118.9(2) ?
    C16 C11 S1 . . 120.0(2) ?
    C13 C12 C11 . . 118.7(3) ?
    C13 C12 H12A . . 120.7 ?
    C11 C12 H12A . . 120.7 ?
    C12 C13 C14 . . 121.6(3) ?
    C12 C13 H13A . . 119.2 ?
    C14 C13 H13A . . 119.2 ?
    C15 C14 C13 . . 118.4(3) ?
    C15 C14 C17 . . 121.1(3) ?
    C13 C14 C17 . . 120.4(3) ?
    C14 C15 C16 . . 121.0(3) ?
    C14 C15 H15A . . 119.5 ?
    C16 C15 H15A . . 119.5 ?
    C15 C16 C11 . . 119.1(3) ?
    C15 C16 H16A . . 120.4 ?
    C11 C16 H16A . . 120.4 ?
    C14 C17 H17A . . 109.5 ?
    C14 C17 H17B . . 109.5 ?
    H17A C17 H17B . . 109.5 ?
    C14 C17 H17C . . 109.5 ?
    H17A C17 H17C . . 109.5 ?
    H17B C17 H17C . . 109.5 ?
    C22 C21 C26 . . 118.6(2) ?
    C22 C21 P1 . . 122.08(18) ?
    C26 C21 P1 . . 119.14(18) ?
    C23 C22 C21 . . 120.2(2) ?
    C23 C22 H22A . . 119.9 ?
    C21 C22 H22A . . 119.9 ?
    C24 C23 C22 . . 120.7(2) ?
    C24 C23 H23A . . 119.7 ?
    C22 C23 H23A . . 119.7 ?
    C23 C24 C25 . . 119.8(2) ?
    C23 C24 H24A . . 120.1 ?
    C25 C24 H24A . . 120.1 ?
    C26 C25 C24 . . 120.0(2) ?
    C26 C25 H25A . . 120.0 ?
    C24 C25 H25A . . 120.0 ?
    C25 C26 C21 . . 120.7(2) ?
    C25 C26 H26A . . 119.6 ?
    C21 C26 H26A . . 119.6 ?
    C36 C31 C32 . . 118.2(2) ?
    C36 C31 P2 . . 117.03(18) ?
    C32 C31 P2 . . 124.48(19) ?
    C31 C32 C33 . . 119.9(3) ?
    C31 C32 H32A . . 120.0 ?
    C33 C32 H32A . . 120.0 ?
    C34 C33 C32 . . 120.9(3) ?
    C34 C33 H33A . . 119.6 ?
    C32 C33 H33A . . 119.6 ?
    C33 C34 C35 . . 120.0(2) ?
    C33 C34 H34A . . 120.0 ?
    C35 C34 H34A . . 120.0 ?
    C34 C35 C36 . . 119.0(3) ?
    C34 C35 H35A . . 120.5 ?
    C36 C35 H35A . . 120.5 ?
    C35 C36 C31 . . 121.9(2) ?
    C35 C36 H36A . . 119.0 ?
    C31 C36 H36A . . 119.0 ?
    C42 C41 C46 . . 119.4(2) ?
    C42 C41 P1 . . 120.88(18) ?
    C46 C41 P1 . . 119.65(18) ?
    C41 C42 C43 . . 120.4(2) ?
    C41 C42 H42A . . 119.8 ?
    C43 C42 H42A . . 119.8 ?
    C44 C43 C42 . . 120.0(2) ?
    C44 C43 H43A . . 120.0 ?
    C42 C43 H43A . . 120.0 ?
    C43 C44 C45 . . 120.1(2) ?
    C43 C44 H44A . . 119.9 ?
    C45 C44 H44A . . 119.9 ?
    C44 C45 C46 . . 120.1(2) ?
    C44 C45 H45A . . 119.9 ?
    C46 C45 H45A . . 119.9 ?
    C45 C46 C41 . . 119.9(2) ?
    C45 C46 H46A . . 120.1 ?
    C41 C46 H46A . . 120.1 ?
    C52 C51 C56 . . 118.6(2) ?
    C52 C51 P2 . . 122.0(2) ?
    C56 C51 P2 . . 119.3(2) ?
    C53 C52 C51 . . 120.2(3) ?
    C53 C52 H52A . . 119.9 ?
    C51 C52 H52A . . 119.9 ?
    C54 C53 C52 . . 120.7(3) ?
    C54 C53 H53A . . 119.6 ?
    C52 C53 H53A . . 119.6 ?
    C55 C54 C53 . . 119.5(3) ?
    C55 C54 H54A . . 120.3 ?
    C53 C54 H54A . . 120.3 ?
    C54 C55 C56 . . 120.7(3) ?
    C54 C55 H55A . . 119.7 ?
    C56 C55 H55A . . 119.7 ?
    C55 C56 C51 . . 120.2(3) ?
    C55 C56 H56A . . 119.9 ?
    C51 C56 H56A . . 119.9 ?
    C66 C61 C62 . . 116.1(3) ?
    C66 C61 B1 . . 121.5(2) ?
    C62 C61 B1 . . 122.3(3) ?
    C63 C62 C61 . . 122.4(3) ?
    C63 C62 H62A . . 118.8 ?
    C61 C62 H62A . . 118.8 ?
    C64 C63 C62 . . 120.3(3) ?
    C64 C63 H63A . . 119.8 ?
    C62 C63 H63A . . 119.8 ?
    C63 C64 C65 . . 119.9(3) ?
    C63 C64 H64A . . 120.0 ?
    C65 C64 H64A . . 120.0 ?
    C64 C65 C66 . . 119.4(3) ?
    C64 C65 H65A . . 120.3 ?
    C66 C65 H65A . . 120.3 ?
    C61 C66 C65 . . 121.9(3) ?
    C61 C66 H66A . . 119.0 ?
    C65 C66 H66A . . 119.0 ?
    C76 C71 C72 . . 113.6(2) ?
    C76 C71 B1 . . 123.6(2) ?
    C72 C71 B1 . . 122.7(2) ?
    C73 C72 C71 . . 123.0(3) ?
    C73 C72 H72A . . 118.5 ?
    C71 C72 H72A . . 118.5 ?
    C74 C73 C72 . . 120.5(3) ?
    C74 C73 H73A . . 119.7 ?
    C72 C73 H73A . . 119.7 ?
    C75 C74 C73 . . 118.5(3) ?
    C75 C74 H74A . . 120.7 ?
    C73 C74 H74A . . 120.7 ?
    C74 C75 C76 . . 120.2(3) ?
    C74 C75 H75A . . 119.9 ?
    C76 C75 H75A . . 119.9 ?
    C71 C76 C75 . . 124.2(3) ?
    C71 C76 H76A . . 117.9 ?
    C75 C76 H76A . . 117.9 ?
    C92 C81 C86 . . 114.8(2) ?
    C92 C81 B1 . . 123.1(2) ?
    C86 C81 B1 . . 122.0(2) ?
    C82 C91 C96 . . 115.2(2) ?
    C82 C91 B1 . . 124.2(2) ?
    C96 C91 B1 . . 119.9(2) ?
    C83 C82 C91 . . 122.8(2) ?
    C83 C82 H82A . . 118.6 ?
    C91 C82 H82A . . 118.6 ?
    C93 C92 C81 . . 123.2(2) ?
    C93 C92 H92A . . 118.4 ?
    C81 C92 H92A . . 118.4 ?
    C94 C83 C82 . . 119.7(2) ?
    C94 C83 H83A . . 120.2 ?
    C82 C83 H83A . . 120.2 ?
    C84 C93 C92 . . 120.0(2) ?
    C84 C93 H93A . . 120.0 ?
    C92 C93 H93A . . 120.0 ?
    C85 C84 C93 . . 118.7(2) ?
    C85 C84 H84A . . 120.6 ?
    C93 C84 H84A . . 120.6 ?
    C95 C94 C83 . . 119.6(2) ?
    C95 C94 H94A . . 120.2 ?
    C83 C94 H94A . . 120.2 ?
    C84 C85 C86 . . 120.8(2) ?
    C84 C85 H85A . . 119.6 ?
    C86 C85 H85A . . 119.6 ?
    C94 C95 C96 . . 120.0(2) ?
    C94 C95 H95A . . 120.0 ?
    C96 C95 H95A . . 120.0 ?
    C85 C86 C81 . . 122.5(2) ?
    C85 C86 H86A . . 118.8 ?
    C81 C86 H86A . . 118.8 ?
    C95 C96 C91 . . 122.7(2) ?
    C95 C96 H96A . . 118.6 ?
    C91 C96 H96A . . 118.6 ?
    C91 B1 C61 . . 107.87(19) ?
    C91 B1 C81 . . 113.6(2) ?
    C61 B1 C81 . . 108.6(2) ?
    C91 B1 C71 . . 106.2(2) ?
    C61 B1 C71 . . 111.3(2) ?
    C81 B1 C71 . . 109.13(19) ?
loop_
    _geom_torsion_atom_site_label_1
    _geom_torsion_atom_site_label_2
    _geom_torsion_atom_site_label_3
    _geom_torsion_atom_site_label_4
    _geom_torsion_site_symmetry_1
    _geom_torsion_site_symmetry_2
    _geom_torsion_site_symmetry_3
    _geom_torsion_site_symmetry_4
    _geom_torsion
    _geom_torsion_publ_flag
    C41 P1 C1 C2 . . . . 148.07(17) ?
    C21 P1 C1 C2 . . . . -105.41(18) ?
    Fe1 P1 C1 C2 . . . . 17.05(18) ?
    C3 N1 C2 C1 . . . . -179.3(2) ?
    Fe1 N1 C2 C1 . . . . 0.3(3) ?
    P1 C1 C2 N1 . . . . -13.1(3) ?
    C2 N1 C3 C4 . . . . 143.4(2) ?
    Fe1 N1 C3 C4 . . . . -36.2(2) ?
    C5 N2 C4 C3 . . . . 153.1(2) ?
    Fe1 N2 C4 C3 . . . . -31.1(3) ?
    N1 C3 C4 N2 . . . . 42.2(3) ?
    C4 N2 C5 C6 . . . . 174.7(2) ?
    Fe1 N2 C5 C6 . . . . -0.5(3) ?
    N2 C5 C6 P2 . . . . 0.1(3) ?
    C51 P2 C6 C5 . . . . -132.30(18) ?
    C31 P2 C6 C5 . . . . 118.22(17) ?
    Fe1 P2 C6 C5 . . . . 0.29(18) ?
    O2 S1 C8 N3 . . . . -47.5(2) ?
    O1 S1 C8 N3 . . . . -177.15(18) ?
    C11 S1 C8 N3 . . . . 67.1(2) ?
    O2 S1 C11 C12 . . . . -171.6(2) ?
    O1 S1 C11 C12 . . . . -39.7(2) ?
    C8 S1 C11 C12 . . . . 72.9(2) ?
    O2 S1 C11 C16 . . . . 6.0(2) ?
    O1 S1 C11 C16 . . . . 137.9(2) ?
    C8 S1 C11 C16 . . . . -109.4(2) ?
    C16 C11 C12 C13 . . . . -2.2(4) ?
    S1 C11 C12 C13 . . . . 175.5(2) ?
    C11 C12 C13 C14 . . . . -1.5(4) ?
    C12 C13 C14 C15 . . . . 4.5(4) ?
    C12 C13 C14 C17 . . . . -174.6(3) ?
    C13 C14 C15 C16 . . . . -3.9(4) ?
    C17 C14 C15 C16 . . . . 175.2(3) ?
    C14 C15 C16 C11 . . . . 0.4(4) ?
    C12 C11 C16 C15 . . . . 2.7(4) ?
    S1 C11 C16 C15 . . . . -174.9(2) ?
    C41 P1 C21 C22 . . . . -24.7(2) ?
    C1 P1 C21 C22 . . . . -132.9(2) ?
    Fe1 P1 C21 C22 . . . . 117.89(18) ?
    C41 P1 C21 C26 . . . . 160.06(19) ?
    C1 P1 C21 C26 . . . . 51.8(2) ?
    Fe1 P1 C21 C26 . . . . -57.4(2) ?
    C26 C21 C22 C23 . . . . 0.8(4) ?
    P1 C21 C22 C23 . . . . -174.45(19) ?
    C21 C22 C23 C24 . . . . 0.7(4) ?
    C22 C23 C24 C25 . . . . -1.9(4) ?
    C23 C24 C25 C26 . . . . 1.5(4) ?
    C24 C25 C26 C21 . . . . 0.1(4) ?
    C22 C21 C26 C25 . . . . -1.3(4) ?
    P1 C21 C26 C25 . . . . 174.16(19) ?
    C51 P2 C31 C36 . . . . 90.5(2) ?
    C6 P2 C31 C36 . . . . -160.71(19) ?
    Fe1 P2 C31 C36 . . . . -51.6(2) ?
    C51 P2 C31 C32 . . . . -96.1(2) ?
    C6 P2 C31 C32 . . . . 12.7(2) ?
    Fe1 P2 C31 C32 . . . . 121.8(2) ?
    C36 C31 C32 C33 . . . . 3.1(4) ?
    P2 C31 C32 C33 . . . . -170.3(2) ?
    C31 C32 C33 C34 . . . . -0.9(4) ?
    C32 C33 C34 C35 . . . . -1.8(4) ?
    C33 C34 C35 C36 . . . . 2.2(4) ?
    C34 C35 C36 C31 . . . . 0.1(4) ?
    C32 C31 C36 C35 . . . . -2.7(4) ?
    P2 C31 C36 C35 . . . . 171.1(2) ?
    C21 P1 C41 C42 . . . . 114.2(2) ?
    C1 P1 C41 C42 . . . . -138.9(2) ?
    Fe1 P1 C41 C42 . . . . -24.7(2) ?
    C21 P1 C41 C46 . . . . -63.8(2) ?
    C1 P1 C41 C46 . . . . 43.1(2) ?
    Fe1 P1 C41 C46 . . . . 157.29(15) ?
    C46 C41 C42 C43 . . . . 1.3(4) ?
    P1 C41 C42 C43 . . . . -176.71(19) ?
    C41 C42 C43 C44 . . . . -1.0(4) ?
    C42 C43 C44 C45 . . . . -0.6(4) ?
    C43 C44 C45 C46 . . . . 1.8(4) ?
    C44 C45 C46 C41 . . . . -1.5(4) ?
    C42 C41 C46 C45 . . . . -0.1(4) ?
    P1 C41 C46 C45 . . . . 177.95(19) ?
    C31 P2 C51 C52 . . . . -13.4(2) ?
    C6 P2 C51 C52 . . . . -124.1(2) ?
    Fe1 P2 C51 C52 . . . . 121.4(2) ?
    C31 P2 C51 C56 . . . . 169.6(2) ?
    C6 P2 C51 C56 . . . . 59.0(2) ?
    Fe1 P2 C51 C56 . . . . -55.5(2) ?
    C56 C51 C52 C53 . . . . 0.5(4) ?
    P2 C51 C52 C53 . . . . -176.5(2) ?
    C51 C52 C53 C54 . . . . 0.3(5) ?
    C52 C53 C54 C55 . . . . -0.8(5) ?
    C53 C54 C55 C56 . . . . 0.5(5) ?
    C54 C55 C56 C51 . . . . 0.2(4) ?
    C52 C51 C56 C55 . . . . -0.7(4) ?
    P2 C51 C56 C55 . . . . 176.3(2) ?
    C66 C61 C62 C63 . . . . -0.2(4) ?
    B1 C61 C62 C63 . . . . -177.4(3) ?
    C61 C62 C63 C64 . . . . -0.2(5) ?
    C62 C63 C64 C65 . . . . 0.3(5) ?
    C63 C64 C65 C66 . . . . 0.0(4) ?
    C62 C61 C66 C65 . . . . 0.5(4) ?
    B1 C61 C66 C65 . . . . 177.8(2) ?
    C64 C65 C66 C61 . . . . -0.4(4) ?
    C76 C71 C72 C73 . . . . 1.2(4) ?
    B1 C71 C72 C73 . . . . -175.9(2) ?
    C71 C72 C73 C74 . . . . -1.4(4) ?
    C72 C73 C74 C75 . . . . 0.7(4) ?
    C73 C74 C75 C76 . . . . 0.1(4) ?
    C72 C71 C76 C75 . . . . -0.4(4) ?
    B1 C71 C76 C75 . . . . 176.7(2) ?
    C74 C75 C76 C71 . . . . -0.2(4) ?
    C96 C91 C82 C83 . . . . -0.6(3) ?
    B1 C91 C82 C83 . . . . 170.1(2) ?
    C86 C81 C92 C93 . . . . 0.2(3) ?
    B1 C81 C92 C93 . . . . 175.4(2) ?
    C91 C82 C83 C94 . . . . -0.9(4) ?
    C81 C92 C93 C84 . . . . -0.6(4) ?
    C92 C93 C84 C85 . . . . 0.4(4) ?
    C82 C83 C94 C95 . . . . 1.0(4) ?
    C93 C84 C85 C86 . . . . 0.2(4) ?
    C83 C94 C95 C96 . . . . 0.4(4) ?
    C84 C85 C86 C81 . . . . -0.5(4) ?
    C92 C81 C86 C85 . . . . 0.3(4) ?
    B1 C81 C86 C85 . . . . -174.9(2) ?
    C94 C95 C96 C91 . . . . -1.9(4) ?
    C82 C91 C96 C95 . . . . 1.9(3) ?
    B1 C91 C96 C95 . . . . -169.1(2) ?
    C82 C91 B1 C61 . . . . 153.5(2) ?
    C96 C91 B1 C61 . . . . -36.3(3) ?
    C82 C91 B1 C81 . . . . 33.0(3) ?
    C96 C91 B1 C81 . . . . -156.8(2) ?
    C82 C91 B1 C71 . . . . -87.0(3) ?
    C96 C91 B1 C71 . . . . 83.2(3) ?
    C66 C61 B1 C91 . . . . -83.2(3) ?
    C62 C61 B1 C91 . . . . 93.9(3) ?
    C66 C61 B1 C81 . . . . 40.4(3) ?
    C62 C61 B1 C81 . . . . -142.5(2) ?
    C66 C61 B1 C71 . . . . 160.6(2) ?
    C62 C61 B1 C71 . . . . -22.3(3) ?
    C92 C81 B1 C91 . . . . 33.7(3) ?
    C86 C81 B1 C91 . . . . -151.5(2) ?
    C92 C81 B1 C61 . . . . -86.4(3) ?
    C86 C81 B1 C61 . . . . 88.5(3) ?
    C92 C81 B1 C71 . . . . 152.1(2) ?
    C86 C81 B1 C71 . . . . -33.1(3) ?
    C76 C71 B1 C91 . . . . 19.4(3) ?
    C72 C71 B1 C91 . . . . -163.7(2) ?
    C76 C71 B1 C61 . . . . 136.6(2) ?
    C72 C71 B1 C61 . . . . -46.5(3) ?
    C76 C71 B1 C81 . . . . -103.5(3) ?
    C72 C71 B1 C81 . . . . 73.4(3) ?
loop_
    _geom_hbond_atom_site_label_D
    _geom_hbond_atom_site_label_H
    _geom_hbond_atom_site_label_A
    _geom_hbond_site_symmetry_A
    _geom_hbond_distance_DH
    _geom_hbond_distance_HA
    _geom_hbond_distance_DA
    _geom_hbond_angle_DHA
    C8 H8A O2 2_566 0.99 2.31 3.099(3) 136
_shelx_hkl_checksum     19863
_shelx_hkl_file
;
   1   0   0   16.59    0.70
  -2   0   0  278.41   10.38
   2   0   0  298.01   10.39
   2   0   0  270.57   10.59
  -3   0   0    9.16    0.77
  -3   0   0   12.03    0.71
   3   0   0   11.32    0.69
   3   0   0   11.63    0.73
  -4   0   0   34.31    1.36
  -4   0   0   31.57    1.67
  -4   0   0   35.88    1.61
   4   0   0   32.85    1.57
   4   0   0   35.38    1.66
  -5   0   0   63.28    2.78
  -5   0   0   63.02    2.92
  -5   0   0   65.88    2.41
   5   0   0   65.14    2.88
  -6   0   0    1.33    0.43
  -6   0   0    1.35    0.36
   6   0   0    1.56    0.52
  -7   0   0   14.65    0.93
  -7   0   0   13.28    1.21
  -7   0   0   15.60    1.33
   7   0   0   12.43    1.29
   7   0   0   14.21    1.07
   7   0   0   14.86    1.19
  -8   0   0   51.34    2.57
  -8   0   0   43.75    2.42
  -8   0   0   40.22    2.50
  -8   0   0   49.16    2.58
   8   0   0   48.35    2.65
   8   0   0   45.08    2.63
   8   0   0   48.32    2.69
   8   0   0   49.66    2.45
   8   0   0   47.60    2.66
   8   0   0   50.46    2.71
   8   0   0   49.64    2.67
   8   0   0   50.39    2.28
   8   0   0   47.06    2.47
   8   0   0   47.37    2.53
  -9   0   0   45.82    2.61
  -9   0   0   45.57    2.53
  -9   0   0   47.83    2.69
   9   0   0   49.99    2.88
   9   0   0   47.49    2.64
   9   0   0   43.97    2.44
   9   0   0   45.66    2.73
   9   0   0   49.89    2.82
   9   0   0   44.74    2.47
   9   0   0   45.10    2.71
   9   0   0   46.31    2.77
 -10   0   0   42.51    2.72
 -10   0   0   46.61    2.56
 -10   0   0   40.87    2.63
  10   0   0   39.05    2.70
  10   0   0   42.56    2.71
  10   0   0   40.24    2.74
  10   0   0   41.95    2.65
  10   0   0   41.61    2.73
  10   0   0   41.17    2.67
 -11   0   0    0.45    0.82
 -11   0   0    0.79    0.68
 -11   0   0    0.39    0.64
  11   0   0   -0.34    0.69
  11   0   0   -0.48    0.70
  11   0   0    1.14    0.80
  11   0   0    0.53    0.78
 -12   0   0   15.07    1.68
 -12   0   0   19.04    1.79
 -12   0   0   15.76    1.78
  12   0   0   17.41    1.84
  12   0   0   13.23    1.64
  12   0   0   14.90    1.74
  12   0   0   16.50    1.71
 -13   0   0   14.38    1.58
 -13   0   0   12.48    1.46
 -13   0   0   13.04    1.42
  13   0   0   17.13    1.66
  13   0   0   16.39    1.67
  13   0   0   18.12    1.71
 -14   0   0    1.46    0.64
 -14   0   0    3.81    0.80
  14   0   0    1.11    0.63
  14   0   0    2.52    0.67
  14  -1   0    3.15    0.66
  13  -1   0    4.61    0.92
  13  -1   0    5.62    1.01
  13  -1   0    5.27    1.02
 -13   1   0    4.81    0.97
 -13   1   0    4.41    0.86
 -13   1   0    6.37    1.04
  12  -1   0   29.74    2.24
  12  -1   0   37.08    2.45
  12  -1   0   31.61    2.35
  12  -1   0   35.11    2.46
 -12   1   0   36.00    2.27
 -12   1   0   30.89    2.30
 -12   1   0   36.72    2.45
  11  -1   0    9.48    1.37
  11  -1   0    7.19    1.38
  11  -1   0    5.99    1.17
  11  -1   0    8.82    1.31
 -11   1   0    9.20    1.45
 -11   1   0    7.70    1.20
 -11   1   0    5.51    1.11
  10  -1   0   13.23    1.65
  10  -1   0   14.46    1.87
  10  -1   0   14.46    1.60
  10  -1   0   12.75    1.53
  10  -1   0   17.22    1.94
  10  -1   0   15.65    1.75
 -10   1   0   13.59    1.69
 -10   1   0   12.32    1.55
 -10   1   0   14.41    1.56
   9  -1   0   63.01    3.39
   9  -1   0   58.27    3.27
   9  -1   0   55.53    3.01
   9  -1   0   55.06    3.29
   9  -1   0   62.05    3.33
   9  -1   0   60.92    3.34
   9  -1   0   63.83    3.46
   9  -1   0   59.75    3.19
   9  -1   0   56.79    2.98
  -9   1   0   61.95    3.14
  -9   1   0   61.58    3.24
  -9   1   0   56.39    3.03
  -9   1   0   61.03    3.18
   8  -1   0  119.30    5.29
   8  -1   0  119.33    5.02
   8  -1   0  123.98    5.12
   8  -1   0  111.13    5.19
   8  -1   0  109.22    5.24
   8  -1   0  116.75    5.18
   8  -1   0  117.20    5.03
   8  -1   0  109.99    5.14
   8  -1   0  116.77    5.36
   8  -1   0  116.46    4.79
  -8   1   0  116.46    5.04
  -8   1   0  118.87    4.97
  -8   1   0  125.50    5.20
   7  -1   0   37.41    2.12
   7  -1   0   34.82    1.96
   7  -1   0   34.58    1.95
   7  -1   0   31.61    2.04
   7  -1   0   36.29    1.86
  -7   1   0   30.36    1.91
  -7   1   0   32.64    1.99
  -7   1   0   34.57    1.93
  -7   1   0   32.45    1.98
   6  -1   0   56.54    2.75
  -6   1   0   53.82    2.62
   5  -1   0    2.21    0.55
  -5   1   0    1.08    0.46
  -5   1   0    3.05    0.44
  -5   1   0    1.47    0.42
   4  -1   0    3.43    0.56
   4  -1   0    5.02    0.57
  -4   1   0    5.15    0.57
  -4   1   0    3.75    0.59
   3  -1   0  298.59   11.77
   3  -1   0  297.39   11.52
  -3   1   0  323.00   11.82
  -3   1   0  319.93   11.53
   2  -1   0   16.33    0.87
   2  -1   0   19.33    0.96
  -2   1   0   17.10    0.88
  -2   1   0   17.73    0.98
   1  -1   0   86.30    3.15
  -1   1   0   79.31    3.14
   0  -1   0    0.94    0.11
   0  -1   0    1.09    0.13
   0   1   0    1.27    0.13
  -1  -1   0  347.50   12.38
  -1  -1   0  333.40   12.38
  -2  -1   0    7.08    0.45
  -2  -1   0    6.13    0.45
   2   1   0    6.03    0.48
   2   1   0    7.74    0.49
  -3  -1   0   31.69    1.32
   3   1   0   29.58    1.36
   3   1   0   29.16    1.30
  -4  -1   0  137.11    4.77
  -4  -1   0  146.77    5.39
   4   1   0  133.53    5.34
   4   1   0  144.60    5.52
  -5  -1   0  125.63    4.99
   5   1   0  128.25    5.13
  -6  -1   0   63.82    2.39
  -6  -1   0   62.63    2.78
   6   1   0   60.64    2.85
  -7  -1   0  120.22    4.51
  -7  -1   0  128.18    5.20
   7   1   0  127.98    5.34
  -8  -1   0   97.76    4.34
  -8  -1   0   92.69    4.29
  -8  -1   0  102.27    3.76
  -8  -1   0   97.73    4.32
   8   1   0   91.77    4.36
   8   1   0  104.22    4.53
   8   1   0  106.62    4.32
   8   1   0   93.81    4.39
   8   1   0   94.90    4.36
  -9  -1   0    3.93    0.80
  -9  -1   0    4.28    0.87
  -9  -1   0    4.05    0.84
  -9  -1   0    3.37    0.86
   9   1   0    4.91    0.88
   9   1   0    4.40    0.88
   9   1   0    5.24    1.00
   9   1   0    4.08    0.96
   9   1   0    5.18    0.97
   9   1   0    4.13    1.01
 -10  -1   0   51.61    3.00
 -10  -1   0   54.56    2.90
 -10  -1   0   55.95    3.04
  10   1   0   50.69    3.05
  10   1   0   45.46    3.00
  10   1   0   55.24    3.10
  10   1   0   58.53    3.13
  10   1   0   57.29    3.05
 -11  -1   0    9.35    1.34
 -11  -1   0   10.98    1.57
 -11  -1   0   10.21    1.38
  11   1   0   10.94    1.39
  11   1   0   10.25    1.46
  11   1   0   10.98    1.58
  11   1   0    9.85    1.44
  11   1   0    8.05    1.34
 -12  -1   0    1.56    0.77
 -12  -1   0    1.89    0.76
 -12  -1   0    0.76    0.80
  12   1   0    0.63    0.82
  12   1   0    1.31    0.72
  12   1   0    1.33    0.78
 -13  -1   0   13.21    1.59
 -13  -1   0   10.80    1.31
 -13  -1   0   13.65    1.54
  13   1   0   15.19    1.64
  13   1   0   14.23    1.51
  13   1   0   11.79    1.42
 -14  -1   0    1.14    0.65
 -14  -1   0    1.97    0.74
 -14  -1   0    1.90    0.65
  14   1   0    0.60    0.63
  14   1   0    2.36    0.65
  14   1   0    0.88    0.61
  13  -2   0    0.04    0.52
  13  -2   0    0.43    0.57
 -13   2   0   -0.53    0.50
 -13   2   0    0.27    0.59
  12  -2   0    0.65    0.71
  12  -2   0    1.35    0.74
  12  -2   0    1.24    0.74
  12  -2   0    0.87    0.69
 -12   2   0    0.74    0.73
 -12   2   0    2.32    0.80
 -12   2   0    0.28    0.63
  11  -2   0    2.87    0.89
  11  -2   0    3.88    1.03
  11  -2   0    3.19    1.03
  11  -2   0    3.04    0.97
 -11   2   0    2.98    0.90
 -11   2   0    3.61    1.04
 -11   2   0    2.64    0.91
  10  -2   0   18.40    1.63
  10  -2   0   16.23    1.62
  10  -2   0   15.48    1.86
  10  -2   0   17.04    1.73
  10  -2   0   16.68    1.83
  10  -2   0   17.16    1.82
  10  -2   0   14.42    1.70
 -10   2   0   14.34    1.63
 -10   2   0   22.02    2.05
 -10   2   0   17.84    1.68
   9  -2   0    5.57    1.11
   9  -2   0    5.74    1.03
   9  -2   0    5.12    0.93
   9  -2   0    4.17    1.10
   9  -2   0    5.15    1.10
   9  -2   0    5.57    1.20
   9  -2   0    6.47    1.16
   9  -2   0    6.42    0.93
   9  -2   0    5.36    1.21
  -9   2   0    6.18    1.13
  -9   2   0    4.88    0.97
  -9   2   0    5.36    1.05
  -9   2   0    5.09    0.99
   8  -2   0   10.08    1.20
   8  -2   0    9.57    1.26
   8  -2   0   10.29    1.14
   8  -2   0    8.69    1.28
   8  -2   0    9.41    1.39
   8  -2   0    9.23    1.38
   8  -2   0    9.40    1.22
   8  -2   0    8.22    1.28
   8  -2   0   13.77    1.57
  -8   2   0    9.50    1.34
  -8   2   0   11.00    1.30
  -8   2   0    9.80    1.16
  -8   2   0    8.98    1.16
  -8   2   0    9.07    1.16
   7  -2   0   46.85    2.67
   7  -2   0   44.55    2.60
   7  -2   0   46.47    2.59
   7  -2   0   48.13    2.51
   7  -2   0   47.75    2.52
   7  -2   0   43.46    2.62
   7  -2   0   52.14    2.59
   7  -2   0   45.51    2.35
   7  -2   0   48.55    2.69
  -7   2   0   45.22    2.51
  -7   2   0   43.02    2.38
  -7   2   0   45.64    2.52
  -7   2   0   47.71    2.42
  -7   2   0   45.21    2.50
   6  -2   0  169.51    7.23
   6  -2   0  180.19    6.75
  -6   2   0  173.00    6.74
   5  -2   0   19.08    1.35
  -5   2   0   19.84    1.27
  -5   2   0   18.37    1.37
   4  -2   0    0.65    0.39
   4  -2   0    0.58    0.36
  -4   2   0    0.74    0.41
  -4   2   0    0.46    0.31
   3  -2   0   42.82    2.01
   3  -2   0   41.96    1.93
  -3   2   0   42.07    2.02
  -3   2   0   43.66    1.92
   2  -2   0  105.88    4.26
   2  -2   0  102.81    4.15
  -2   2   0  110.71    4.15
  -2   2   0  106.22    4.28
   1  -2   0  239.26    8.84
  -1   2   0  232.09    8.41
  -1   2   0  240.36    8.84
  -1   2   0  239.41    9.04
   0  -2   0    5.82    0.38
   0   2   0    6.10    0.43
   0   2   0    6.25    0.46
   0   2   0    5.50    0.39
  -1  -2   0   -0.04    0.14
  -1  -2   0    0.05    0.13
   1   2   0   -0.34    0.18
   1   2   0   -0.23    0.17
  -2  -2   0    2.17    0.24
  -2  -2   0    1.94    0.22
   2   2   0    2.54    0.32
   2   2   0    2.16    0.25
  -3  -2   0    4.72    0.39
  -3  -2   0    3.74    0.36
   3   2   0    5.03    0.40
   3   2   0    3.62    0.38
  -4  -2   0  990.98   36.29
  -4  -2   0  992.85   32.58
   4   2   0 1000.00   36.99
   4   2   0  994.50   34.71
  -5  -2   0    1.00    0.25
  -5  -2   0    0.60    0.31
   5   2   0    1.18    0.26
   5   2   0    0.96    0.37
  -6  -2   0   32.32    1.69
  -6  -2   0   35.99    1.45
   6   2   0   34.19    1.77
  -7  -2   0    4.51    0.66
  -7  -2   0    5.10    0.57
   7   2   0    4.28    0.68
  -8  -2   0    0.73    0.42
  -8  -2   0    1.69    0.59
  -8  -2   0    0.93    0.36
   8   2   0    1.73    0.67
   8   2   0    1.02    0.52
   8   2   0    2.21    0.70
   8   2   0    1.61    0.57
  -9  -2   0    0.68    0.47
  -9  -2   0    0.06    0.49
  -9  -2   0   -0.47    0.57
  -9  -2   0    0.39    0.39
  -9  -2   0    0.66    0.55
   9   2   0    1.02    0.61
   9   2   0    0.60    0.49
   9   2   0    0.82    0.60
   9   2   0    0.34    0.50
   9   2   0    0.14    0.57
   9   2   0    0.74    0.57
 -10  -2   0    9.61    1.27
 -10  -2   0    8.71    1.24
 -10  -2   0   11.99    1.39
 -10  -2   0   10.00    1.35
  10   2   0    8.42    1.28
  10   2   0    7.45    1.16
  10   2   0   11.24    1.23
  10   2   0    9.93    1.33
  10   2   0   12.01    1.52
  10   2   0    8.52    1.21
 -11  -2   0    7.91    1.27
 -11  -2   0    8.60    1.26
 -11  -2   0   10.36    1.41
  11   2   0    8.02    1.28
  11   2   0   10.21    1.38
  11   2   0    6.79    1.24
  11   2   0    7.85    1.27
  11   2   0    7.72    1.18
  11   2   0    6.61    1.16
  11   2   0    6.57    1.27
 -12  -2   0    0.32    0.72
 -12  -2   0    1.16    0.76
 -12  -2   0    0.44    0.63
  12   2   0   -0.81    0.64
  12   2   0    0.88    0.69
  12   2   0    0.00    0.63
 -13  -2   0    0.52    0.76
 -13  -2   0   -0.57    0.55
 -13  -2   0    1.11    0.68
  13   2   0    1.05    0.79
  13   2   0    1.01    0.66
  13   2   0    1.32    0.76
 -14  -2   0   15.96    1.53
 -14  -2   0   20.92    1.81
 -14  -2   0   17.04    1.66
  14   2   0   18.72    1.45
  14   2   0   17.41    1.63
  14   2   0   19.99    1.61
  13  -3   0   -0.30    0.47
  12  -3   0    4.12    0.90
  12  -3   0    4.31    0.92
  12  -3   0    6.27    1.12
 -12   3   0    5.20    0.94
 -12   3   0    5.42    0.95
 -12   3   0    5.02    0.86
  11  -3   0    6.28    1.15
  11  -3   0    5.70    1.16
  11  -3   0    5.00    1.06
  11  -3   0    5.56    1.12
 -11   3   0    5.99    1.12
 -11   3   0    5.72    1.14
 -11   3   0    6.14    1.07
  10  -3   0   -0.38    0.66
  10  -3   0    1.24    0.74
  10  -3   0   -0.05    0.88
  10  -3   0    1.19    0.74
  10  -3   0    1.61    0.74
  10  -3   0    0.98    0.84
  10  -3   0    0.61    0.85
 -10   3   0    1.82    0.96
 -10   3   0    1.96    0.79
 -10   3   0    1.64    0.82
   9  -3   0    0.24    0.59
   9  -3   0    1.85    0.78
   9  -3   0   -0.40    0.86
   9  -3   0    0.95    0.80
   9  -3   0    0.41    0.72
   9  -3   0   -0.62    0.67
   9  -3   0    0.42    0.57
   9  -3   0    0.27    0.70
   9  -3   0    1.25    0.71
  -9   3   0    0.46    0.65
  -9   3   0    1.36    0.68
  -9   3   0   -0.06    0.58
  -9   3   0    0.64    0.78
  -9   3   0    0.91    0.71
   8  -3   0    2.04    0.74
   8  -3   0    1.89    0.88
   8  -3   0    4.13    0.96
   8  -3   0    4.02    0.93
   8  -3   0    2.90    0.76
   8  -3   0    3.06    0.89
   8  -3   0    1.64    0.91
   8  -3   0    2.95    0.91
  -8   3   0    2.35    0.76
  -8   3   0    3.16    0.84
  -8   3   0    3.34    0.87
  -8   3   0    3.49    0.95
  -8   3   0    3.43    0.87
   7  -3   0   73.10    3.61
   7  -3   0   73.29    3.59
   7  -3   0   68.96    3.49
   7  -3   0   69.68    3.65
   7  -3   0   70.68    3.75
   7  -3   0   69.00    3.61
   7  -3   0   75.95    3.41
   7  -3   0   72.94    3.55
  -7   3   0   70.14    3.50
  -7   3   0   72.27    3.44
  -7   3   0   76.37    3.58
  -7   3   0   68.18    3.54
  -7   3   0   76.83    3.93
  -7   3   0   76.09    3.42
   6  -3   0    1.89    0.66
   6  -3   0    1.74    0.71
   6  -3   0    1.39    0.62
   6  -3   0    1.28    0.58
   6  -3   0    1.68    0.61
   6  -3   0    0.79    0.66
   6  -3   0    1.54    0.65
   6  -3   0    2.44    0.68
  -6   3   0    1.26    0.60
  -6   3   0    1.95    0.64
  -6   3   0    1.72    0.69
  -6   3   0    1.33    0.54
  -6   3   0    1.58    0.53
  -6   3   0    1.12    0.54
   5  -3   0  115.18    5.13
   5  -3   0  123.29    4.81
  -5   3   0  114.72    5.16
  -5   3   0  117.90    4.72
   4  -3   0    6.17    0.80
   4  -3   0    4.93    0.66
  -4   3   0    4.66    0.66
  -4   3   0    6.82    0.91
   3  -3   0   51.76    2.27
   3  -3   0   51.23    2.38
  -3   3   0   46.49    2.37
  -3   3   0   48.43    2.24
   2  -3   0   37.14    1.69
   2  -3   0   35.40    1.79
  -2   3   0   35.08    1.68
  -2   3   0   36.81    1.50
  -2   3   0   37.42    1.80
   1  -3   0  149.19    6.24
   1  -3   0  171.87    6.11
  -1   3   0  158.53    6.10
  -1   3   0  162.55    5.81
  -1   3   0  159.85    6.27
   0  -3   0  454.39   16.16
   0   3   0  453.07   15.52
   0   3   0  434.15   16.50
   0   3   0  419.28   16.13
  -1  -3   0   24.95    1.13
  -1  -3   0   25.04    1.12
   1   3   0   26.45    1.18
   1   3   0   25.92    1.21
  -2  -3   0  288.41   10.56
  -2  -3   0  275.51   10.58
   2   3   0  295.05   10.24
   2   3   0  291.25   10.81
  -3  -3   0  384.31   14.15
  -3  -3   0  376.73   14.15
   3   3   0  397.98   14.45
   3   3   0  383.17   13.65
  -4  -3   0   10.94    0.51
  -4  -3   0   11.09    0.67
  -4  -3   0    9.79    0.67
   4   3   0   11.20    0.74
   4   3   0   10.44    0.70
  -5  -3   0  170.53    6.67
  -5  -3   0  175.47    5.89
   5   3   0  184.51    6.84
   5   3   0  169.12    6.35
  -6  -3   0    0.16    0.31
  -6  -3   0    0.52    0.24
   6   3   0    0.43    0.36
  -7  -3   0  157.22    5.46
  -7  -3   0  157.48    6.21
   7   3   0  152.80    6.33
  -8  -3   0   34.70    1.92
  -8  -3   0   33.28    1.59
  -8  -3   0   36.17    1.94
   8   3   0   36.00    2.13
   8   3   0   39.49    2.06
   8   3   0   33.23    1.93
  -9  -3   0    6.50    0.74
  -9  -3   0    7.40    0.98
  -9  -3   0    9.01    1.07
  -9  -3   0    9.09    1.17
   9   3   0    7.34    1.02
   9   3   0    9.00    0.99
   9   3   0    9.18    1.24
   9   3   0    8.60    1.10
   9   3   0    7.61    1.01
   9   3   0    5.57    1.03
 -10  -3   0    0.47    0.45
 -10  -3   0    0.94    0.76
 -10  -3   0    0.74    0.55
 -10  -3   0    1.67    0.66
 -10  -3   0    0.16    0.57
  10   3   0    1.42    0.65
  10   3   0    0.79    0.62
  10   3   0    1.62    0.68
  10   3   0    1.65    0.68
  10   3   0    1.82    0.77
  10   3   0    1.48    0.59
  10   3   0    0.42    0.58
 -11  -3   0   18.04    1.68
 -11  -3   0   19.94    1.94
 -11  -3   0   12.53    1.53
  11   3   0   14.24    1.44
  11   3   0   13.36    1.58
  11   3   0   18.33    1.77
  11   3   0   17.94    1.79
  11   3   0   18.15    1.79
  11   3   0   19.68    1.78
 -12  -3   0    5.30    1.18
 -12  -3   0    6.46    1.14
 -12  -3   0    8.56    1.32
  12   3   0    6.15    1.23
  12   3   0    7.28    1.25
  12   3   0    7.03    1.09
  12   3   0    4.78    0.96
  12   3   0    6.41    1.15
 -13  -3   0    0.73    0.76
 -13  -3   0    1.53    0.73
 -13  -3   0    0.48    0.61
  13   3   0   -0.25    0.54
  13   3   0    0.16    0.67
  13   3   0    0.56    0.69
 -14  -3   0   24.32    1.92
 -14  -3   0   25.43    1.90
 -14  -3   0   22.95    1.75
  14   3   0   25.29    1.84
  14   3   0   23.26    1.59
 -15  -3   0    0.68    0.61
 -15  -3   0   -0.42    0.50
  12  -4   0    0.72    0.62
  12  -4   0    1.39    0.64
 -12   4   0    0.37    0.54
 -12   4   0    0.34    0.51
  11  -4   0   14.32    1.50
  11  -4   0   12.42    1.59
  11  -4   0   11.81    1.44
 -11   4   0   15.04    1.38
 -11   4   0   15.03    1.50
 -11   4   0   13.45    1.46
  10  -4   0    3.78    0.91
  10  -4   0    2.86    0.96
  10  -4   0    2.33    1.01
  10  -4   0    2.48    0.86
  10  -4   0    3.83    0.88
  10  -4   0    2.98    1.05
 -10   4   0    5.62    1.16
 -10   4   0    4.53    0.98
 -10   4   0    3.28    0.92
 -10   4   0    3.37    1.12
   9  -4   0   14.91    1.74
   9  -4   0   15.31    1.48
   9  -4   0   15.72    1.94
   9  -4   0   12.38    1.52
   9  -4   0   19.48    1.79
   9  -4   0   19.77    1.99
   9  -4   0   16.46    1.70
   9  -4   0   15.50    1.87
   9  -4   0   22.01    2.28
  -9   4   0   16.41    1.71
  -9   4   0   11.77    1.49
  -9   4   0   18.16    2.13
  -9   4   0   16.74    1.69
  -9   4   0   13.56    1.47
   8  -4   0    1.71    0.68
   8  -4   0    1.20    0.63
   8  -4   0    1.35    0.79
   8  -4   0    1.10    0.88
   8  -4   0    0.68    0.71
   8  -4   0    0.97    0.88
   8  -4   0   -0.01    0.66
   8  -4   0    0.74    0.67
  -8   4   0    1.33    0.88
  -8   4   0    1.63    0.74
  -8   4   0    1.74    0.73
  -8   4   0    0.41    0.62
  -8   4   0    0.61    0.65
  -8   4   0   -0.16    0.60
   7  -4   0    6.25    1.23
   7  -4   0    3.95    1.07
   7  -4   0    4.87    1.00
   7  -4   0    4.00    0.89
   7  -4   0    3.99    0.95
   7  -4   0    6.51    1.13
   7  -4   0    4.34    0.95
   7  -4   0    4.15    0.89
  -7   4   0    4.62    1.09
  -7   4   0    5.92    1.01
  -7   4   0    4.99    0.89
  -7   4   0    4.42    0.83
  -7   4   0    5.91    1.03
  -7   4   0    4.13    0.91
  -7   4   0    6.43    1.07
   6  -4   0   14.90    1.44
   6  -4   0   15.21    1.52
   6  -4   0   17.74    1.40
   6  -4   0   15.50    1.54
   6  -4   0   16.05    1.77
   6  -4   0   14.98    1.56
   6  -4   0   11.98    1.43
   6  -4   0   14.24    1.52
  -6   4   0   13.84    1.34
  -6   4   0   18.45    1.65
  -6   4   0   11.50    1.29
  -6   4   0   14.31    1.34
  -6   4   0   14.64    1.44
  -6   4   0   13.86    1.43
  -6   4   0   17.29    1.82
   5  -4   0   21.60    1.51
   5  -4   0   21.75    1.58
   5  -4   0   22.99    1.64
  -5   4   0   20.88    1.52
  -5   4   0   25.61    1.76
  -5   4   0   23.16    1.62
  -5   4   0   21.00    1.55
  -5   4   0   22.77    1.44
  -5   4   0   21.38    1.53
  -5   4   0   22.98    1.58
   4  -4   0   73.06    3.34
   4  -4   0   74.12    3.46
  -4   4   0   75.53    3.37
  -4   4   0   83.46    3.67
   3  -4   0   -0.02    0.35
   3  -4   0   -0.23    0.39
   3  -4   0    0.09    0.31
  -3   4   0    0.44    0.46
   2  -4   0  353.50   12.94
   2  -4   0  339.70   11.57
   2  -4   0  350.02   13.24
  -2   4   0  346.18   12.22
  -2   4   0  329.08   13.21
   1  -4   0    0.07    0.26
   1  -4   0    0.39    0.40
   1  -4   0    0.09    0.31
  -1   4   0    0.21    0.39
  -1   4   0    0.86    0.33
  -1   4   0    0.70    0.28
   0  -4   0    2.38    0.40
   0  -4   0    2.18    0.29
   0   4   0    2.60    0.44
   0   4   0    2.47    0.45
  -1  -4   0    8.97    0.64
  -1  -4   0    9.19    0.66
   1   4   0    9.40    0.74
   1   4   0    9.77    0.72
  -2  -4   0  251.57    8.85
  -2  -4   0  227.16    8.80
   2   4   0  233.04    9.03
   2   4   0  236.68    8.57
  -3  -4   0   83.32    3.10
  -3  -4   0   75.07    3.04
   3   4   0   74.36    3.14
   3   4   0   77.80    3.07
  -4  -4   0   31.61    1.47
  -4  -4   0   33.22    1.50
  -4  -4   0   33.37    1.20
   4   4   0   33.40    1.53
   4   4   0   33.21    1.54
  -5  -4   0    6.24    0.42
  -5  -4   0    6.30    0.59
   5   4   0    6.06    0.63
   5   4   0    5.50    0.59
  -6  -4   0   18.37    0.87
  -6  -4   0   22.73    1.17
   6   4   0   16.92    1.03
   6   4   0   17.65    1.13
  -7  -4   0    3.56    0.45
  -7  -4   0    3.27    0.54
   7   4   0    3.65    0.66
   7   4   0    2.91    0.55
  -8  -4   0  107.31    4.43
  -8  -4   0  106.61    3.83
   8   4   0  108.60    4.45
   8   4   0  103.27    4.51
   8   4   0   93.69    4.28
   8   4   0  102.26    3.98
  -9  -4   0    0.22    0.42
  -9  -4   0    0.22    0.35
   9   4   0    0.61    0.55
   9   4   0   -0.02    0.45
   9   4   0    0.80    0.60
   9   4   0    0.89    0.52
   9   4   0    0.26    0.41
   9   4   0   -0.26    0.44
 -10  -4   0   14.22    1.40
 -10  -4   0   13.54    1.42
 -10  -4   0   11.33    1.05
  10   4   0   15.43    1.59
  10   4   0   14.60    1.50
  10   4   0   14.64    1.47
  10   4   0   14.37    1.57
  10   4   0   15.83    1.36
  10   4   0   14.22    1.41
 -11  -4   0   29.73    2.20
 -11  -4   0   28.26    1.68
 -11  -4   0   29.09    2.14
 -11  -4   0   29.20    2.07
  11   4   0   30.43    2.23
  11   4   0   27.60    1.83
  11   4   0   31.42    2.02
  11   4   0   27.94    2.04
  11   4   0   26.96    2.07
  11   4   0   30.32    2.17
 -12  -4   0    0.85    0.85
 -12  -4   0    1.23    0.80
 -12  -4   0    1.43    0.72
  12   4   0    2.21    0.84
  12   4   0    1.29    0.80
  12   4   0    0.90    0.77
  12   4   0    2.68    0.72
  12   4   0    1.90    0.71
 -13  -4   0    9.00    1.28
 -13  -4   0    8.45    1.29
 -13  -4   0    9.75    1.45
  13   4   0   10.99    1.20
  13   4   0    8.47    1.31
  13   4   0    9.11    1.30
  13   4   0    5.08    1.05
  13   4   0    8.66    1.10
 -14  -4   0    4.65    0.98
 -14  -4   0    3.58    0.92
 -14  -4   0    3.28    0.89
  14   4   0    3.49    0.76
  14   4   0    3.86    0.92
  14   4   0    3.35    0.65
 -15  -4   0    4.20    0.82
 -15  -4   0    6.00    0.94
  15   4   0    4.25    0.79
  11  -5   0   13.86    1.47
  11  -5   0   11.22    1.44
  11  -5   0   13.14    1.42
 -11   5   0   11.02    1.17
 -11   5   0   10.96    1.57
 -11   5   0   11.41    1.19
  10  -5   0   20.47    1.63
  10  -5   0   21.33    1.98
  10  -5   0   18.04    1.85
  10  -5   0   19.45    1.67
  10  -5   0   17.98    2.02
  10  -5   0   19.10    1.85
 -10   5   0   18.29    1.74
 -10   5   0   22.29    1.73
 -10   5   0   19.32    1.74
 -10   5   0   20.43    2.14
 -10   5   0   18.20    1.57
   9  -5   0    2.01    0.92
   9  -5   0    0.81    0.67
   9  -5   0    0.69    0.80
   9  -5   0    1.08    0.82
   9  -5   0    0.70    0.78
   9  -5   0    1.14    0.96
   9  -5   0    1.32    0.76
   9  -5   0    1.34    0.80
  -9   5   0    2.15    0.91
  -9   5   0    2.28    0.95
  -9   5   0    1.41    0.75
  -9   5   0    1.16    0.75
  -9   5   0    2.20    0.78
   8  -5   0   14.68    1.65
   8  -5   0   14.11    1.83
   8  -5   0   13.86    1.72
   8  -5   0   14.36    1.67
   8  -5   0   11.89    1.73
   8  -5   0   13.74    1.49
   8  -5   0   14.29    1.74
  -8   5   0   15.69    1.67
  -8   5   0   13.44    1.60
  -8   5   0   11.62    1.41
  -8   5   0   12.13    1.64
  -8   5   0   12.06    1.39
  -8   5   0   11.17    1.67
   7  -5   0    5.39    1.25
   7  -5   0    7.07    1.27
   7  -5   0    4.90    1.11
   7  -5   0    4.14    1.01
   7  -5   0    3.41    0.99
   7  -5   0    5.69    1.17
   7  -5   0    5.40    1.01
  -7   5   0    5.67    1.04
  -7   5   0    6.18    1.11
  -7   5   0    6.34    1.11
  -7   5   0    4.98    0.92
  -7   5   0    4.56    0.90
  -7   5   0    4.74    1.04
  -7   5   0    6.21    1.32
   6  -5   0   24.35    2.14
   6  -5   0   17.61    1.75
   6  -5   0   20.23    1.91
   6  -5   0   24.89    1.89
   6  -5   0   24.19    2.12
   6  -5   0   23.90    1.76
   6  -5   0   21.90    2.19
  -6   5   0   22.73    1.59
  -6   5   0   18.85    1.80
  -6   5   0   23.78    1.76
  -6   5   0   23.94    1.69
  -6   5   0   19.56    1.95
  -6   5   0   24.32    1.86
  -6   5   0   25.99    1.81
   5  -5   0   28.10    1.96
   5  -5   0   29.45    1.88
   5  -5   0   29.07    2.05
   5  -5   0   26.82    1.95
   5  -5   0   28.84    2.03
   5  -5   0   27.08    2.09
  -5   5   0   28.52    1.91
  -5   5   0   32.55    1.95
  -5   5   0   27.68    1.73
  -5   5   0   29.42    1.84
  -5   5   0   30.86    1.88
  -5   5   0   29.21    1.96
  -5   5   0   31.82    2.13
  -5   5   0   28.66    2.12
   4  -5   0   64.44    3.17
   4  -5   0   62.28    3.23
   4  -5   0   61.45    3.01
  -4   5   0   67.83    3.22
  -4   5   0   61.67    3.24
  -4   5   0   61.37    3.02
  -4   5   0   63.81    3.11
  -4   5   0   65.87    2.87
  -4   5   0   62.73    3.05
  -4   5   0   63.55    3.10
   3  -5   0   31.76    1.85
   3  -5   0   32.36    1.59
  -3   5   0   34.80    2.02
   2  -5   0    0.27    0.36
   2  -5   0    0.61    0.34
  -2   5   0    0.20    0.47
  -2   5   0    0.55    0.32
   1  -5   0  342.25   12.09
   1  -5   0  305.45   10.76
  -1   5   0  316.66   11.48
  -1   5   0  313.11   12.33
   0  -5   0    0.09    0.31
   0  -5   0   -0.13    0.22
   0   5   0    0.29    0.35
   0   5   0   -0.04    0.36
  -1  -5   0    6.14    0.47
  -1  -5   0    7.00    0.47
  -1  -5   0    6.67    0.64
   1   5   0    6.71    0.67
   1   5   0    7.56    0.75
  -2  -5   0   71.22    3.02
  -2  -5   0   76.20    2.56
  -2  -5   0   75.52    3.03
   2   5   0   71.29    3.10
   2   5   0   74.28    3.01
  -3  -5   0   32.80    1.19
  -3  -5   0   32.99    1.53
   3   5   0   31.37    1.57
   3   5   0   31.38    1.58
  -4  -5   0   36.39    1.33
  -4  -5   0   36.38    1.68
   4   5   0   34.88    1.69
   4   5   0   37.91    1.75
  -5  -5   0    0.28    0.29
  -5  -5   0    0.58    0.19
   5   5   0    0.50    0.32
   5   5   0    0.53    0.35
  -6  -5   0   10.60    0.61
  -6  -5   0   10.89    0.84
   6   5   0   10.34    0.87
   6   5   0   10.92    0.87
   6   5   0    9.37    0.97
   6   5   0   10.06    0.91
  -7  -5   0    6.59    0.56
  -7  -5   0    5.61    0.70
   7   5   0    5.17    0.69
   7   5   0    6.03    0.84
   7   5   0    6.44    0.71
  -8  -5   0   14.24    0.91
  -8  -5   0   14.97    1.11
   8   5   0   14.94    1.18
   8   5   0   18.17    1.37
   8   5   0   13.46    1.00
   8   5   0   17.15    1.56
   8   5   0   14.31    1.25
  -9  -5   0   35.15    1.66
  -9  -5   0   36.62    2.03
   9   5   0   35.72    2.19
   9   5   0   33.71    2.05
   9   5   0   38.19    2.03
   9   5   0   30.59    1.94
   9   5   0   34.93    1.81
   9   5   0   35.90    2.18
 -10  -5   0    1.60    0.52
 -10  -5   0    1.51    0.66
  10   5   0    0.47    0.69
  10   5   0    1.26    0.59
  10   5   0    2.54    0.66
  10   5   0    1.39    0.55
  10   5   0    2.31    0.80
  10   5   0    1.97    0.69
 -11  -5   0   19.05    1.41
  11   5   0   24.09    1.83
  11   5   0   24.30    1.84
  11   5   0   21.67    1.65
  11   5   0   21.41    1.96
  11   5   0   25.31    2.01
  11   5   0   24.01    1.62
 -12  -5   0   12.40    1.50
 -12  -5   0   15.07    1.67
  12   5   0   11.98    1.30
  12   5   0   11.61    1.53
  12   5   0   13.06    1.31
  12   5   0    9.49    1.45
  12   5   0   11.24    1.43
 -13  -5   0   15.70    1.65
 -13  -5   0   16.45    1.73
 -13  -5   0   15.06    1.70
  13   5   0   14.04    1.30
  13   5   0   13.09    1.54
  13   5   0   14.70    1.58
  13   5   0   13.72    1.37
 -14  -5   0    4.59    0.99
 -14  -5   0    6.23    1.01
 -14  -5   0    6.79    1.16
  14   5   0    4.73    0.85
  14   5   0    4.06    0.90
 -15  -5   0    0.84    0.61
 -15  -5   0   -1.31    0.48
  15   5   0    0.29    0.48
  15   5   0    0.16    0.48
  11  -6   0    5.32    0.90
 -11   6   0    7.69    1.14
  10  -6   0    6.39    1.12
  10  -6   0    6.57    1.20
  10  -6   0    8.43    1.14
  10  -6   0    7.68    1.05
 -10   6   0    5.82    0.88
 -10   6   0    6.57    0.97
 -10   6   0    6.85    1.17
 -10   6   0    7.58    0.97
   9  -6   0   10.74    1.68
   9  -6   0   12.04    1.37
   9  -6   0   11.08    1.40
   9  -6   0   12.57    1.66
   9  -6   0   10.40    1.43
   9  -6   0   10.73    1.19
   9  -6   0    9.64    1.45
   9  -6   0   10.30    1.40
  -9   6   0   10.64    1.33
  -9   6   0    8.94    1.06
  -9   6   0    9.27    1.21
  -9   6   0    8.33    1.44
  -9   6   0    8.27    1.19
   8  -6   0    5.24    1.17
   8  -6   0    4.32    1.08
   8  -6   0    4.03    0.95
   8  -6   0    3.93    1.04
   8  -6   0    4.67    1.01
   8  -6   0    6.78    1.49
   8  -6   0    4.90    1.18
  -8   6   0    4.72    0.97
  -8   6   0    5.38    1.05
  -8   6   0    5.34    1.04
  -8   6   0    4.50    0.91
  -8   6   0    5.24    1.27
   7  -6   0    3.79    1.23
   7  -6   0    3.73    0.97
   7  -6   0    2.80    0.99
   7  -6   0    2.89    1.00
   7  -6   0    2.68    0.85
   7  -6   0    2.47    0.99
   7  -6   0    3.35    1.01
  -7   6   0    5.10    1.07
  -7   6   0    4.26    0.93
  -7   6   0    2.59    0.96
  -7   6   0    2.92    0.88
  -7   6   0    3.32    0.95
  -7   6   0    4.43    0.84
  -7   6   0    4.43    1.16
   6  -6   0   24.08    1.96
   6  -6   0   23.15    1.84
   6  -6   0   22.79    2.13
   6  -6   0   18.93    1.99
   6  -6   0   19.94    2.03
   6  -6   0   24.06    2.20
  -6   6   0   22.51    1.85
  -6   6   0   20.22    1.91
  -6   6   0   22.23    1.61
  -6   6   0   28.44    1.90
  -6   6   0   22.24    1.68
  -6   6   0   25.13    1.90
  -6   6   0   18.75    2.00
   5  -6   0   15.42    1.68
   5  -6   0   13.35    1.52
   5  -6   0   11.76    1.36
   5  -6   0   11.12    1.47
   5  -6   0   12.26    1.36
   5  -6   0   11.83    1.51
  -5   6   0    9.97    1.43
  -5   6   0   11.09    1.39
  -5   6   0   13.87    1.27
  -5   6   0   11.71    1.41
  -5   6   0   11.58    1.34
  -5   6   0   14.93    1.74
  -5   6   0   12.39    1.33
  -5   6   0   14.76    1.40
   4  -6   0    8.85    1.15
   4  -6   0   13.89    1.53
   4  -6   0    9.40    1.26
   4  -6   0    7.93    1.15
   4  -6   0   10.59    1.34
   4  -6   0   11.49    1.41
  -4   6   0   14.38    1.52
  -4   6   0   10.88    1.29
  -4   6   0   11.08    1.42
  -4   6   0   11.61    1.20
  -4   6   0   11.59    1.16
  -4   6   0    9.39    1.25
  -4   6   0   11.17    1.06
  -4   6   0    9.44    1.19
  -4   6   0   10.88    1.25
   3  -6   0   22.90    1.62
   3  -6   0   22.11    1.70
   3  -6   0   25.32    1.65
  -3   6   0   25.30    1.77
  -3   6   0   21.12    1.61
  -3   6   0   24.99    1.64
  -3   6   0   23.93    1.41
  -3   6   0   25.91    1.73
   2  -6   0    9.27    0.83
   2  -6   0    9.28    0.99
  -2   6   0    7.10    0.75
  -2   6   0    9.56    1.01
  -2   6   0    7.46    0.98
   1  -6   0   33.64    1.53
   1  -6   0   32.56    1.79
  -1   6   0   32.64    1.91
  -1   6   0   34.73    1.69
   0  -6   0   16.48    1.10
   0  -6   0   15.40    0.88
   0   6   0   14.13    1.04
   0   6   0   13.97    1.15
  -1  -6   0   10.19    0.85
  -1  -6   0   10.11    0.63
   1   6   0    9.92    0.95
   1   6   0   10.66    0.95
  -2  -6   0   39.28    1.49
  -2  -6   0   37.76    1.83
   2   6   0   39.66    1.87
   2   6   0   36.22    1.90
  -3  -6   0    0.26    0.31
  -3  -6   0    0.13    0.18
   3   6   0    0.06    0.34
   3   6   0   -0.16    0.38
  -4  -6   0    5.11    0.60
  -4  -6   0    5.02    0.40
   4   6   0    5.15    0.71
   4   6   0    4.94    0.61
  -5  -6   0   31.54    1.23
  -5  -6   0   31.89    1.56
   5   6   0   29.79    1.57
   5   6   0   29.02    1.69
   5   6   0   30.62    1.67
  -6  -6   0    2.50    0.34
  -6  -6   0    1.97    0.46
   6   6   0    2.38    0.54
   6   6   0    1.85    0.46
   6   6   0    1.56    0.46
  -7  -6   0    5.98    0.72
  -7  -6   0    7.21    0.60
   7   6   0    4.45    0.65
   7   6   0    5.30    0.73
   7   6   0    6.56    0.91
  -8  -6   0    5.38    0.57
  -8  -6   0    4.81    0.72
   8   6   0    3.81    0.60
   8   6   0    2.74    0.59
   8   6   0    4.60    0.86
   8   6   0    4.47    0.91
   8   6   0    4.18    0.74
  -9  -6   0   83.50    3.85
  -9  -6   0   85.72    3.32
   9   6   0   84.68    3.77
   9   6   0   92.07    4.07
   9   6   0   90.13    3.97
   9   6   0   83.75    4.20
   9   6   0   76.52    3.74
   9   6   0   87.20    3.48
 -10  -6   0    0.78    0.44
 -10  -6   0    1.24    0.58
  10   6   0    0.41    0.48
  10   6   0    1.01    0.57
  10   6   0    0.49    0.55
  10   6   0   -0.31    0.52
  10   6   0    0.93    0.50
 -11  -6   0   30.13    1.78
  11   6   0   37.25    2.21
  11   6   0   33.55    2.19
  11   6   0   33.91    2.33
  11   6   0   34.57    2.02
  11   6   0   31.50    1.90
 -12  -6   0   11.43    1.18
  12   6   0   11.91    1.20
  12   6   0   12.33    1.54
  12   6   0   11.87    1.24
  12   6   0   11.90    1.40
 -13  -6   0    5.28    1.00
  13   6   0    4.89    0.86
  13   6   0    5.39    1.02
  13   6   0    6.54    1.22
 -14  -6   0   16.88    1.72
 -14  -6   0   12.00    1.33
  14   6   0   14.32    1.44
  14   6   0   13.64    1.49
  14   6   0   13.86    1.28
 -15  -6   0    2.64    0.76
  15   6   0    2.12    0.67
  15   6   0    2.45    0.58
  10  -7   0    0.72    0.68
  10  -7   0    1.22    0.57
 -10   7   0    1.64    0.69
   9  -7   0    0.55    0.58
   9  -7   0    0.33    0.58
   9  -7   0   -0.01    0.72
   9  -7   0    0.53    0.72
   9  -7   0    1.28    0.77
   9  -7   0   -0.93    0.57
  -9   7   0    0.70    0.72
  -9   7   0    0.21    0.57
   8  -7   0    1.95    0.76
   8  -7   0   -0.02    0.90
   8  -7   0    2.90    0.90
   8  -7   0    1.16    0.79
   8  -7   0    0.52    0.70
   8  -7   0    1.54    0.85
   8  -7   0    2.56    1.02
   8  -7   0    2.53    0.88
  -8   7   0    2.55    0.75
  -8   7   0   -0.54    0.62
  -8   7   0    2.33    0.96
  -8   7   0    1.89    0.76
   7  -7   0   43.33    2.91
   7  -7   0   45.74    2.86
   7  -7   0   40.97    2.79
   7  -7   0   43.96    2.82
   7  -7   0   45.30    2.70
   7  -7   0   51.70    3.04
  -7   7   0   43.36    2.68
  -7   7   0   45.20    2.86
  -7   7   0   42.98    2.55
  -7   7   0   43.11    2.56
  -7   7   0   47.25    2.82
  -7   7   0   41.95    2.52
  -7   7   0   45.67    3.04
   6  -7   0    9.26    1.44
   6  -7   0    7.76    1.43
   6  -7   0    5.74    1.17
   6  -7   0    6.18    1.23
   6  -7   0    7.25    1.32
   6  -7   0    8.89    1.31
  -6   7   0    9.19    1.32
  -6   7   0    7.68    1.28
  -6   7   0    7.28    1.06
  -6   7   0    7.20    1.13
  -6   7   0    8.25    1.00
  -6   7   0    8.35    1.26
  -6   7   0    8.90    1.43
  -6   7   0    9.67    1.39
   5  -7   0    1.64    0.92
   5  -7   0    5.22    1.18
   5  -7   0    4.24    1.00
   5  -7   0    5.35    1.07
   5  -7   0    4.98    1.04
   5  -7   0    4.41    1.11
  -5   7   0    4.64    1.00
  -5   7   0    5.06    1.18
  -5   7   0    4.64    0.78
  -5   7   0    6.33    1.17
  -5   7   0    4.35    0.81
  -5   7   0    7.80    1.39
  -5   7   0    2.70    0.83
  -5   7   0    5.39    0.92
   4  -7   0   11.63    1.45
   4  -7   0   11.68    1.47
   4  -7   0   10.32    1.38
   4  -7   0    8.31    1.25
   4  -7   0    9.60    1.31
   4  -7   0   10.83    1.38
  -4   7   0   11.82    1.37
  -4   7   0   11.04    1.35
  -4   7   0   10.77    1.04
  -4   7   0    8.55    1.09
  -4   7   0    9.68    1.09
  -4   7   0    9.22    1.39
  -4   7   0   12.00    1.45
  -4   7   0   12.23    1.49
   3  -7   0   12.25    1.50
   3  -7   0    9.91    1.21
   3  -7   0   10.07    1.35
   3  -7   0    7.05    1.16
   3  -7   0    8.07    1.18
   3  -7   0    6.68    1.15
  -3   7   0    7.59    0.85
  -3   7   0   11.33    1.11
  -3   7   0   10.48    1.04
  -3   7   0    8.84    1.19
  -3   7   0    8.10    1.12
  -3   7   0    9.03    1.18
  -3   7   0    6.65    1.08
  -3   7   0    8.98    1.21
  -3   7   0    9.08    1.30
   2  -7   0   18.76    1.41
   2  -7   0   17.17    1.19
   2  -7   0   19.02    1.57
   2  -7   0   19.26    1.49
   2  -7   0   19.36    1.57
   2  -7   0   22.38    1.88
   2  -7   0   22.73    1.84
  -2   7   0   19.75    1.41
  -2   7   0   20.98    1.73
  -2   7   0   19.38    1.59
  -2   7   0   17.30    1.42
  -2   7   0   14.27    1.40
   1  -7   0   31.59    1.93
   1  -7   0   29.73    1.89
   1  -7   0   32.98    1.61
  -1   7   0   37.67    2.10
  -1   7   0   35.14    1.80
  -1   7   0   32.38    1.89
  -1   7   0   33.69    1.88
   0  -7   0   23.00    1.21
   0  -7   0   22.16    1.46
   0   7   0   23.22    1.58
   0   7   0   24.45    1.44
   0   7   0   20.82    1.44
  -1  -7   0   22.28    1.13
  -1  -7   0   22.93    1.39
   1   7   0   21.38    1.40
   1   7   0   21.03    1.41
   1   7   0   24.84    1.52
  -2  -7   0   54.01    2.45
  -2  -7   0   50.86    2.01
   2   7   0   51.15    2.45
   2   7   0   50.97    2.47
   2   7   0   54.35    2.55
  -3  -7   0  115.89    4.83
  -3  -7   0  120.09    4.16
   3   7   0  115.18    5.20
   3   7   0  121.92    4.79
   3   7   0  121.20    4.83
   3   7   0  117.98    4.96
  -4  -7   0    4.55    0.42
  -4  -7   0    4.28    0.61
   4   7   0    2.75    0.65
   4   7   0    3.39    0.57
   4   7   0    3.80    0.71
   4   7   0    5.91    0.99
  -5  -7   0   40.53    1.59
  -5  -7   0   40.50    1.98
   5   7   0   39.97    1.99
   5   7   0   37.83    2.11
   5   7   0   41.10    2.10
  -6  -7   0   69.44    2.99
  -6  -7   0   69.03    2.49
   6   7   0   64.23    3.11
   6   7   0   66.58    3.02
   6   7   0   63.02    2.96
  -7  -7   0   20.66    1.04
  -7  -7   0   20.45    1.33
   7   7   0   21.30    1.17
   7   7   0   20.44    1.34
   7   7   0   18.56    1.50
   7   7   0   20.25    1.34
   7   7   0   22.53    1.44
   7   7   0   21.56    1.74
   7   7   0   19.35    1.59
  -8  -7   0    3.23    0.50
  -8  -7   0    2.93    0.60
   8   7   0    2.06    0.50
   8   7   0    3.40    0.66
   8   7   0    2.87    0.87
   8   7   0    3.02    0.66
   8   7   0    3.39    0.68
   8   7   0    2.73    0.61
   8   7   0    2.76    0.72
  -9  -7   0    5.91    0.85
  -9  -7   0    4.75    0.64
   9   7   0    6.95    0.89
   9   7   0    6.91    1.12
   9   7   0    5.53    0.78
   9   7   0    5.62    0.88
   9   7   0    5.80    1.14
   9   7   0    5.21    0.73
 -10  -7   0    0.31    0.44
  10   7   0    0.86    0.56
  10   7   0   -0.79    0.48
  10   7   0    0.12    0.72
  10   7   0    0.56    0.47
  10   7   0    0.10    0.65
  10   7   0    0.05    0.47
 -11  -7   0    0.69    0.48
  11   7   0   -0.76    0.62
  11   7   0    0.48    0.51
  11   7   0    1.06    0.51
  11   7   0    0.94    0.90
  11   7   0    0.64    0.53
  11   7   0    1.42    0.65
 -12  -7   0   41.22    2.22
  12   7   0   44.60    2.57
  12   7   0   49.78    2.94
  12   7   0   48.35    2.40
  13   7   0   12.85    1.54
  13   7   0   14.80    1.56
  13   7   0   15.87    1.39
  14   7   0   15.72    1.60
  14   7   0   13.08    1.38
  14   7   0   12.63    1.19
  15   7   0   16.19    1.33
  15   7   0   17.67    1.23
   9  -8   0    2.55    0.76
   9  -8   0    1.83    0.81
   9  -8   0    3.35    0.83
   9  -8   0    4.32    0.77
   9  -8   0    2.45    0.73
  -9   8   0    2.94    0.79
   8  -8   0   11.57    1.44
   8  -8   0   12.69    1.43
   8  -8   0   10.95    1.37
   8  -8   0   11.10    1.22
   8  -8   0   11.65    1.35
  -8   8   0   13.43    1.52
  -8   8   0   14.19    1.52
   7  -8   0    8.58    1.41
   7  -8   0    7.54    1.29
   7  -8   0    9.61    1.36
   7  -8   0    8.05    1.33
   7  -8   0    6.62    1.20
   7  -8   0    7.76    1.17
  -7   8   0    7.82    1.46
  -7   8   0    8.14    1.14
  -7   8   0    9.76    1.41
  -7   8   0    7.38    1.17
   6  -8   0   77.29    3.91
   6  -8   0   81.57    4.16
   6  -8   0   76.90    4.06
   6  -8   0   77.85    4.10
   6  -8   0   80.59    4.10
   6  -8   0   74.20    4.05
  -6   8   0   82.41    4.24
  -6   8   0   77.69    4.03
  -6   8   0   81.63    3.79
  -6   8   0   72.35    3.91
  -6   8   0   78.83    4.12
   5  -8   0   16.19    1.81
   5  -8   0   18.78    1.95
   5  -8   0   12.88    1.63
   5  -8   0   15.29    1.73
   5  -8   0   13.41    1.68
   5  -8   0   14.96    1.76
  -5   8   0   17.19    1.83
  -5   8   0   19.20    1.92
  -5   8   0   19.51    1.99
  -5   8   0   15.56    1.61
  -5   8   0   17.78    2.03
  -5   8   0   16.59    1.52
   4  -8   0   51.35    3.07
   4  -8   0   47.76    2.88
   4  -8   0   50.36    3.11
   4  -8   0   49.91    3.04
   4  -8   0   54.33    3.08
   4  -8   0   53.40    3.11
  -4   8   0   53.18    3.01
  -4   8   0   51.74    3.13
  -4   8   0   49.87    3.22
  -4   8   0   52.80    2.99
  -4   8   0   53.64    3.02
   3  -8   0   15.08    1.63
   3  -8   0   17.32    1.78
   3  -8   0   14.17    1.62
   3  -8   0   18.21    1.83
   3  -8   0   19.51    1.72
   3  -8   0   18.04    1.79
  -3   8   0   16.27    1.75
  -3   8   0   17.41    1.76
  -3   8   0   19.36    1.93
  -3   8   0   16.75    1.71
  -3   8   0   16.27    1.61
  -3   8   0   18.07    1.89
   2  -8   0   17.21    1.75
   2  -8   0   22.35    1.43
   2  -8   0   20.83    1.91
   2  -8   0   24.08    2.03
   2  -8   0   24.57    2.03
   2  -8   0   25.09    1.88
   2  -8   0   17.98    1.70
   2  -8   0   19.63    1.70
  -2   8   0   21.87    1.66
  -2   8   0   24.58    1.71
  -2   8   0   22.89    1.72
  -2   8   0   23.40    1.83
  -2   8   0   21.90    1.62
  -2   8   0   23.65    1.87
  -2   8   0   22.86    1.63
  -2   8   0   21.23    1.72
   1  -8   0    8.54    1.12
   1  -8   0   12.32    1.49
   1  -8   0   11.54    1.02
   1  -8   0   12.26    1.36
   1  -8   0    9.48    1.14
   1  -8   0   12.27    1.48
   1  -8   0   10.97    1.41
   1  -8   0    9.11    1.28
  -1   8   0   10.70    1.19
  -1   8   0   10.32    1.33
  -1   8   0   15.83    1.50
  -1   8   0   12.49    1.32
  -1   8   0   10.02    1.09
  -1   8   0   10.34    1.22
  -1   8   0    9.52    1.12
  -1   8   0   12.09    1.28
  -1   8   0   13.59    1.31
  -1   8   0   12.25    1.30
   0  -8   0   36.80    1.76
   0  -8   0   39.04    2.39
   0  -8   0   39.36    2.15
   0  -8   0   31.64    2.24
   0   8   0   40.63    2.07
   0   8   0   32.75    1.99
   0   8   0   36.75    2.22
   0   8   0   37.39    2.04
  -1  -8   0    3.52    0.54
  -1  -8   0    2.87    0.66
   1   8   0    2.78    0.67
   1   8   0    5.17    1.06
   1   8   0    4.07    0.75
   1   8   0    3.47    0.80
   1   8   0    3.68    0.70
   1   8   0    5.10    0.82
  -2  -8   0   21.80    1.17
  -2  -8   0   20.64    1.42
   2   8   0   22.66    1.54
   2   8   0   21.75    1.51
   2   8   0   23.32    1.54
   2   8   0   24.58    1.91
  -3  -8   0  104.61    3.71
  -3  -8   0  102.58    3.70
  -3  -8   0  103.69    4.36
   3   8   0   95.85    4.74
   3   8   0  101.58    4.33
   3   8   0   99.84    4.31
   3   8   0  105.07    4.49
  -4  -8   0   53.60    2.55
  -4  -8   0   55.15    2.08
   4   8   0   50.70    2.80
   4   8   0   53.42    2.63
   4   8   0   48.99    2.53
   4   8   0   53.02    2.64
   4   8   0   51.48    2.89
  -5  -8   0    0.15    0.25
  -5  -8   0   -0.31    0.34
   5   8   0    1.28    0.39
   5   8   0    0.73    0.57
   5   8   0    0.71    0.54
   5   8   0    0.45    0.52
   5   8   0    1.02    0.72
   5   8   0    0.27    0.37
  -6  -8   0  133.02    4.65
  -6  -8   0  126.42    5.38
   6   8   0  130.76    5.88
   6   8   0  128.57    5.77
   6   8   0  125.34    5.52
   6   8   0  128.55    5.44
   6   8   0  142.15    5.46
   6   8   0  135.15    4.85
   6   8   0  132.79    5.52
  -7  -8   0    5.43    0.58
  -7  -8   0    5.01    0.75
   7   8   0    4.45    0.63
   7   8   0    6.39    1.04
   7   8   0    5.32    0.97
   7   8   0    3.96    0.81
   7   8   0    4.67    0.75
   7   8   0    5.33    0.97
   7   8   0    3.96    0.67
  -8  -8   0   13.41    1.22
  -8  -8   0   11.38    0.85
   8   8   0   11.03    1.08
   8   8   0   12.90    1.64
   8   8   0   11.47    1.03
   8   8   0   11.64    1.28
   8   8   0   11.62    1.15
   8   8   0   12.23    1.39
  -9  -8   0    2.37    0.52
  -9  -8   0    2.36    0.62
   9   8   0    1.54    0.73
   9   8   0    1.72    0.57
   9   8   0    2.31    0.63
   9   8   0    3.83    1.01
   9   8   0    2.38    0.55
 -10  -8   0   41.32    2.00
  10   8   0   39.16    2.77
  10   8   0   43.31    2.65
  10   8   0   42.53    2.12
  10   8   0   39.80    2.30
  10   8   0   42.25    2.35
 -11  -8   0    1.40    0.51
  11   8   0    0.77    0.79
  11   8   0    0.70    0.56
  11   8   0    1.26    0.64
  11   8   0    1.62    0.88
  11   8   0    0.90    0.54
 -12  -8   0    1.61    0.59
  12   8   0    1.89    0.63
  12   8   0    1.86    0.92
  12   8   0    1.69    0.72
  13   8   0   19.43    1.72
  13   8   0   22.46    2.03
  13   8   0   17.51    1.50
  14   8   0   11.15    1.35
  14   8   0   14.61    1.36
  14   8   0   14.06    1.21
  15   8   0   23.84    1.58
  15   8   0   24.67    1.43
   8  -9   0   13.09    1.38
   8  -9   0   16.90    1.46
   8  -9   0   16.03    1.43
   8  -9   0   15.05    1.38
  -8   9   0   18.00    1.64
  -8   9   0   16.44    1.50
   7  -9   0    7.68    1.11
   7  -9   0   11.28    1.34
   7  -9   0   11.33    1.40
   7  -9   0    9.11    1.23
   7  -9   0    8.90    1.31
  -7   9   0   11.89    1.46
  -7   9   0    8.00    1.15
  -7   9   0    8.59    1.08
   6  -9   0   16.63    1.74
   6  -9   0   16.41    1.73
   6  -9   0   15.66    1.72
   6  -9   0   17.17    1.77
   6  -9   0   18.85    1.84
   6  -9   0   20.20    1.82
  -6   9   0   14.39    1.56
  -6   9   0   16.62    1.62
  -6   9   0   22.68    2.15
  -6   9   0   15.16    1.66
   5  -9   0   11.22    1.47
   5  -9   0   15.44    1.80
   5  -9   0   13.50    1.54
   5  -9   0   13.52    1.65
   5  -9   0   16.62    1.84
   5  -9   0   11.69    1.53
  -5   9   0   11.10    1.49
  -5   9   0   10.87    1.46
  -5   9   0   10.95    1.37
  -5   9   0   11.30    1.55
  -5   9   0   12.81    1.60
   4  -9   0    4.93    1.14
   4  -9   0    6.61    1.26
   4  -9   0    5.91    1.09
   4  -9   0    4.90    1.14
   4  -9   0    5.09    1.22
   4  -9   0    5.29    1.16
  -4   9   0    4.65    1.03
  -4   9   0    3.99    1.15
  -4   9   0    4.90    1.11
  -4   9   0    5.08    1.05
  -4   9   0    5.57    1.06
  -4   9   0    5.28    1.07
   3  -9   0    5.96    1.13
   3  -9   0    5.53    1.23
   3  -9   0    8.40    1.31
   3  -9   0    8.05    1.29
   3  -9   0    6.92    1.21
   3  -9   0    5.23    1.17
  -3   9   0    6.26    1.23
  -3   9   0    6.69    1.17
  -3   9   0    7.05    1.19
  -3   9   0    5.27    1.14
  -3   9   0    6.52    1.17
  -3   9   0    7.40    1.31
   2  -9   0   34.10    2.47
   2  -9   0   36.08    2.32
   2  -9   0   37.64    2.45
   2  -9   0   33.77    2.38
   2  -9   0   34.91    2.40
   2  -9   0   36.00    2.46
  -2   9   0   36.03    2.29
  -2   9   0   32.09    2.29
  -2   9   0   38.03    2.30
  -2   9   0   33.20    2.39
  -2   9   0   39.33    2.38
  -2   9   0   36.14    2.52
   1  -9   0    3.28    0.91
   1  -9   0    3.71    1.16
   1  -9   0    2.99    0.68
   1  -9   0    3.50    0.88
   1  -9   0    5.23    1.02
   1  -9   0    6.08    1.11
   1  -9   0    3.45    0.84
   1  -9   0    3.83    0.97
  -1   9   0    4.53    0.90
  -1   9   0    3.66    0.83
  -1   9   0    3.93    0.89
  -1   9   0    3.46    0.84
  -1   9   0    4.13    0.91
  -1   9   0    1.66    0.77
  -1   9   0    3.50    0.86
  -1   9   0    2.31    0.72
   0  -9   0   -0.17    0.46
   0  -9   0    0.14    0.68
   0  -9   0   -0.16    0.67
   0  -9   0    0.66    0.44
   0  -9   0   -0.15    0.60
   0   9   0    0.23    0.48
   0   9   0    0.03    0.50
   0   9   0   -0.49    0.51
   0   9   0    0.07    0.50
   0   9   0   -0.40    0.44
   0   9   0    0.30    0.58
   0   9   0    0.04    0.48
   0   9   0   -0.30    0.46
  -1  -9   0    1.14    0.50
  -1  -9   0    1.56    0.49
  -1  -9   0    1.68    0.81
   1   9   0    0.77    0.61
   1   9   0    2.15    0.62
   1   9   0    1.05    0.57
   1   9   0    0.71    0.55
   1   9   0    1.23    0.55
   1   9   0    1.01    0.62
   1   9   0    0.81    0.66
   1   9   0    1.79    0.66
  -2  -9   0   63.18    2.49
  -2  -9   0   60.89    2.94
   2   9   0   55.83    3.37
   2   9   0   56.43    2.78
   2   9   0   58.31    2.63
   2   9   0   55.61    2.88
   2   9   0   58.38    3.03
   2   9   0   62.39    2.98
   2   9   0   61.69    3.06
   2   9   0   59.88    2.96
   2   9   0   57.00    2.82
   2   9   0   52.33    2.79
   2   9   0   59.20    3.08
  -3  -9   0    4.90    0.81
  -3  -9   0    4.59    0.58
   3   9   0    5.48    1.15
   3   9   0    4.12    0.81
   3   9   0    3.30    0.76
   3   9   0    4.27    0.89
   3   9   0    4.85    0.95
   3   9   0    3.49    0.64
   3   9   0    4.20    0.76
   3   9   0    5.31    0.85
  -4  -9   0    6.90    0.67
  -4  -9   0    6.29    0.90
  -4  -9   0    6.31    0.65
   4   9   0    8.52    1.28
   4   9   0    5.79    0.96
   4   9   0    6.82    0.90
   4   9   0    6.01    0.79
   4   9   0    7.46    1.03
   4   9   0    6.42    0.99
   4   9   0    7.95    1.33
   4   9   0    7.08    0.95
   4   9   0    7.73    1.01
  -5  -9   0   42.50    2.44
  -5  -9   0   50.46    2.04
   5   9   0   49.79    2.66
   5   9   0   46.53    2.85
   5   9   0   47.69    2.84
   5   9   0   51.82    2.65
   5   9   0   49.66    2.19
   5   9   0   48.40    2.39
   5   9   0   52.21    2.70
   5   9   0   49.54    2.50
  -6  -9   0    1.53    0.37
  -6  -9   0    1.45    0.52
   6   9   0    0.42    0.69
   6   9   0    0.84    0.65
   6   9   0    0.80    0.72
   6   9   0    1.40    0.62
   6   9   0    0.12    0.61
   6   9   0    1.12    0.51
   6   9   0    0.96    0.42
   6   9   0    0.64    0.57
   6   9   0    1.31    0.46
  -7  -9   0  127.78    4.67
  -7  -9   0  132.92    5.46
   7   9   0  130.20    5.48
   7   9   0  131.09    5.59
   7   9   0  132.27    4.87
   7   9   0  127.54    5.96
   7   9   0  133.80    5.47
   7   9   0  123.04    5.60
   7   9   0  123.16    5.20
   7   9   0  125.14    5.88
  -8  -9   0    2.14    0.48
  -8  -9   0    1.25    0.57
   8   9   0    1.59    0.81
   8   9   0    2.59    0.70
   8   9   0    2.39    0.61
   8   9   0    1.38    0.50
   8   9   0    2.14    0.76
   8   9   0    2.00    0.89
   8   9   0    2.54    0.61
   8   9   0    1.50    0.73
  -9  -9   0    0.64    0.42
   9   9   0    1.67    0.87
   9   9   0    1.49    0.76
   9   9   0    1.68    0.80
   9   9   0    1.25    0.48
   9   9   0    0.39    0.53
   9   9   0    1.48    0.54
 -10  -9   0    3.24    0.65
  10   9   0    3.33    1.09
  10   9   0    2.79    0.94
  10   9   0    4.26    0.75
  10   9   0    3.46    0.73
  10   9   0    4.34    0.83
 -11  -9   0    5.64    0.84
  11   9   0    4.93    0.86
  11   9   0    6.84    1.28
  11   9   0    6.87    1.04
  11   9   0    7.15    1.36
 -12  -9   0    0.68    0.52
  12   9   0    1.04    0.77
  12   9   0   -0.88    0.51
  12   9   0    0.41    0.76
  12   9   0    0.14    0.45
  13   9   0    1.61    0.54
  13   9   0   -0.94    0.58
  13   9   0   -0.59    0.52
  14   9   0    0.27    0.55
  14   9   0    1.50    0.55
  14   9   0    1.56    0.74
  15   9   0    5.14    0.68
   7 -10   0    3.37    0.81
   7 -10   0    0.66    0.60
   7 -10   0    2.90    0.73
  -7  10   0    2.46    0.59
  -7  10   0    2.63    0.76
  -7  10   0    3.09    0.82
   6 -10   0   23.64    1.75
   6 -10   0   20.12    1.95
   6 -10   0   21.14    1.74
   6 -10   0   21.62    1.79
  -6  10   0   20.79    1.59
  -6  10   0   22.60    1.81
  -6  10   0   19.78    1.65
  -6  10   0   23.73    1.85
   5 -10   0    3.20    0.99
   5 -10   0    5.05    1.00
   5 -10   0    3.88    0.94
   5 -10   0    4.86    1.03
   5 -10   0    3.92    0.99
  -5  10   0    2.61    0.85
  -5  10   0    6.35    1.19
  -5  10   0    2.60    0.83
  -5  10   0    4.88    0.98
   4 -10   0    3.40    0.94
   4 -10   0    2.12    0.83
   4 -10   0    2.79    0.89
   4 -10   0    2.18    0.84
   4 -10   0    2.81    1.02
   4 -10   0    1.52    0.75
  -4  10   0    2.87    0.94
  -4  10   0    1.67    0.86
  -4  10   0    1.63    0.74
  -4  10   0    0.72    0.73
   3 -10   0    1.83    0.89
   3 -10   0    2.64    0.88
   3 -10   0    3.06    0.89
   3 -10   0    4.69    1.08
   3 -10   0    3.34    1.06
  -3  10   0    2.34    0.89
  -3  10   0    1.83    0.89
  -3  10   0    3.19    0.95
  -3  10   0    2.61    0.97
  -3  10   0    3.23    0.90
   2 -10   0    3.52    0.98
   2 -10   0    4.56    1.13
   2 -10   0    5.41    1.14
   2 -10   0    3.03    1.06
   2 -10   0    4.61    1.01
  -2  10   0    4.68    1.01
  -2  10   0    3.69    0.98
  -2  10   0    2.88    0.90
  -2  10   0    4.92    1.04
  -2  10   0    4.18    1.11
  -2  10   0    3.28    0.99
   1 -10   0   39.58    2.67
   1 -10   0   46.53    2.84
   1 -10   0   38.89    2.57
   1 -10   0   43.06    2.75
   1 -10   0   41.25    2.72
  -1  10   0   39.36    2.54
  -1  10   0   42.30    2.58
  -1  10   0   45.90    2.66
  -1  10   0   45.22    2.48
  -1  10   0   41.18    2.53
  -1  10   0   43.02    2.48
  -1  10   0   48.44    2.84
  -1  10   0   46.19    2.85
   0 -10   0   41.61    2.53
   0 -10   0   37.17    1.99
   0 -10   0   41.36    2.43
   0 -10   0   40.36    2.54
   0 -10   0   34.41    2.48
   0 -10   0   37.19    2.57
   0 -10   0   37.25    2.50
   0  10   0   37.93    2.55
   0  10   0   35.99    2.29
   0  10   0   42.10    2.41
   0  10   0   36.84    2.35
   0  10   0   39.17    2.21
   0  10   0   38.25    2.53
   0  10   0   40.78    2.36
   0  10   0   38.95    2.30
   0  10   0   34.86    2.25
  -1 -10   0    8.17    1.16
  -1 -10   0    9.83    1.01
  -1 -10   0   11.36    1.43
   1  10   0   11.81    1.30
   1  10   0    9.97    1.18
   1  10   0    8.27    1.04
   1  10   0    6.46    1.11
   1  10   0    9.37    1.29
   1  10   0    6.18    1.09
   1  10   0    9.19    1.20
   1  10   0    9.74    1.22
   1  10   0    9.04    1.11
  -2 -10   0   24.53    1.83
  -2 -10   0   23.06    2.06
  -2 -10   0   28.07    1.54
   2  10   0   27.37    1.70
   2  10   0   28.54    1.92
   2  10   0   25.58    1.74
   2  10   0   23.93    1.91
   2  10   0   26.39    1.86
   2  10   0   25.95    1.92
   2  10   0   26.29    1.65
   2  10   0   27.59    1.92
   2  10   0   23.32    1.72
  -3 -10   0    4.96    0.70
  -3 -10   0    5.89    0.93
   3  10   0    4.70    0.90
   3  10   0    6.91    1.13
   3  10   0    3.96    0.85
   3  10   0    5.54    1.22
   3  10   0    6.07    0.84
   3  10   0    7.11    0.89
   3  10   0    4.39    0.89
   3  10   0    4.16    0.79
   3  10   0    4.49    0.86
   3  10   0    6.00    0.96
   3  10   0    6.09    1.02
  -4 -10   0    0.21    0.37
  -4 -10   0    0.52    0.45
   4  10   0    0.97    0.71
   4  10   0   -0.65    0.40
   4  10   0   -0.35    0.49
   4  10   0    0.00    0.41
   4  10   0   -0.01    0.66
   4  10   0    0.04    0.53
   4  10   0   -0.48    0.47
   4  10   0    0.04    0.54
   4  10   0    0.33    0.54
   4  10   0   -0.14    0.43
  -5 -10   0    4.99    0.65
  -5 -10   0    5.56    0.91
  -5 -10   0    6.76    0.73
   5  10   0    5.24    0.83
   5  10   0    4.94    0.77
   5  10   0    5.54    1.02
   5  10   0    5.87    0.96
   5  10   0    6.07    0.94
   5  10   0    7.23    1.30
   5  10   0    6.72    1.07
   5  10   0    5.82    0.99
   5  10   0    5.01    1.07
  -6 -10   0   19.63    1.19
  -6 -10   0   21.28    1.52
   6  10   0   19.28    1.92
   6  10   0   22.50    1.52
   6  10   0   21.97    1.98
   6  10   0   19.41    1.31
   6  10   0   19.82    2.05
   6  10   0   20.24    1.81
   6  10   0   19.74    1.81
   6  10   0   18.35    1.42
  -7 -10   0   20.78    1.27
  -7 -10   0   21.49    1.60
   7  10   0   21.00    1.39
   7  10   0   23.86    1.88
   7  10   0   24.23    1.87
   7  10   0   20.34    2.11
   7  10   0   27.24    1.90
   7  10   0   22.01    2.15
   7  10   0   20.95    1.51
   7  10   0   20.82    1.53
  -8 -10   0   22.24    1.29
   8  10   0   22.24    1.51
   8  10   0   20.81    1.52
   8  10   0   20.79    1.42
   8  10   0   20.96    1.94
   8  10   0   21.44    1.51
   8  10   0   22.71    2.25
   8  10   0   19.75    2.03
   8  10   0   17.89    1.84
  -9 -10   0   62.69    2.66
   9  10   0   62.48    3.04
   9  10   0   62.24    3.62
   9  10   0   59.53    3.43
   9  10   0   69.95    2.88
   9  10   0   60.57    3.69
   9  10   0   60.13    3.06
 -10 -10   0   21.88    1.33
  10  10   0   17.23    1.58
  10  10   0   15.79    1.78
  10  10   0   16.41    1.94
  10  10   0   21.05    1.44
 -11 -10   0    6.92    0.84
  11  10   0    6.63    0.89
  11  10   0    5.85    0.98
  11  10   0    5.25    1.15
  11  10   0    6.96    1.38
 -12 -10   0   11.58    1.14
  12  10   0   12.60    1.35
  12  10   0   14.23    1.28
  12  10   0   12.56    1.60
  12  10   0   16.29    1.90
  13  10   0    1.81    0.77
  13  10   0    4.54    1.11
  13  10   0    2.86    0.64
  13  10   0    3.19    0.78
  14  10   0    1.39    0.50
  14  10   0    0.73    0.54
   6 -11   0   -0.34    0.48
   6 -11   0    0.45    0.61
   6 -11   0   -0.50    0.46
  -6  11   0    0.37    0.57
  -6  11   0    1.15    0.50
  -6  11   0    0.11    0.54
   5 -11   0    2.54    0.81
   5 -11   0    2.90    0.80
   5 -11   0    2.33    0.81
   5 -11   0    3.07    0.82
  -5  11   0    3.59    0.97
  -5  11   0    3.28    0.87
  -5  11   0    3.35    0.80
  -5  11   0    2.04    0.79
  -5  11   0    4.20    0.82
   4 -11   0   30.58    2.24
   4 -11   0   31.76    2.15
   4 -11   0   30.29    2.27
   4 -11   0   30.28    2.16
  -4  11   0   28.00    2.04
  -4  11   0   28.19    2.08
  -4  11   0   30.37    2.20
  -4  11   0   28.50    2.11
  -4  11   0   29.62    2.20
   3 -11   0    1.66    0.81
   3 -11   0    1.23    0.78
   3 -11   0    0.38    0.68
   3 -11   0    0.69    0.77
  -3  11   0    0.55    0.69
  -3  11   0    1.37    0.77
  -3  11   0    1.02    0.80
  -3  11   0    0.02    0.67
  -3  11   0    0.40    0.66
   2 -11   0   18.57    1.86
   2 -11   0   20.70    2.01
   2 -11   0   18.89    1.92
   2 -11   0   21.72    2.03
   2 -11   0   19.41    1.94
  -2  11   0   18.99    1.90
  -2  11   0   20.79    1.96
  -2  11   0   17.67    1.73
  -2  11   0   21.88    2.13
  -2  11   0   20.76    1.84
   1 -11   0    3.79    1.05
   1 -11   0    2.43    0.94
   1 -11   0    1.78    0.77
   1 -11   0    4.66    1.16
   1 -11   0    3.71    0.97
  -1  11   0    4.63    0.98
  -1  11   0    5.92    1.24
  -1  11   0    4.49    0.96
  -1  11   0    1.76    0.84
  -1  11   0    5.90    1.09
  -1  11   0    3.77    0.98
   0 -11   0   -0.22    0.54
   0 -11   0   -0.66    0.72
   0 -11   0    2.20    0.92
   0 -11   0    0.52    0.81
   0 -11   0   -0.39    0.71
   0  11   0    0.71    0.63
   0  11   0    0.48    0.68
   0  11   0    0.36    0.58
   0  11   0    0.43    0.60
   0  11   0    0.69    0.80
   0  11   0    0.10    0.70
   0  11   0   -0.19    0.67
   0  11   0   -0.15    0.53
   0  11   0   -0.19    0.68
  -1 -11   0  122.57    5.00
  -1 -11   0  131.93    5.61
  -1 -11   0  125.47    5.84
  -1 -11   0  125.74    5.82
   1  11   0  123.08    5.58
   1  11   0  129.42    5.58
   1  11   0  130.59    5.93
   1  11   0  123.54    5.50
   1  11   0  129.01    5.23
   1  11   0  134.78    5.93
   1  11   0  126.71    5.40
   1  11   0  132.11    5.85
   1  11   0  132.51    5.57
  -2 -11   0   -0.23    0.71
  -2 -11   0    0.36    0.50
   2  11   0   -0.22    0.48
   2  11   0    0.02    0.67
   2  11   0    0.23    0.56
   2  11   0    0.38    0.67
   2  11   0   -0.09    0.51
   2  11   0   -0.15    0.53
   2  11   0    0.21    0.61
   2  11   0   -0.28    0.57
   2  11   0    0.56    0.52
  -3 -11   0   26.98    2.15
  -3 -11   0   28.82    1.66
   3  11   0   23.64    2.11
   3  11   0   26.33    1.68
   3  11   0   24.03    1.95
   3  11   0   29.13    1.80
   3  11   0   27.87    1.92
   3  11   0   29.23    1.99
   3  11   0   28.84    1.92
   3  11   0   28.12    2.10
   3  11   0   28.99    2.05
  -4 -11   0    0.35    0.49
   4  11   0    0.92    0.96
   4  11   0    0.47    0.59
   4  11   0    1.50    0.59
   4  11   0    0.33    0.59
   4  11   0    1.34    0.76
   4  11   0    0.21    0.65
   4  11   0    0.20    0.60
   4  11   0    0.74    0.61
   4  11   0    1.34    0.62
   4  11   0    1.74    0.52
   4  11   0    1.45    0.75
  -5 -11   0   10.64    1.00
   5  11   0   10.76    1.46
   5  11   0   10.39    1.30
   5  11   0    8.58    1.25
   5  11   0   12.06    1.63
   5  11   0    8.99    1.52
   5  11   0   12.54    1.35
   5  11   0   11.14    1.51
   5  11   0   12.62    1.30
   5  11   0    9.53    1.10
  -6 -11   0    1.74    0.53
   6  11   0   -0.02    0.64
   6  11   0    1.50    0.79
   6  11   0    1.77    0.59
   6  11   0    1.47    0.84
   6  11   0    1.24    0.65
   6  11   0    1.87    0.61
   6  11   0    2.68    0.87
   6  11   0    1.53    0.85
  -7 -11   0    2.67    0.59
  -7 -11   0    3.13    0.63
   7  11   0    2.97    1.11
   7  11   0    2.62    0.64
   7  11   0    4.41    1.12
   7  11   0    2.41    0.64
   7  11   0    3.13    0.91
   7  11   0    2.71    0.90
   7  11   0    2.28    0.74
   7  11   0    1.82    0.86
  -8 -11   0    9.52    0.96
   8  11   0   10.19    1.23
   8  11   0    9.57    1.48
   8  11   0    9.69    1.06
   8  11   0   11.19    1.14
   8  11   0   10.93    1.12
   8  11   0   12.73    1.51
   8  11   0   11.11    1.48
  -9 -11   0    0.43    0.50
   9  11   0   -0.05    0.70
   9  11   0    0.95    0.54
   9  11   0    0.94    0.96
   9  11   0    0.80    0.63
 -10 -11   0   45.82    2.23
  10  11   0   40.60    2.48
  10  11   0   45.78    3.14
  10  11   0   47.57    2.34
  10  11   0   49.42    2.96
 -11 -11   0    9.49    1.06
  11  11   0   10.21    1.65
  11  11   0    9.92    1.43
  11  11   0    9.67    1.21
  11  11   0   11.86    1.14
  12  11   0    1.55    0.77
  12  11   0    1.82    0.65
  12  11   0    1.41    0.55
  12  11   0    0.25    0.79
  13  11   0   16.81    1.70
  13  11   0   20.49    1.48
  13  11   0   18.47    1.92
  13  11   0   20.79    1.33
  14  11   0   -0.24    0.47
  14  11   0    0.09    0.38
   5 -12   0    3.57    0.71
   5 -12   0    3.86    0.78
  -5  12   0    4.83    0.91
  -5  12   0    3.14    0.66
  -5  12   0    2.68    0.68
   4 -12   0    4.07    0.90
   4 -12   0    2.20    0.72
   4 -12   0    5.05    0.87
   4 -12   0    3.33    0.81
  -4  12   0    2.44    0.72
  -4  12   0    3.15    0.77
  -4  12   0    4.02    0.91
  -4  12   0    2.58    0.75
   3 -12   0    1.33    0.73
   3 -12   0    1.19    0.71
   3 -12   0    1.74    0.74
   3 -12   0    1.30    0.72
  -3  12   0    0.85    0.69
  -3  12   0    0.48    0.67
  -3  12   0    1.25    0.69
  -3  12   0    2.20    0.87
  -3  12   0    1.55    0.71
   2 -12   0    1.54    0.77
   2 -12   0   -0.11    0.77
   2 -12   0    1.18    0.70
   2 -12   0    1.31    0.69
  -2  12   0    1.57    0.73
  -2  12   0    1.13    0.79
  -2  12   0    2.50    0.86
  -2  12   0    1.54    0.67
  -2  12   0    1.56    0.69
   1 -12   0    9.62    1.40
   1 -12   0    7.60    1.28
   1 -12   0    7.60    1.26
   1 -12   0    8.93    1.28
   1 -12   0    8.91    1.38
  -1  12   0    8.78    1.37
  -1  12   0   10.53    1.42
  -1  12   0    8.50    1.18
  -1  12   0    8.12    1.17
  -1  12   0    8.27    1.22
  -1  12   0    7.85    1.25
   0 -12   0   12.25    1.56
   0 -12   0   11.36    1.52
   0 -12   0   10.70    1.52
   0 -12   0   11.00    1.41
   0 -12   0   12.62    1.60
   0  12   0   11.43    1.43
   0  12   0   12.66    1.45
   0  12   0   11.26    1.28
   0  12   0    9.19    1.39
   0  12   0   10.09    1.47
  -1 -12   0    4.23    1.04
  -1 -12   0    4.27    1.04
  -1 -12   0    3.15    0.79
  -1 -12   0    3.08    1.01
   1  12   0    2.21    0.86
   1  12   0    4.35    0.96
   1  12   0    3.34    0.80
   1  12   0    3.99    1.04
   1  12   0    5.05    1.19
   1  12   0    2.74    0.82
   1  12   0    2.70    0.77
  -2 -12   0   18.60    1.95
  -2 -12   0   17.35    1.50
  -2 -12   0   17.68    1.96
   2  12   0   18.37    1.65
   2  12   0   18.23    1.77
   2  12   0   19.84    1.85
   2  12   0   18.19    1.42
   2  12   0   19.72    1.98
   2  12   0   20.04    1.89
   2  12   0   15.94    1.76
  -3 -12   0    4.44    1.11
  -3 -12   0    3.73    0.80
   3  12   0    3.64    0.89
   3  12   0    3.23    0.87
   3  12   0    3.82    1.04
   3  12   0    4.02    0.92
   3  12   0    4.30    1.05
   3  12   0    4.54    0.73
   3  12   0    2.71    0.79
   3  12   0    4.64    1.00
   3  12   0    2.99    0.95
  -4 -12   0   18.69    1.97
  -4 -12   0   15.62    1.34
   4  12   0   17.34    1.69
   4  12   0   15.44    1.61
   4  12   0   19.85    1.97
   4  12   0   16.54    1.63
   4  12   0   17.26    1.68
   4  12   0   13.13    1.58
   4  12   0   16.16    1.44
  -5 -12   0   10.37    1.06
   5  12   0    9.23    1.20
   5  12   0   11.16    1.43
   5  12   0   10.26    1.51
   5  12   0   10.97    1.45
   5  12   0   10.56    1.24
   5  12   0   12.42    1.56
   5  12   0    7.49    1.01
  -6 -12   0    1.93    0.61
   6  12   0    2.75    0.71
   6  12   0    2.62    0.82
   6  12   0    0.66    0.73
   6  12   0    1.52    0.62
   6  12   0    0.98    0.93
   6  12   0    1.89    0.71
   6  12   0    2.02    0.97
  -7 -12   0   14.71    1.27
   7  12   0   16.08    1.76
   7  12   0   15.14    1.54
   7  12   0   15.10    1.65
   7  12   0   13.38    1.71
   7  12   0   15.08    1.36
  -8 -12   0   21.04    1.43
   8  12   0   18.65    2.06
   8  12   0   19.66    1.78
   8  12   0   20.77    1.52
   8  12   0   20.87    1.98
  -9 -12   0   13.12    1.19
  -9 -12   0   12.41    1.16
   9  12   0   10.85    1.34
   9  12   0   12.78    1.22
   9  12   0   11.09    1.66
   9  12   0   14.20    1.68
 -10 -12   0    1.46    0.55
 -10 -12   0    1.81    0.59
  10  12   0    1.85    0.58
  10  12   0    1.30    0.92
  10  12   0    3.76    1.01
  10  12   0    1.44    0.68
  11  12   0   18.38    1.35
  11  12   0   18.70    1.62
  11  12   0   20.12    2.06
  11  12   0   19.80    2.01
  12  12   0   15.92    1.65
  12  12   0   15.35    1.44
  12  12   0   17.35    1.23
  12  12   0   17.60    1.91
  13  12   0    0.31    0.38
  13  12   0    0.45    0.48
  13  12   0    0.33    0.80
  14  12   0   15.94    1.00
  -4  13   0    4.57    0.77
   3 -13   0    7.36    0.97
   3 -13   0    5.82    0.93
   3 -13   0    6.22    1.02
   3 -13   0    4.93    0.89
  -3  13   0    5.91    0.95
  -3  13   0    5.65    0.87
  -3  13   0    6.16    0.97
  -3  13   0    4.43    0.70
   2 -13   0    0.67    0.59
   2 -13   0    1.33    0.65
   2 -13   0    0.96    0.66
   2 -13   0   -0.08    0.55
  -2  13   0    0.44    0.58
  -2  13   0    1.35    0.74
  -2  13   0    0.09    0.48
  -2  13   0    0.35    0.63
   1 -13   0    0.87    0.63
   1 -13   0    1.84    0.75
   1 -13   0    1.32    0.68
   1 -13   0   -0.10    0.70
  -1  13   0    1.03    0.80
  -1  13   0   -0.22    0.48
  -1  13   0    1.01    0.65
  -1  13   0    0.68    0.71
  -1  13   0   -0.95    0.56
   0 -13   0   19.12    1.85
   0 -13   0   17.60    1.79
   0 -13   0   16.17    1.77
   0 -13   0   18.87    1.77
   0  13   0   18.97    1.76
   0  13   0   17.67    1.58
   0  13   0   16.63    1.64
   0  13   0   22.50    2.05
   0  13   0   17.84    1.36
  -1 -13   0    2.05    0.78
  -1 -13   0    1.63    0.83
  -1 -13   0    1.49    0.81
  -1 -13   0    1.39    0.78
   1  13   0    2.12    0.80
   1  13   0    1.92    0.88
   1  13   0    0.99    0.73
   1  13   0    1.37    0.55
   1  13   0    1.22    0.64
  -2 -13   0   44.06    2.81
  -2 -13   0   47.19    2.99
   2  13   0   45.25    2.49
   2  13   0   51.49    2.80
   2  13   0   48.65    2.72
   2  13   0   47.98    3.00
   2  13   0   45.52    2.69
  -3 -13   0    6.66    1.24
  -3 -13   0    9.14    1.10
  -3 -13   0    8.48    1.39
   3  13   0    8.16    1.24
   3  13   0    9.85    1.23
   3  13   0    7.41    1.14
   3  13   0    7.98    1.33
   3  13   0    9.54    1.38
   3  13   0    8.45    1.09
  -4 -13   0    2.93    0.97
  -4 -13   0    2.63    0.71
   4  13   0    3.52    0.90
   4  13   0    3.10    0.84
   4  13   0    3.06    0.89
   4  13   0    3.35    0.73
   4  13   0    1.73    0.86
  -5 -13   0   80.55    4.29
  -5 -13   0   79.51    3.55
   5  13   0   89.50    3.70
   5  13   0   79.58    4.31
   5  13   0   82.38    4.24
   5  13   0   84.99    4.14
   5  13   0   87.42    3.99
  -6 -13   0    0.47    0.56
   6  13   0    1.76    0.90
   6  13   0    1.67    0.70
   6  13   0    1.20    0.82
   6  13   0    1.46    0.60
   6  13   0    1.28    0.69
  -7 -13   0   15.92    1.35
   7  13   0   14.16    1.44
   7  13   0   14.09    1.68
   7  13   0   14.24    1.72
   7  13   0   13.45    1.29
   7  13   0   11.94    1.51
  -8 -13   0    9.57    1.05
   8  13   0    8.46    1.33
   8  13   0    8.79    1.19
   8  13   0   10.37    1.50
   8  13   0   10.92    1.13
  -9 -13   0    4.17    0.76
   9  13   0    3.99    0.74
   9  13   0    5.08    0.91
   9  13   0    4.41    1.17
   9  13   0    6.65    1.24
  10  13   0   16.68    1.75
  10  13   0   14.15    1.42
  10  13   0   15.22    1.76
  10  13   0   16.69    1.27
  11  13   0    0.22    0.54
  11  13   0    1.32    0.52
  11  13   0    0.52    0.59
  11  13   0    0.44    0.76
  12  13   0    1.55    0.61
  12  13   0    1.20    0.78
  12  13   0    0.73    0.83
  12  13   0    1.70    0.53
  13  13   0    1.50    0.43
  13  13   0    1.24    0.72
  -2  14   0    0.07    0.54
  -2  14   0   -0.36    0.51
   1 -14   0    4.90    0.92
   1 -14   0    5.14    0.88
   1 -14   0    5.36    0.94
   1 -14   0    4.50    0.86
  -1  14   0    4.62    0.91
  -1  14   0    5.11    0.97
  -1  14   0    6.21    0.94
   0 -14   0    2.73    0.76
   0 -14   0    2.85    0.76
   0 -14   0    2.41    0.87
   0 -14   0    2.36    0.71
   0  14   0    1.77    0.66
   0  14   0    1.43    0.75
   0  14   0    2.56    0.75
   0  14   0    1.93    0.85
  -1 -14   0   10.40    1.31
  -1 -14   0    8.68    1.15
  -1 -14   0    7.94    1.21
   1  14   0    9.57    1.29
   1  14   0    9.39    1.14
   1  14   0    9.12    1.19
   1  14   0    9.92    1.36
  -2 -14   0    7.80    1.19
   2  14   0    7.44    1.23
   2  14   0    8.68    1.20
   2  14   0    7.66    1.16
   2  14   0   10.03    1.14
  -3 -14   0   14.48    1.65
  -3 -14   0   15.51    1.67
   3  14   0   16.61    1.48
   3  14   0   16.61    1.75
   3  14   0   12.07    1.38
   3  14   0   16.65    1.58
   3  14   0   12.66    1.56
  -4 -14   0    0.49    0.65
  -4 -14   0    1.24    0.79
   4  14   0   -0.05    0.56
   4  14   0    0.19    0.52
   4  14   0    0.67    0.62
   4  14   0    0.20    0.63
  -5 -14   0    4.03    0.97
   5  14   0    3.88    1.00
   5  14   0    4.17    0.82
   5  14   0    4.24    0.80
   5  14   0    4.26    0.88
  -6 -14   0    4.24    1.04
   6  14   0    1.74    0.85
   6  14   0    3.98    0.98
   6  14   0    3.06    0.73
   6  14   0    2.61    0.84
   6  14   0    2.76    0.76
  -7 -14   0    9.74    1.36
   7  14   0    8.80    1.05
   7  14   0   10.71    1.54
   7  14   0   10.68    1.26
   7  14   0    9.66    1.32
   8  14   0   19.25    2.03
   8  14   0   19.69    1.37
   8  14   0   17.08    1.53
   8  14   0   18.17    1.80
   9  14   0    0.69    0.69
   9  14   0    1.79    0.64
   9  14   0    1.29    0.55
   9  14   0    1.61    0.84
  10  14   0    0.54    0.70
  10  14   0   -0.01    0.54
  10  14   0    0.42    0.43
  10  14   0    0.11    0.53
  11  14   0    2.90    0.57
  11  14   0    2.65    0.85
  12  14   0    5.59    0.61
  12  14   0    6.41    1.12
   0  15   0    8.88    1.11
   0  15   0    7.87    0.97
  -1 -15   0    0.05    0.49
   1  15   0    0.31    0.55
   1  15   0    0.05    0.56
   1  15   0   -0.42    0.54
   1  15   0    0.30    0.49
  -2 -15   0    1.42    0.75
   2  15   0    1.84    0.60
   2  15   0    2.36    0.70
   2  15   0    1.30    0.71
   2  15   0    3.06    0.77
  -3 -15   0   -0.11    0.60
   3  15   0    0.43    0.54
   3  15   0    0.62    0.52
   3  15   0    1.34    0.72
   3  15   0    0.70    0.64
  -4 -15   0   10.14    1.29
   4  15   0   13.50    1.20
   4  15   0   13.99    1.53
   4  15   0   13.32    1.31
  -5 -15   0    2.42    0.82
   5  15   0    0.76    0.65
   5  15   0    1.97    0.61
   5  15   0    0.42    0.59
   5  15   0    2.62    0.84
  -6 -15   0   13.92    1.51
  -6 -15   0   15.91    1.62
   6  15   0   12.97    1.29
   6  15   0   12.48    1.40
   6  15   0   11.80    1.37
   6  15   0   13.76    1.22
  -7 -15   0    8.44    1.19
   7  15   0    6.76    0.95
   7  15   0    5.57    1.08
   7  15   0    9.06    0.93
   7  15   0    6.71    1.01
  -8 -15   0    1.25    0.67
   8  15   0    1.11    0.73
   8  15   0    0.59    0.64
   8  15   0    1.95    0.53
   8  15   0    1.62    0.62
  -9 -15   0   22.71    1.75
   9  15   0   23.09    1.35
   9  15   0   23.15    1.88
 -10 -15   0    1.09    0.57
  10  15   0    0.67    0.62
  10  15   0    0.69    0.40
  11  15   0    2.32    0.77
  -4 -16   0    5.97    0.88
   4  16   0    6.66    0.76
  -5 -16   0    6.96    0.96
   5  16   0    8.43    0.83
  -6 -16   0    0.06    0.55
   6  16   0   -0.02    0.35
  -7 -16   0    9.87    1.13
   7  16   0   13.15    0.93
  -8 -16   0   13.73    1.35
   8  16   0   12.33    0.89
   7  16  -1    1.21    0.41
   6  16  -1   10.63    0.86
   5  16  -1    6.88    0.70
  10  15  -1    4.56    0.50
  10  15  -1    4.45    0.93
   9  15  -1   -0.07    0.65
   9  15  -1    0.48    0.37
   8  15  -1   28.94    2.09
   8  15  -1   28.86    1.51
   7  15  -1    2.00    0.75
   7  15  -1    1.84    0.72
   7  15  -1    4.00    0.65
   6  15  -1    0.26    0.63
   6  15  -1    1.27    0.63
   6  15  -1    0.73    0.44
   6  15  -1   -0.43    0.49
  -6 -15   1    1.02    0.71
   5  15  -1   24.26    1.95
   5  15  -1   26.09    1.51
   5  15  -1   21.54    1.64
   5  15  -1   25.36    1.93
  -5 -15   1   29.46    2.00
   4  15  -1    1.38    0.54
   4  15  -1    1.04    0.78
   4  15  -1    1.54    0.62
  -4 -15   1    2.75    0.82
   3  15  -1    6.43    0.83
   3  15  -1    6.63    1.10
   3  15  -1    4.42    0.85
   3  15  -1    5.51    0.89
  -3 -15   1    4.53    0.93
   2  15  -1    1.61    0.62
   2  15  -1    1.02    0.67
   2  15  -1    1.32    0.55
   2  15  -1    1.71    0.68
  -2 -15   1    0.42    0.63
   1  15  -1    0.51    0.52
   1  15  -1    0.27    0.47
   1  15  -1    0.38    0.56
   1  15  -1    1.00    0.51
   0  15  -1    2.54    0.62
  12  14  -1    0.50    0.63
  11  14  -1   -0.57    0.65
  11  14  -1    0.23    0.36
  10  14  -1   -0.01    0.54
  10  14  -1    0.34    0.70
  10  14  -1    1.22    0.45
   9  14  -1   16.23    1.14
   9  14  -1   18.60    1.94
   9  14  -1   13.39    1.45
   8  14  -1    0.12    0.46
   8  14  -1    1.01    0.63
   8  14  -1    0.12    0.64
   7  14  -1   37.05    2.47
   7  14  -1   37.56    2.21
   7  14  -1   36.01    2.41
   7  14  -1   40.10    2.01
   7  14  -1   39.31    2.63
  -7 -14   1   38.21    2.48
   6  14  -1    0.13    0.65
   6  14  -1    0.73    0.49
   6  14  -1    0.25    0.53
   6  14  -1    0.10    0.56
   6  14  -1   -0.35    0.65
   5  14  -1    1.43    0.56
   5  14  -1    0.37    0.56
   5  14  -1    0.44    0.72
   5  14  -1    0.45    0.59
   4  14  -1    2.42    0.64
   4  14  -1    2.78    0.78
   4  14  -1    2.57    0.79
   4  14  -1    2.05    0.89
  -4 -14   1    4.01    0.94
   3  14  -1    1.79    0.83
   3  14  -1    0.45    0.73
   3  14  -1    0.00    0.59
   3  14  -1   -0.13    0.49
   3  14  -1    0.75    0.63
  -3 -14   1    1.23    0.81
   2  14  -1   27.09    2.00
   2  14  -1   30.72    2.06
   2  14  -1   31.64    1.89
   2  14  -1   29.60    1.97
   2  14  -1   32.78    2.31
  -2 -14   1   32.26    2.18
   1  14  -1    1.37    0.79
   1  14  -1    2.59    0.76
   1  14  -1    1.66    0.78
   1  14  -1    2.74    0.72
  -1 -14   1    1.81    0.75
   0  14  -1    1.47    0.64
   0  14  -1    0.40    0.64
   0  14  -1    0.34    0.54
   0  14  -1   -0.12    0.64
   0 -14   1    0.78    0.57
   0 -14   1    1.29    0.60
  -1  14  -1    0.90    0.60
  -1  14  -1    0.68    0.58
  -1  14  -1    0.68    0.62
  -1  14  -1    0.62    0.58
   1 -14   1    0.38    0.60
   1 -14   1    0.84    0.65
   1 -14   1   -0.31    0.50
  -2  14  -1    9.03    1.09
  -2  14  -1    8.48    0.99
  12  13  -1    0.03    0.33
  12  13  -1    1.80    0.85
  11  13  -1    2.46    0.79
  11  13  -1    3.17    1.02
  11  13  -1    3.62    0.61
  10  13  -1    3.00    0.61
  10  13  -1    4.16    0.92
  10  13  -1    3.97    1.14
   9  13  -1   -0.42    0.78
   9  13  -1    0.17    0.70
   9  13  -1    0.52    0.47
   8  13  -1    0.78    0.53
   8  13  -1    0.44    0.80
   8  13  -1    1.57    0.80
   8  13  -1    0.58    0.74
  -8 -13   1    0.79    0.51
   7  13  -1    0.35    0.71
   7  13  -1    0.73    0.70
   7  13  -1    0.31    0.50
   7  13  -1    1.70    0.90
   7  13  -1    1.59    0.64
  -7 -13   1    0.04    0.50
   6  13  -1   10.97    1.12
   6  13  -1    8.87    1.18
   6  13  -1    9.90    1.51
   6  13  -1    9.06    1.33
   6  13  -1    9.38    1.48
  -6 -13   1   11.10    1.12
   5  13  -1   26.79    2.13
   5  13  -1   32.07    1.84
   5  13  -1   29.90    2.31
   5  13  -1   28.52    1.95
  -5 -13   1   29.74    2.28
  -5 -13   1   28.44    1.74
   4  13  -1   29.81    1.80
   4  13  -1   22.41    2.12
   4  13  -1   25.91    1.97
   4  13  -1   25.72    1.83
  -4 -13   1   26.46    1.71
   3  13  -1    4.76    1.00
   3  13  -1    6.20    1.28
   3  13  -1    4.06    0.93
   3  13  -1    4.32    0.83
   3  13  -1    3.83    0.97
  -3 -13   1    4.26    0.80
  -3 -13   1    5.86    1.20
   2  13  -1    9.94    1.21
   2  13  -1   13.20    1.65
   2  13  -1    9.81    1.31
   2  13  -1    8.61    1.27
   2  13  -1   10.63    1.38
  -2 -13   1   13.87    1.33
  -2 -13   1   10.42    1.46
   1  13  -1    4.61    0.87
   1  13  -1    5.95    1.24
   1  13  -1    6.59    1.11
   1  13  -1    4.45    1.07
   1  13  -1    3.76    0.86
  -1 -13   1    5.05    1.10
   0  13  -1    1.56    0.78
   0  13  -1    2.05    0.69
   0  13  -1    0.78    0.76
   0  13  -1    1.88    0.82
   0 -13   1    0.80    0.66
   0 -13   1    0.58    0.73
  -1  13  -1    9.49    1.31
  -1  13  -1    8.48    1.20
  -1  13  -1    9.61    1.26
  -1  13  -1    9.47    1.22
   1 -13   1   10.27    1.37
   1 -13   1    8.98    1.26
   1 -13   1    8.03    1.13
   1 -13   1    8.78    1.15
  -2  13  -1    1.59    0.79
  -2  13  -1    0.79    0.64
  -2  13  -1    2.96    0.84
   2 -13   1    1.85    0.71
   2 -13   1    1.33    0.75
   2 -13   1    1.40    0.67
   2 -13   1    0.97    0.67
  -3  13  -1    1.58    0.62
  -3  13  -1   -0.25    0.49
  -3  13  -1   -0.12    0.58
   3 -13   1    0.31    0.53
   3 -13   1   -0.14    0.55
   3 -13   1   -0.33    0.49
  -4  13  -1    0.88    0.53
  13  12  -1    7.68    0.74
  13  12  -1    7.86    1.20
  12  12  -1    3.66    0.61
  12  12  -1    4.33    0.91
  12  12  -1    4.79    1.12
  11  12  -1   25.85    1.54
  11  12  -1   27.78    2.10
  11  12  -1   27.89    2.34
  10  12  -1   34.80    2.79
  10  12  -1   38.38    1.94
  10  12  -1   38.11    2.51
 -10 -12   1   34.74    1.88
   9  12  -1    4.40    1.25
   9  12  -1    4.43    0.80
   9  12  -1    5.55    1.11
  -9 -12   1    4.87    0.74
  -9 -12   1    6.44    0.83
   8  12  -1   20.89    2.27
   8  12  -1   21.82    2.03
   8  12  -1   19.85    1.96
   8  12  -1   22.67    1.50
  -8 -12   1   23.75    1.43
  -8 -12   1   20.64    1.39
   7  12  -1    5.83    1.34
   7  12  -1    6.37    0.90
   7  12  -1    9.81    1.43
   7  12  -1    9.20    1.38
  -7 -12   1    6.80    0.84
   6  12  -1   10.21    1.59
   6  12  -1   10.75    1.52
   6  12  -1    9.56    1.17
   6  12  -1    7.46    1.23
   6  12  -1    9.98    1.08
  -6 -12   1    8.70    0.96
   5  12  -1    3.91    1.08
   5  12  -1    0.79    0.76
   5  12  -1    1.59    0.61
   5  12  -1    2.60    0.93
   5  12  -1    2.62    0.68
   5  12  -1    2.68    0.83
   5  12  -1    1.88    0.73
  -5 -12   1    1.69    0.59
   4  12  -1    2.05    0.73
   4  12  -1    1.74    0.83
   4  12  -1    0.52    0.73
   4  12  -1    1.29    0.70
   4  12  -1    1.18    0.59
   4  12  -1    0.89    0.76
   4  12  -1    2.39    0.70
  -4 -12   1    0.79    0.85
  -4 -12   1    1.78    0.63
   3  12  -1   60.29    3.38
   3  12  -1   57.96    3.44
   3  12  -1   59.01    3.18
   3  12  -1   65.82    3.22
   3  12  -1   65.96    3.65
   3  12  -1   61.52    3.53
   3  12  -1   64.22    3.35
   3  12  -1   66.40    3.02
  -3 -12   1   64.68    2.91
  -3 -12   1   63.43    3.52
   2  12  -1    0.56    0.77
   2  12  -1    0.81    0.67
   2  12  -1    1.65    0.73
   2  12  -1    0.47    0.56
   2  12  -1    0.94    0.65
  -2 -12   1    1.30    0.83
  -2 -12   1    0.20    0.52
   1  12  -1   81.16    3.59
   1  12  -1   78.48    3.99
   1  12  -1   77.82    3.96
   1  12  -1   82.70    3.73
   1  12  -1   82.78    4.25
   1  12  -1   86.20    3.94
  -1 -12   1   80.71    3.57
  -1 -12   1   86.01    4.25
   0  12  -1    3.67    0.73
   0  12  -1    5.82    1.04
   0  12  -1    5.26    0.95
   0  12  -1    5.25    1.03
   0  12  -1    4.63    1.16
   0  12  -1    5.07    1.07
   0 -12   1    3.37    1.05
   0 -12   1    3.41    0.91
  -1  12  -1    0.23    0.56
  -1  12  -1    1.60    0.82
  -1  12  -1   -0.74    0.69
  -1  12  -1    0.00    0.56
  -1  12  -1   -0.27    0.61
   1 -12   1    1.76    0.79
   1 -12   1    0.74    0.75
   1 -12   1    1.72    0.84
   1 -12   1   -0.21    0.59
  -2  12  -1   13.98    1.50
  -2  12  -1   15.98    1.47
  -2  12  -1   13.58    1.63
  -2  12  -1   16.58    1.65
  -2  12  -1   19.34    1.75
   2 -12   1   16.43    1.68
   2 -12   1   12.32    1.57
   2 -12   1   16.45    1.64
   2 -12   1   15.62    1.73
  -3  12  -1   10.78    1.15
  -3  12  -1    9.58    1.26
  -3  12  -1   10.76    1.42
  -3  12  -1   10.46    1.32
   3 -12   1    9.65    1.29
   3 -12   1    9.22    1.30
   3 -12   1    8.59    1.28
   3 -12   1    9.49    1.23
  -4  12  -1   13.36    1.38
  -4  12  -1   11.82    1.13
  -4  12  -1   11.34    1.26
  -4  12  -1   11.27    1.35
   4 -12   1   11.51    1.22
   4 -12   1   10.61    1.23
   4 -12   1    9.93    1.29
   4 -12   1    9.49    1.25
  -5  12  -1    1.14    0.64
  -5  12  -1    1.13    0.52
  -5  12  -1    1.73    0.61
   5 -12   1    0.63    0.59
   5 -12   1    1.08    0.52
  14  11  -1    1.10    0.41
  13  11  -1    4.40    0.80
  13  11  -1    3.19    0.93
  13  11  -1    4.36    1.07
  13  11  -1    4.46    0.66
  12  11  -1   13.68    1.73
  12  11  -1   11.93    1.10
  12  11  -1   12.32    1.25
  12  11  -1   13.31    1.53
  11  11  -1   -0.10    0.73
  11  11  -1    0.37    0.85
  11  11  -1    0.62    0.51
 -11 -11   1    1.39    0.55
  10  11  -1   31.89    2.66
  10  11  -1   33.23    1.85
  10  11  -1   30.76    2.33
 -10 -11   1   33.07    1.77
   9  11  -1   18.20    2.16
   9  11  -1   16.18    1.82
   9  11  -1   17.06    1.30
  -9 -11   1   14.95    1.25
   8  11  -1   10.97    1.02
   8  11  -1    8.93    1.33
   8  11  -1   11.51    1.59
   8  11  -1   10.17    1.05
   8  11  -1   11.04    1.70
   8  11  -1   12.27    1.50
  -8 -11   1   11.38    1.00
   7  11  -1    1.51    0.77
   7  11  -1    3.18    0.91
   7  11  -1    3.70    0.69
   7  11  -1    2.67    0.60
   7  11  -1    3.29    0.94
   7  11  -1    3.47    0.98
   7  11  -1    3.25    1.11
  -7 -11   1    2.78    0.55
   6  11  -1    3.13    0.93
   6  11  -1    2.43    0.93
   6  11  -1    2.48    0.89
   6  11  -1    2.03    0.57
   6  11  -1    2.30    0.83
   6  11  -1    1.56    0.54
   6  11  -1    2.04    0.92
  -6 -11   1    1.93    0.51
  -6 -11   1    3.20    0.56
   5  11  -1   31.11    2.23
   5  11  -1   32.67    1.79
   5  11  -1   27.29    1.87
   5  11  -1   35.46    2.32
   5  11  -1   29.63    1.86
   5  11  -1   30.21    2.36
   5  11  -1   30.91    2.24
  -5 -11   1   30.44    1.64
   4  11  -1   49.60    2.87
   4  11  -1   48.28    2.64
   4  11  -1   49.29    3.03
   4  11  -1   51.24    2.99
   4  11  -1   49.77    2.87
   4  11  -1   49.66    2.72
   4  11  -1   50.56    2.44
   4  11  -1   46.09    2.56
  -4 -11   1   50.83    2.29
   3  11  -1   10.77    1.33
   3  11  -1    8.54    1.26
   3  11  -1    8.89    1.06
   3  11  -1   13.30    1.40
   3  11  -1    7.59    1.20
   3  11  -1   10.08    1.23
   3  11  -1    9.02    1.32
   3  11  -1   10.26    1.44
  -3 -11   1   10.68    1.05
  -3 -11   1   14.93    1.73
   2  11  -1   70.44    3.44
   2  11  -1   71.77    3.27
   2  11  -1   74.59    3.76
   2  11  -1   76.75    3.30
   2  11  -1   69.51    3.45
   2  11  -1   73.46    3.83
   2  11  -1   67.70    3.62
   2  11  -1   76.91    3.73
   2  11  -1   70.12    3.59
  -2 -11   1   65.27    3.71
  -2 -11   1   73.63    3.16
   1  11  -1    4.70    1.16
   1  11  -1    7.14    1.17
   1  11  -1    7.38    1.19
   1  11  -1    5.07    0.90
   1  11  -1    5.95    0.91
   1  11  -1    5.41    1.03
   1  11  -1    4.77    1.00
   1  11  -1    4.83    1.07
   1  11  -1    4.03    1.02
  -1 -11   1    5.43    0.86
  -1 -11   1    6.44    1.23
  -1 -11   1    5.96    1.19
   0  11  -1  125.91    5.22
   0  11  -1  124.97    5.36
   0  11  -1  118.64    5.29
   0  11  -1  119.12    4.96
   0  11  -1  126.56    5.66
   0  11  -1  118.23    5.16
   0  11  -1  121.21    5.65
   0  11  -1  110.34    5.18
   0 -11   1  114.80    4.76
   0 -11   1  114.47    5.49
   0 -11   1  114.44    5.29
  -1  11  -1   25.97    1.99
  -1  11  -1   27.81    1.94
  -1  11  -1   26.87    1.86
  -1  11  -1   28.30    2.10
  -1  11  -1   18.77    1.77
  -1  11  -1   20.38    2.02
   1 -11   1   26.10    2.29
   1 -11   1   23.49    1.91
   1 -11   1   22.43    2.11
   1 -11   1   27.56    2.22
  -2  11  -1    4.03    0.90
  -2  11  -1    3.43    0.98
  -2  11  -1    5.96    1.12
  -2  11  -1    1.61    0.83
  -2  11  -1    2.11    0.78
  -2  11  -1    3.10    0.94
   2 -11   1    3.39    1.03
   2 -11   1    3.38    1.03
   2 -11   1    3.16    1.00
   2 -11   1    1.83    0.86
  -3  11  -1    2.72    0.89
  -3  11  -1    5.39    1.04
  -3  11  -1    5.60    1.08
  -3  11  -1    5.33    1.05
  -3  11  -1    5.68    1.13
   3 -11   1    4.15    1.04
   3 -11   1    3.67    1.07
   3 -11   1    5.97    1.10
   3 -11   1    3.79    0.98
  -4  11  -1    5.10    1.07
  -4  11  -1    3.66    0.91
  -4  11  -1    4.60    0.93
  -4  11  -1    3.29    0.99
  -4  11  -1    4.34    0.92
   4 -11   1    4.68    0.97
   4 -11   1    5.60    1.07
   4 -11   1    5.04    1.05
   4 -11   1    4.96    1.01
  -5  11  -1   10.12    1.20
  -5  11  -1    8.72    1.09
  -5  11  -1   12.15    1.46
  -5  11  -1   10.82    1.27
   5 -11   1   11.31    1.28
   5 -11   1   11.51    1.31
   5 -11   1    9.92    1.27
   5 -11   1   10.36    1.29
  -6  11  -1    1.11    0.59
  -6  11  -1    0.28    0.49
  -6  11  -1    0.64    0.57
   6 -11   1   -0.46    0.50
   6 -11   1    0.40    0.50
  14  10  -1    1.42    0.47
  14  10  -1    1.25    0.52
  13  10  -1    5.74    0.87
  13  10  -1    5.98    0.77
  13  10  -1    5.19    1.11
  13  10  -1    4.75    1.01
  12  10  -1    8.76    1.29
  12  10  -1    9.16    1.15
  12  10  -1    9.31    0.98
  12  10  -1    6.86    1.33
  11  10  -1    0.99    0.99
  11  10  -1    2.59    0.71
  11  10  -1    2.41    0.93
  11  10  -1    2.89    0.65
 -11 -10   1    2.79    0.63
  10  10  -1   15.18    1.72
  10  10  -1   16.69    1.27
  10  10  -1   14.25    1.43
  10  10  -1   14.62    1.81
 -10 -10   1   16.80    1.19
   9  10  -1    4.53    0.69
   9  10  -1    5.04    1.26
   9  10  -1    4.00    0.71
   9  10  -1    4.64    1.13
  -9 -10   1    3.59    0.60
   8  10  -1   31.38    2.56
   8  10  -1   33.70    1.79
   8  10  -1   36.67    2.36
   8  10  -1   32.39    2.35
   8  10  -1   32.20    1.82
   8  10  -1   33.99    2.27
  -8 -10   1   32.61    1.62
   7  10  -1   27.12    1.49
   7  10  -1   25.05    1.98
   7  10  -1   23.57    1.51
   7  10  -1   24.43    1.98
   7  10  -1   25.54    2.00
   7  10  -1   25.13    2.15
   7  10  -1   25.93    1.93
  -7 -10   1   24.46    1.31
   6  10  -1    7.69    1.23
   6  10  -1    6.72    0.80
   6  10  -1    8.55    1.35
   6  10  -1    8.07    0.91
   6  10  -1    7.37    1.16
   6  10  -1    8.28    1.17
   6  10  -1    8.58    1.25
  -6 -10   1    7.81    0.99
  -6 -10   1    9.34    0.82
   5  10  -1    2.17    0.87
   5  10  -1    3.44    0.63
   5  10  -1    0.93    0.68
   5  10  -1    1.95    0.80
   5  10  -1    2.36    0.56
   5  10  -1    3.16    0.83
   5  10  -1    2.24    0.76
  -5 -10   1    3.01    0.69
  -5 -10   1    2.19    0.45
  -5 -10   1    2.34    0.45
   4  10  -1    1.76    0.58
   4  10  -1    1.69    0.76
   4  10  -1    2.20    0.81
   4  10  -1    2.44    0.80
   4  10  -1    1.69    0.52
   4  10  -1    1.15    0.62
   4  10  -1    1.98    0.73
   4  10  -1    1.92    0.88
  -4 -10   1    2.00    0.47
  -4 -10   1    2.54    0.67
   3  10  -1   22.01    1.47
   3  10  -1   24.42    1.48
   3  10  -1   23.57    1.83
   3  10  -1   25.05    1.90
   3  10  -1   22.61    1.73
   3  10  -1   25.73    1.75
   3  10  -1   23.64    1.81
   3  10  -1   25.39    1.82
   3  10  -1   23.76    1.69
   3  10  -1   21.20    1.54
  -3 -10   1   26.02    1.40
  -3 -10   1   25.49    1.74
   2  10  -1   16.34    1.61
   2  10  -1   19.97    1.76
   2  10  -1   19.56    1.38
   2  10  -1   18.25    1.66
   2  10  -1   18.49    1.75
   2  10  -1   20.75    1.58
   2  10  -1   19.17    1.82
   2  10  -1   16.33    1.66
   2  10  -1   17.84    1.34
   2  10  -1   19.93    1.50
  -2 -10   1   19.13    1.87
  -2 -10   1   16.87    1.23
  -2 -10   1   20.32    1.56
   1  10  -1    9.27    1.22
   1  10  -1    9.15    1.18
   1  10  -1    7.69    0.98
   1  10  -1    9.84    1.28
   1  10  -1    8.97    1.27
   1  10  -1    9.19    1.09
   1  10  -1    5.08    1.03
   1  10  -1    6.41    1.00
   1  10  -1    6.16    1.04
   1  10  -1    6.20    1.05
  -1 -10   1    8.35    1.32
  -1 -10   1    8.25    0.92
  -1 -10   1    9.75    1.20
   0  10  -1    3.29    0.88
   0  10  -1    3.33    0.86
   0  10  -1    4.23    0.97
   0  10  -1    4.60    1.11
   0  10  -1    3.67    0.87
   0  10  -1    3.23    0.94
   0  10  -1    6.97    1.09
   0  10  -1    4.30    0.82
   0  10  -1    3.07    0.76
   0  10  -1    5.45    1.01
   0  10  -1    3.75    0.86
   0 -10   1    3.49    1.00
   0 -10   1    3.32    1.01
   0 -10   1    4.45    0.78
  -1  10  -1   10.19    1.38
  -1  10  -1    5.96    1.18
  -1  10  -1    7.82    1.14
  -1  10  -1    7.41    1.18
  -1  10  -1    8.89    1.17
  -1  10  -1   10.00    1.25
  -1  10  -1   10.89    1.35
  -1  10  -1    9.07    1.26
  -1  10  -1    9.89    1.44
  -1  10  -1   11.35    1.56
   1 -10   1    9.54    1.37
   1 -10   1    8.41    1.30
   1 -10   1    8.71    1.05
   1 -10   1    9.46    1.36
   1 -10   1    9.59    1.29
  -2  10  -1    0.21    0.67
  -2  10  -1    0.64    0.71
  -2  10  -1    0.48    0.75
  -2  10  -1    0.46    0.63
  -2  10  -1    1.43    0.70
  -2  10  -1    1.03    0.81
  -2  10  -1    1.03    0.74
   2 -10   1    0.78    0.86
   2 -10   1   -0.61    0.60
   2 -10   1    1.55    0.91
   2 -10   1    0.73    0.77
  -3  10  -1   13.83    1.59
  -3  10  -1   15.09    1.66
  -3  10  -1    9.87    1.41
  -3  10  -1   13.74    1.57
  -3  10  -1   13.83    1.52
   3 -10   1    9.32    1.34
   3 -10   1   11.72    1.67
   3 -10   1   10.60    1.43
   3 -10   1   13.63    1.64
  -4  10  -1    3.59    1.01
  -4  10  -1    4.20    0.97
  -4  10  -1    3.44    0.98
  -4  10  -1    1.55    0.79
   4 -10   1    2.77    0.93
   4 -10   1    2.36    0.87
   4 -10   1    2.33    0.93
   4 -10   1    2.01    0.87
  -5  10  -1    0.55    0.73
  -5  10  -1    0.63    0.63
  -5  10  -1    0.90    0.73
  -5  10  -1    0.10    0.64
  -5  10  -1    0.08    0.69
   5 -10   1   -0.04    0.59
   5 -10   1   -0.10    0.62
   5 -10   1    0.62    0.70
   5 -10   1    0.46    0.74
  -6  10  -1   16.55    1.73
  -6  10  -1   14.95    1.44
  -6  10  -1   12.89    1.47
  -6  10  -1   16.32    1.57
  -6  10  -1   18.33    1.68
   6 -10   1   12.89    1.46
   6 -10   1   16.02    1.75
   6 -10   1   17.10    1.56
   6 -10   1   16.20    1.61
  -7  10  -1    2.44    0.74
  -7  10  -1    3.33    0.80
   7 -10   1    2.60    0.72
   7 -10   1    2.16    0.69
   7 -10   1    3.05    0.80
  14   9  -1   11.25    0.98
  14   9  -1    7.97    1.01
  13   9  -1    4.67    0.89
  13   9  -1    4.35    0.73
  13   9  -1    2.40    0.88
  12   9  -1    4.12    1.00
  12   9  -1    4.57    0.89
  12   9  -1    4.88    0.77
  12   9  -1    3.33    1.09
 -12  -9   1    3.00    0.69
  11   9  -1    0.41    0.83
  11   9  -1   -0.09    0.45
  11   9  -1    0.19    0.74
  11   9  -1   -0.84    0.50
 -11  -9   1    0.08    0.40
  10   9  -1   21.38    2.05
  10   9  -1   17.13    1.93
  10   9  -1   16.83    1.52
  10   9  -1   20.26    1.36
  10   9  -1   15.64    1.28
 -10  -9   1   17.13    1.19
   9   9  -1    1.07    0.78
   9   9  -1    0.69    0.41
   9   9  -1    0.19    0.82
   9   9  -1    0.03    0.39
  -9  -9   1    0.01    0.31
   8   9  -1    4.77    1.12
   8   9  -1    4.49    0.70
   8   9  -1    4.49    1.00
   8   9  -1    5.35    0.97
   8   9  -1    4.76    0.73
   8   9  -1    4.26    0.96
  -8  -9   1    4.67    0.59
  -8  -9   1    4.17    0.70
   7   9  -1    0.70    0.33
   7   9  -1    0.67    0.63
   7   9  -1   -0.08    0.57
   7   9  -1    0.04    0.56
   7   9  -1    0.99    0.63
   7   9  -1    0.42    0.38
   7   9  -1    0.53    0.67
   7   9  -1    0.41    0.37
  -7  -9   1    0.68    0.34
  -7  -9   1    1.21    0.49
   6   9  -1   45.81    2.55
   6   9  -1   42.33    2.17
   6   9  -1   41.92    2.53
   6   9  -1   41.90    2.51
   6   9  -1   43.41    1.72
   6   9  -1   46.23    2.00
   6   9  -1   42.22    2.46
   6   9  -1   42.43    2.73
  -6  -9   1   43.39    2.25
  -6  -9   1   43.83    1.82
   5   9  -1    2.66    0.57
   5   9  -1    4.14    0.87
   5   9  -1    2.92    0.51
   5   9  -1    3.09    0.44
   5   9  -1    3.27    0.76
   5   9  -1    2.63    0.77
   5   9  -1    2.60    0.83
   5   9  -1    0.65    0.55
  -5  -9   1    1.60    0.53
  -5  -9   1    2.22    0.42
   4   9  -1   22.38    1.71
   4   9  -1   20.73    1.42
   4   9  -1   21.76    1.61
   4   9  -1   26.01    1.75
   4   9  -1   21.79    1.29
   4   9  -1   20.59    1.62
   4   9  -1   21.89    1.82
  -4  -9   1   22.48    1.49
  -4  -9   1   20.97    1.13
   3   9  -1   61.49    3.31
   3   9  -1   62.91    3.11
   3   9  -1   64.10    3.06
   3   9  -1   60.34    3.44
   3   9  -1   58.47    2.87
   3   9  -1   61.48    2.68
   3   9  -1   64.40    3.17
   3   9  -1   65.49    3.12
   3   9  -1   58.41    3.16
   3   9  -1   57.87    3.01
  -3  -9   1   65.43    2.51
  -3  -9   1   71.55    3.08
   2   9  -1   20.86    1.69
   2   9  -1   24.60    1.56
   2   9  -1   25.17    1.82
   2   9  -1   26.85    1.76
   2   9  -1   24.54    1.68
   2   9  -1   22.49    1.41
   2   9  -1   21.15    1.46
   2   9  -1   21.89    1.64
   2   9  -1   22.97    1.61
   2   9  -1   26.43    2.36
   2   9  -1   25.57    1.67
  -2  -9   1   23.85    1.29
  -2  -9   1   20.88    1.51
   1   9  -1    0.39    0.53
   1   9  -1    0.30    0.49
   1   9  -1    0.33    0.60
   1   9  -1   -0.55    0.50
   1   9  -1    0.05    0.41
   1   9  -1    0.06    0.51
   1   9  -1    0.16    0.47
   1   9  -1   -0.03    0.52
   1   9  -1    0.53    0.56
   1   9  -1   -0.50    0.42
  -1  -9   1    0.72    0.43
  -1  -9   1   -0.04    0.42
  -1  -9   1    0.15    0.67
   0   9  -1   14.37    1.40
   0   9  -1   18.89    1.47
   0   9  -1   15.77    1.38
   0   9  -1   16.69    1.64
   0   9  -1   18.50    1.52
   0   9  -1   20.47    1.88
   0   9  -1   19.78    1.69
   0   9  -1   15.28    1.45
   0   9  -1   15.65    1.45
   0   9  -1   16.26    1.62
   0   9  -1   18.50    1.45
   0  -9   1   19.47    1.50
   0  -9   1   17.41    1.21
   0  -9   1   14.10    1.58
   0  -9   1   20.57    1.91
  -1   9  -1    2.98    0.84
  -1   9  -1    2.85    0.87
  -1   9  -1    2.39    0.80
  -1   9  -1    3.34    0.86
  -1   9  -1    3.72    0.77
  -1   9  -1    2.04    0.75
  -1   9  -1    2.05    0.69
  -1   9  -1    1.81    0.72
  -1   9  -1    3.13    0.90
   1  -9   1    1.95    0.91
   1  -9   1    2.21    0.85
   1  -9   1    1.83    0.68
   1  -9   1    1.46    0.79
   1  -9   1    2.81    0.65
   1  -9   1    1.84    0.65
  -2   9  -1    2.08    0.77
  -2   9  -1    3.06    0.85
  -2   9  -1    1.46    0.80
  -2   9  -1    1.38    0.79
  -2   9  -1    1.83    0.77
  -2   9  -1    2.59    0.82
  -2   9  -1    1.86    0.80
  -2   9  -1    2.08    0.79
   2  -9   1    1.95    0.85
   2  -9   1    2.55    0.90
   2  -9   1    2.98    0.97
   2  -9   1    1.63    0.62
   2  -9   1    1.31    0.78
   2  -9   1    2.24    0.80
   2  -9   1    1.58    0.79
  -3   9  -1    7.11    1.18
  -3   9  -1    7.93    1.22
  -3   9  -1    8.57    1.23
  -3   9  -1   11.26    1.48
  -3   9  -1    7.36    1.45
  -3   9  -1    8.61    1.30
  -3   9  -1    8.13    1.24
   3  -9   1    6.78    1.22
   3  -9   1    8.18    1.30
   3  -9   1    8.13    1.32
   3  -9   1    6.35    1.19
  -4   9  -1   64.91    3.43
  -4   9  -1   66.76    4.03
  -4   9  -1   69.42    3.63
  -4   9  -1   66.59    3.54
  -4   9  -1   64.88    3.37
  -4   9  -1   62.66    3.51
   4  -9   1   68.65    3.53
   4  -9   1   62.64    3.58
   4  -9   1   66.09    3.67
   4  -9   1   63.91    3.63
  -5   9  -1    6.77    1.24
  -5   9  -1    8.05    1.23
  -5   9  -1    5.00    1.09
  -5   9  -1    8.57    1.33
  -5   9  -1    7.69    1.20
   5  -9   1    5.87    1.21
   5  -9   1    8.45    1.27
   5  -9   1    6.96    1.18
   5  -9   1    7.30    1.31
  -6   9  -1   68.66    3.69
  -6   9  -1   75.09    3.73
  -6   9  -1   71.55    3.53
  -6   9  -1   76.45    3.86
  -6   9  -1   77.11    3.92
   6  -9   1   80.03    4.00
   6  -9   1   79.71    3.98
   6  -9   1   68.82    3.75
   6  -9   1   79.79    3.82
  -7   9  -1    1.04    0.72
  -7   9  -1    0.12    0.53
  -7   9  -1   -0.84    0.53
  -7   9  -1   -0.61    0.45
  -7   9  -1    0.41    0.66
   7  -9   1   -0.40    0.59
   7  -9   1   -0.19    0.59
   7  -9   1   -0.20    0.58
   7  -9   1   -0.07    0.59
  -8   9  -1    5.33    0.97
   8  -9   1    5.27    0.93
   8  -9   1    4.36    0.85
   8  -9   1    5.38    0.93
  15   8  -1    6.46    0.74
  14   8  -1    1.32    0.57
  14   8  -1    1.31    0.51
  13   8  -1    7.43    0.93
  13   8  -1    6.61    0.99
  13   8  -1    7.39    1.24
  12   8  -1    1.87    0.57
  12   8  -1    3.16    0.96
  12   8  -1    1.81    0.71
 -12  -8   1    1.18    0.49
  11   8  -1    2.16    0.71
  11   8  -1    1.63    0.56
  11   8  -1    1.61    0.90
  11   8  -1    2.02    0.85
 -11  -8   1    1.82    0.56
  10   8  -1    2.78    0.75
  10   8  -1    3.15    0.65
  10   8  -1    3.60    0.67
  10   8  -1    3.65    0.97
  10   8  -1    3.95    1.09
 -10  -8   1    3.71    0.62
   9   8  -1    2.24    0.82
   9   8  -1    1.56    0.50
   9   8  -1    0.26    0.76
   9   8  -1    2.61    0.59
   9   8  -1    2.53    0.69
  -9  -8   1    2.21    0.48
   8   8  -1   14.54    1.53
   8   8  -1   13.90    1.59
   8   8  -1   13.34    1.07
   8   8  -1   10.84    1.54
   8   8  -1   10.74    0.96
   8   8  -1   12.09    1.00
   8   8  -1   11.78    1.26
  -8  -8   1   13.85    0.87
  -8  -8   1   12.70    1.07
   7   8  -1   15.26    1.53
   7   8  -1   15.32    1.52
   7   8  -1   16.17    1.46
   7   8  -1   16.68    1.15
   7   8  -1   16.60    1.15
   7   8  -1   17.20    1.80
   7   8  -1   16.99    1.71
   7   8  -1   15.10    0.89
   7   8  -1   18.15    1.06
  -7  -8   1   15.97    0.92
  -7  -8   1   15.03    1.15
   6   8  -1   56.66    2.83
   6   8  -1   54.86    3.13
   6   8  -1   55.27    2.88
   6   8  -1   56.69    2.61
   6   8  -1   55.57    2.95
   6   8  -1   51.94    2.89
   6   8  -1   55.93    2.35
  -6  -8   1   59.43    2.66
  -6  -8   1   60.15    2.18
   5   8  -1   40.94    2.32
   5   8  -1   40.78    1.85
   5   8  -1   43.49    2.62
   5   8  -1   42.14    2.37
   5   8  -1   47.46    2.16
   5   8  -1   41.78    2.39
   5   8  -1   43.06    2.31
  -5  -8   1   44.28    1.71
  -5  -8   1   43.25    2.15
   4   8  -1   36.53    2.11
   4   8  -1   33.48    1.64
   4   8  -1   37.93    2.09
   4   8  -1   38.36    1.92
  -4  -8   1   37.29    1.91
  -4  -8   1   36.83    1.49
   3   8  -1  108.72    4.74
   3   8  -1  111.43    4.68
   3   8  -1  113.89    4.32
   3   8  -1  109.67    4.70
  -3  -8   1  116.74    4.68
  -3  -8   1  109.80    3.97
   2   8  -1   85.21    3.77
   2   8  -1   81.60    4.21
   2   8  -1   86.11    3.41
   2   8  -1   83.58    3.84
   2   8  -1   85.65    4.13
   2   8  -1   87.50    3.84
  -2  -8   1   86.09    3.20
  -2  -8   1   93.43    3.82
   1   8  -1   53.24    2.85
   1   8  -1   56.64    2.79
   1   8  -1   55.33    2.45
   1   8  -1   52.33    2.62
   1   8  -1   51.54    2.70
   1   8  -1   56.44    2.71
  -1  -8   1   56.14    2.27
  -1  -8   1   57.23    2.71
   0   8  -1    2.45    0.62
   0   8  -1    1.57    0.53
   0   8  -1    1.29    0.59
   0   8  -1    1.49    0.57
   0   8  -1    2.27    0.72
   0   8  -1    2.85    0.75
   0   8  -1    1.73    0.56
   0  -8   1    0.34    0.46
   0  -8   1    2.83    0.55
  -1   8  -1   19.77    1.53
  -1   8  -1   19.25    1.50
  -1   8  -1   18.68    1.41
  -1   8  -1   19.60    1.61
  -1   8  -1   19.17    1.48
  -1   8  -1   17.98    1.49
  -1   8  -1   18.93    1.49
  -1   8  -1   20.76    1.65
  -1   8  -1   16.99    1.33
  -1   8  -1   18.03    1.48
   1  -8   1   19.72    1.25
   1  -8   1   19.38    1.75
   1  -8   1   18.66    1.77
   1  -8   1   18.79    1.48
   1  -8   1   19.40    1.53
  -2   8  -1   16.36    1.60
  -2   8  -1   15.97    1.54
  -2   8  -1   15.55    1.51
  -2   8  -1   16.86    1.59
  -2   8  -1   11.66    1.35
  -2   8  -1   12.87    1.38
  -2   8  -1   13.24    1.38
  -2   8  -1   16.08    1.61
  -2   8  -1   14.81    1.54
  -2   8  -1   16.09    1.62
   2  -8   1   15.98    1.66
   2  -8   1   17.82    1.72
   2  -8   1   15.14    1.55
   2  -8   1   16.51    1.70
   2  -8   1   17.41    1.25
   2  -8   1   18.55    1.75
   2  -8   1   15.81    1.60
  -3   8  -1   17.71    1.86
  -3   8  -1   15.44    1.55
  -3   8  -1   15.90    1.64
  -3   8  -1   12.71    1.46
  -3   8  -1   17.41    1.67
  -3   8  -1   16.68    1.59
   3  -8   1   13.72    1.48
   3  -8   1   14.44    1.60
   3  -8   1   15.74    1.68
   3  -8   1   19.45    1.87
   3  -8   1   10.20    1.39
  -4   8  -1    0.75    0.68
  -4   8  -1   -0.32    0.65
  -4   8  -1   -0.58    0.56
  -4   8  -1    0.53    0.63
  -4   8  -1   -0.03    0.63
  -4   8  -1    0.26    0.63
   4  -8   1    1.56    0.74
   4  -8   1   -1.20    0.62
   4  -8   1   -1.13    0.79
   4  -8   1   -0.44    0.68
   4  -8   1   -1.63    0.61
   4  -8   1    0.23    0.66
  -5   8  -1   36.52    2.82
  -5   8  -1   43.32    2.65
  -5   8  -1   35.55    2.37
  -5   8  -1   38.29    2.55
  -5   8  -1   40.30    2.68
  -5   8  -1   38.68    2.59
   5  -8   1   39.66    2.69
   5  -8   1   41.76    2.72
   5  -8   1   39.13    2.69
   5  -8   1   38.39    2.64
   5  -8   1   34.66    2.48
  -6   8  -1    2.44    0.89
  -6   8  -1    3.48    0.99
  -6   8  -1    2.79    1.05
  -6   8  -1    1.52    0.76
   6  -8   1    4.32    1.02
   6  -8   1    4.14    1.02
   6  -8   1    1.39    0.82
   6  -8   1    2.18    0.93
   6  -8   1    2.25    0.96
  -7   8  -1   34.81    2.35
  -7   8  -1   36.70    2.19
  -7   8  -1   37.46    2.34
  -7   8  -1   33.18    2.48
   7  -8   1   34.15    2.41
   7  -8   1   40.37    2.61
   7  -8   1   35.31    2.35
   7  -8   1   32.48    2.34
   7  -8   1   35.10    2.43
  -8   8  -1   -0.85    0.50
  -8   8  -1    2.12    0.84
   8  -8   1    1.22    0.72
   8  -8   1    0.32    0.68
   8  -8   1    0.34    0.63
   8  -8   1    0.35    0.73
   8  -8   1    0.55    0.70
  -9   8  -1    0.03    0.58
   9  -8   1   -0.48    0.51
   9  -8   1    0.01    0.58
  15   7  -1    0.64    0.50
  15   7  -1    0.31    0.40
  14   7  -1   30.14    1.68
  14   7  -1   26.52    1.82
  13   7  -1    0.96    0.68
  13   7  -1    2.28    0.84
  13   7  -1    3.72    0.72
  12   7  -1   15.84    1.36
  12   7  -1   15.42    1.71
  12   7  -1   15.80    1.59
 -12  -7   1   18.01    1.32
  11   7  -1    6.82    1.33
  11   7  -1    9.15    1.21
  11   7  -1    8.94    1.35
  11   7  -1    9.08    1.14
  11   7  -1    9.35    1.03
 -11  -7   1    9.86    0.98
  10   7  -1    0.90    0.71
  10   7  -1    0.00    0.41
  10   7  -1    0.24    0.53
  10   7  -1    0.42    0.47
  10   7  -1    1.56    0.83
 -10  -7   1    0.28    0.43
   9   7  -1   80.78    3.73
   9   7  -1   86.91    3.35
   9   7  -1   80.58    4.22
   9   7  -1   83.24    3.67
   9   7  -1   78.02    3.95
  -9  -7   1   85.54    3.75
  -9  -7   1   80.04    3.20
   8   7  -1   -0.05    0.65
   8   7  -1    1.18    0.39
   8   7  -1    0.85    0.62
   8   7  -1    0.07    0.35
  -8  -7   1    0.61    0.39
  -8  -7   1    0.27    0.31
   7   7  -1   18.18    1.70
   7   7  -1   20.92    1.25
   7   7  -1   19.87    1.55
   7   7  -1   21.14    1.44
   7   7  -1   19.51    1.52
   7   7  -1   17.24    1.06
   7   7  -1   21.65    1.94
  -7  -7   1   18.51    1.24
  -7  -7   1   19.17    0.96
   6   7  -1    1.10    0.54
   6   7  -1    0.43    0.31
   6   7  -1    0.35    0.49
   6   7  -1    1.30    0.39
   6   7  -1    0.55    0.63
  -6  -7   1    0.34    0.33
  -6  -7   1    0.60    0.23
   5   7  -1   14.01    0.95
   5   7  -1   14.21    1.26
   5   7  -1   13.96    1.36
  -5  -7   1   13.56    0.68
  -5  -7   1   14.63    0.98
   4   7  -1   20.36    1.40
   4   7  -1   20.95    1.42
   4   7  -1   22.88    1.27
  -4  -7   1   20.71    1.23
  -4  -7   1   21.06    0.91
   3   7  -1   10.71    1.08
   3   7  -1   10.46    1.08
   3   7  -1   10.20    0.92
  -3  -7   1    9.72    0.84
  -3  -7   1    8.65    0.54
   2   7  -1   39.98    2.02
   2   7  -1   36.27    1.94
   2   7  -1   37.46    2.01
  -2  -7   1   36.53    1.87
  -2  -7   1   37.27    1.51
  -2  -7   1   38.62    1.52
   1   7  -1  154.15    5.92
   1   7  -1  151.86    6.13
   1   7  -1  153.91    5.85
  -1  -7   1  147.38    5.96
  -1  -7   1  139.05    5.19
   0   7  -1   32.39    1.86
   0   7  -1   32.64    1.90
   0   7  -1   33.00    1.77
   0  -7   1   31.03    1.48
   0  -7   1   30.92    1.77
  -1   7  -1   21.85    1.39
  -1   7  -1   22.90    1.51
  -1   7  -1   23.50    1.62
  -1   7  -1   22.34    1.53
   1  -7   1   23.73    1.26
   1  -7   1   21.40    1.47
  -2   7  -1    5.03    0.89
  -2   7  -1    4.49    0.78
  -2   7  -1    7.29    1.03
  -2   7  -1    8.13    1.08
  -2   7  -1    6.49    0.98
  -2   7  -1    4.28    0.80
  -2   7  -1    3.97    0.78
  -2   7  -1    6.20    1.01
   2  -7   1    7.92    1.14
   2  -7   1    6.65    0.80
   2  -7   1    6.57    0.94
   2  -7   1    7.98    1.08
  -3   7  -1    6.41    1.01
  -3   7  -1    4.54    0.89
  -3   7  -1    4.85    0.99
  -3   7  -1    4.78    0.95
  -3   7  -1    6.78    1.13
  -3   7  -1    5.55    0.98
   3  -7   1    5.48    1.17
   3  -7   1    5.75    0.81
   3  -7   1    5.68    0.93
   3  -7   1    6.15    1.16
   3  -7   1    6.06    0.98
   3  -7   1    4.82    0.97
   3  -7   1    5.20    1.09
   3  -7   1    7.23    1.16
  -4   7  -1    1.38    0.58
  -4   7  -1   -0.30    0.60
  -4   7  -1    1.29    0.70
  -4   7  -1    0.91    0.66
  -4   7  -1    0.33    0.68
  -4   7  -1    1.10    0.67
   4  -7   1    0.96    0.68
   4  -7   1    0.89    0.65
   4  -7   1    0.94    0.77
   4  -7   1    0.28    0.69
   4  -7   1    1.09    0.80
   4  -7   1    0.84    0.69
  -5   7  -1    6.70    0.94
  -5   7  -1    6.72    1.19
  -5   7  -1    7.25    1.21
  -5   7  -1    5.78    1.19
  -5   7  -1    7.77    1.24
  -5   7  -1    6.36    0.98
  -5   7  -1    4.70    0.96
  -5   7  -1    8.95    1.36
   5  -7   1    7.02    1.23
   5  -7   1    5.55    1.09
   5  -7   1    5.31    1.09
   5  -7   1    9.84    1.37
   5  -7   1    5.66    1.06
   5  -7   1    7.89    1.29
  -6   7  -1   20.10    1.98
  -6   7  -1   20.11    1.79
  -6   7  -1   22.19    2.21
  -6   7  -1   20.91    1.59
  -6   7  -1   20.08    1.98
  -6   7  -1   20.66    1.98
  -6   7  -1   19.76    1.70
   6  -7   1   19.26    2.04
   6  -7   1   21.63    2.07
   6  -7   1   18.29    1.78
   6  -7   1   18.48    1.96
   6  -7   1   19.18    1.91
   6  -7   1   15.87    1.84
  -7   7  -1    8.18    1.13
  -7   7  -1    9.37    1.25
  -7   7  -1    7.22    1.23
  -7   7  -1    8.92    1.35
  -7   7  -1    8.47    1.42
   7  -7   1    6.85    1.18
   7  -7   1    7.55    1.38
   7  -7   1    9.46    1.38
   7  -7   1    8.51    1.42
   7  -7   1   10.68    1.48
  -8   7  -1   31.26    2.24
  -8   7  -1   38.16    2.60
   8  -7   1   26.72    2.15
   8  -7   1   32.76    2.17
   8  -7   1   31.21    2.34
   8  -7   1   32.05    2.30
   8  -7   1   32.13    2.37
  -9   7  -1    3.71    0.92
  -9   7  -1    2.59    0.77
   9  -7   1    3.67    0.79
   9  -7   1    3.77    0.84
   9  -7   1    4.03    0.95
   9  -7   1    3.12    0.89
   9  -7   1    2.58    0.87
 -10   7  -1    4.96    0.93
  10  -7   1    5.51    0.98
  10  -7   1    6.48    0.94
  15   6  -1    5.14    0.82
  15   6  -1    4.52    0.69
  14   6  -1    0.70    0.60
  14   6  -1    0.00    0.45
  13   6  -1   14.03    1.45
  13   6  -1   13.97    1.30
  13   6  -1   12.65    1.53
  12   6  -1    0.01    0.61
  12   6  -1    0.99    0.57
  12   6  -1    0.07    0.71
 -12  -6   1    0.22    0.54
  11   6  -1    0.67    0.63
  11   6  -1    0.24    0.49
  11   6  -1   -0.66    0.63
  11   6  -1   -0.45    0.50
 -11  -6   1    0.20    0.46
  10   6  -1   42.00    2.25
  10   6  -1   47.59    2.92
  10   6  -1   48.64    2.29
  10   6  -1   49.67    2.60
  10   6  -1   48.64    2.77
  10   6  -1   43.43    2.48
 -10  -6   1   46.47    2.14
   9   6  -1    0.95    0.50
   9   6  -1    1.49    0.57
   9   6  -1    1.72    0.51
   9   6  -1    2.38    0.61
   9   6  -1    3.29    0.84
   9   6  -1    2.19    0.78
  -9  -6   1    2.13    0.46
  -9  -6   1    1.61    0.53
   8   6  -1   36.78    2.14
   8   6  -1   34.89    1.66
   8   6  -1   35.80    1.89
   8   6  -1   33.71    2.24
   8   6  -1   32.34    1.82
  -8  -6   1   34.29    1.54
  -8  -6   1   32.16    1.82
   7   6  -1   22.35    1.21
   7   6  -1   22.63    1.61
   7   6  -1   25.58    1.42
   7   6  -1   22.29    1.41
  -7  -6   1   23.32    1.36
  -7  -6   1   25.83    1.11
   6   6  -1   56.86    2.51
   6   6  -1   56.28    2.51
   6   6  -1   55.24    2.56
   6   6  -1   55.05    2.72
  -6  -6   1   55.95    2.05
  -6  -6   1   55.27    2.47
   5   6  -1   30.71    1.54
   5   6  -1   32.98    1.72
   5   6  -1   31.70    1.76
  -5  -6   1   30.87    1.18
  -5  -6   1   31.39    1.53
   4   6  -1   47.72    2.31
   4   6  -1   48.00    2.12
   4   6  -1   48.46    2.24
  -4  -6   1   47.82    2.11
  -4  -6   1   46.67    1.66
   3   6  -1    3.72    0.54
   3   6  -1    3.97    0.65
  -3  -6   1    3.66    0.48
  -3  -6   1    3.80    0.28
   2   6  -1    2.47    0.53
   2   6  -1    2.14    0.49
  -2  -6   1    2.67    0.45
  -2  -6   1    3.07    0.29
   1   6  -1   68.12    3.04
   1   6  -1   67.64    2.94
  -1  -6   1   71.59    2.94
  -1  -6   1   65.91    2.47
   0   6  -1   19.66    1.35
   0   6  -1   21.60    1.30
   0  -6   1   20.57    1.02
   0  -6   1   21.82    1.27
  -1   6  -1   24.47    1.53
  -1   6  -1   24.39    1.59
  -1   6  -1   25.14    1.42
   1  -6   1   27.56    1.30
   1  -6   1   27.90    1.54
  -2   6  -1    3.72    0.57
  -2   6  -1    4.45    0.77
  -2   6  -1    4.08    0.77
   2  -6   1    3.41    0.66
   2  -6   1    4.36    0.62
  -3   6  -1   12.90    1.28
  -3   6  -1   12.41    1.27
  -3   6  -1   12.66    1.33
  -3   6  -1   13.41    1.42
  -3   6  -1   12.75    0.95
   3  -6   1   14.16    1.12
   3  -6   1   12.82    1.24
   3  -6   1   13.42    1.31
  -4   6  -1    3.44    0.88
  -4   6  -1    2.40    0.73
  -4   6  -1    1.22    0.59
  -4   6  -1    2.74    0.74
  -4   6  -1    2.47    0.58
  -4   6  -1    2.39    0.55
  -4   6  -1    1.10    0.67
  -4   6  -1    3.06    0.84
   4  -6   1    2.51    0.83
   4  -6   1    2.06    0.77
   4  -6   1    1.35    0.71
   4  -6   1    2.11    0.70
   4  -6   1    0.76    0.67
   4  -6   1    1.08    0.75
  -5   6  -1   11.52    1.48
  -5   6  -1    9.59    1.28
  -5   6  -1   10.84    1.16
  -5   6  -1   11.97    1.12
  -5   6  -1   12.79    1.49
  -5   6  -1   11.97    1.52
  -5   6  -1   10.77    1.18
  -5   6  -1   11.01    1.38
   5  -6   1   12.35    1.47
   5  -6   1   10.30    1.36
   5  -6   1    9.36    1.31
   5  -6   1   12.18    1.42
   5  -6   1   14.42    1.57
   5  -6   1   10.60    1.45
  -6   6  -1   15.95    1.71
  -6   6  -1   13.46    1.50
  -6   6  -1   13.93    1.26
  -6   6  -1   13.86    1.43
  -6   6  -1   11.07    1.40
  -6   6  -1   12.52    1.54
  -6   6  -1   13.51    1.36
  -6   6  -1   14.01    1.46
   6  -6   1   13.26    1.56
   6  -6   1   13.17    1.50
   6  -6   1   15.81    1.79
   6  -6   1   14.33    1.63
   6  -6   1   14.45    1.65
   6  -6   1   14.79    1.67
  -7   6  -1    0.12    0.67
  -7   6  -1   -0.25    0.69
  -7   6  -1   -0.38    0.50
  -7   6  -1    0.74    0.66
  -7   6  -1    0.45    0.54
  -7   6  -1    1.57    0.80
  -7   6  -1    0.02    0.79
   7  -6   1   -0.25    0.69
   7  -6   1    0.29    0.75
   7  -6   1   -0.85    0.59
   7  -6   1    0.53    0.82
   7  -6   1    0.92    0.78
   7  -6   1    0.41    0.63
  -8   6  -1   42.02    2.55
  -8   6  -1   47.31    2.59
  -8   6  -1   42.30    2.69
  -8   6  -1   40.65    2.64
  -8   6  -1   39.90    2.88
   8  -6   1   43.14    2.78
   8  -6   1   46.81    2.91
   8  -6   1   44.05    2.89
   8  -6   1   41.83    3.00
   8  -6   1   49.43    2.90
   8  -6   1   48.25    2.71
   8  -6   1   43.64    3.15
   8  -6   1   42.19    2.75
  -9   6  -1    1.12    0.66
  -9   6  -1    3.60    0.89
  -9   6  -1    1.74    0.91
  -9   6  -1    2.40    0.70
   9  -6   1    2.44    0.82
   9  -6   1    1.71    0.74
   9  -6   1    2.31    0.95
   9  -6   1    2.50    0.94
   9  -6   1    1.86    0.89
   9  -6   1    1.21    0.72
 -10   6  -1    4.76    0.99
  10  -6   1    5.00    0.93
  10  -6   1    6.54    1.02
  10  -6   1    6.15    0.97
  10  -6   1    7.10    1.26
 -11   6  -1    2.15    0.72
  11  -6   1    3.35    0.84
  15   5  -1    4.24    0.77
  14   5  -1   -0.02    0.53
  14   5  -1   -0.06    0.44
 -14  -5   1   -0.41    0.52
  13   5  -1    4.15    0.81
  13   5  -1    5.51    1.04
 -13  -5   1    3.43    0.86
  12   5  -1   14.98    1.39
  12   5  -1   12.07    1.48
  12   5  -1   14.08    1.25
  12   5  -1   12.73    1.59
 -12  -5   1   11.28    1.17
  11   5  -1    0.02    0.50
  11   5  -1    0.65    0.63
  11   5  -1    0.34    0.63
  11   5  -1    1.61    0.68
  11   5  -1    1.35    0.83
  11   5  -1    0.97    0.52
 -11  -5   1   -0.07    0.45
  10   5  -1   -0.11    0.55
  10   5  -1    0.03    0.45
  10   5  -1    0.50    0.52
  10   5  -1    0.41    0.70
  10   5  -1    1.12    0.51
  10   5  -1    1.33    0.61
 -10  -5   1    0.38    0.50
 -10  -5   1    0.13    0.38
   9   5  -1   16.26    1.64
   9   5  -1   16.34    1.17
   9   5  -1   18.29    1.66
   9   5  -1   16.37    1.32
   9   5  -1   15.18    1.23
   9   5  -1   16.64    1.30
  -9  -5   1   16.78    1.08
  -9  -5   1   17.32    1.32
   8   5  -1  100.88    4.38
   8   5  -1   97.26    4.16
   8   5  -1  100.88    3.84
   8   5  -1   97.57    4.44
   8   5  -1  104.53    4.36
  -8  -5   1   98.48    4.26
  -8  -5   1  100.37    3.67
   7   5  -1   32.83    1.72
   7   5  -1   31.52    1.63
   7   5  -1   32.00    1.88
  -7  -5   1   31.84    1.37
  -7  -5   1   33.32    1.68
   6   5  -1   16.04    1.01
   6   5  -1   15.11    1.18
   6   5  -1   13.83    1.03
  -6  -5   1   16.34    0.99
  -6  -5   1   15.51    0.73
   5   5  -1   28.75    1.48
   5   5  -1   29.09    1.40
  -5  -5   1   27.38    1.03
  -5  -5   1   25.99    1.34
   4   5  -1   13.26    0.82
   4   5  -1   14.62    1.00
  -4  -5   1   13.07    0.81
   3   5  -1    8.17    0.65
   3   5  -1    6.25    0.71
  -3  -5   1    7.75    0.59
  -3  -5   1    6.82    0.51
   2   5  -1   10.77    0.83
   2   5  -1    8.94    0.73
  -2  -5   1    9.50    0.63
  -2  -5   1    8.93    0.37
  -2  -5   1    8.89    0.64
   1   5  -1   47.16    2.15
   1   5  -1   50.87    2.15
  -1  -5   1   47.35    1.71
  -1  -5   1   45.57    2.04
   0   5  -1   23.35    1.26
   0   5  -1   22.60    1.30
   0  -5   1   21.93    0.99
   0  -5   1   23.47    1.23
  -1   5  -1   39.76    2.03
  -1   5  -1   38.82    1.82
   1  -5   1   42.91    1.68
   1  -5   1   38.26    1.90
  -2   5  -1    2.97    0.48
  -2   5  -1    2.66    0.58
   2  -5   1    3.45    0.51
   2  -5   1    2.59    0.50
  -3   5  -1    5.56    0.83
   3  -5   1    6.01    0.67
   3  -5   1    7.23    0.87
  -4   5  -1   69.61    3.28
  -4   5  -1   65.52    2.98
  -4   5  -1   69.74    3.47
  -4   5  -1   72.82    3.34
  -4   5  -1   69.39    3.27
   4  -5   1   71.57    3.27
   4  -5   1   70.23    3.33
  -5   5  -1   65.10    3.21
  -5   5  -1   61.18    2.97
  -5   5  -1   55.52    3.21
  -5   5  -1   59.29    3.10
  -5   5  -1   67.70    3.19
  -5   5  -1   60.45    3.33
  -5   5  -1   63.74    3.04
  -5   5  -1   65.63    2.87
   5  -5   1   62.27    3.21
   5  -5   1   64.15    3.24
   5  -5   1   61.52    3.21
   5  -5   1   64.16    3.25
   5  -5   1   56.53    3.12
   5  -5   1   63.82    3.10
  -6   5  -1   33.00    1.96
  -6   5  -1   30.44    1.94
  -6   5  -1   32.69    2.17
  -6   5  -1   33.12    1.89
  -6   5  -1   31.05    2.07
  -6   5  -1   27.51    2.15
  -6   5  -1   29.31    2.05
  -6   5  -1   26.03    2.20
   6  -5   1   29.77    2.14
   6  -5   1   30.73    2.17
   6  -5   1   35.11    2.27
   6  -5   1   29.89    2.19
   6  -5   1   30.52    2.04
   6  -5   1   29.49    2.21
  -7   5  -1    1.89    0.78
  -7   5  -1    1.95    0.78
  -7   5  -1    1.52    0.76
  -7   5  -1    1.77    0.78
  -7   5  -1    1.95    0.64
  -7   5  -1    2.03    0.67
  -7   5  -1    2.45    0.98
   7  -5   1    0.65    0.73
   7  -5   1    3.33    0.89
   7  -5   1    2.06    0.85
   7  -5   1    2.26    0.82
   7  -5   1    1.71    0.89
   7  -5   1    1.77    0.78
  -8   5  -1    7.15    1.04
  -8   5  -1    8.47    1.26
  -8   5  -1    4.71    1.15
  -8   5  -1    6.05    1.08
  -8   5  -1    6.18    1.18
  -8   5  -1    7.00    1.23
   8  -5   1    7.72    1.49
   8  -5   1    5.37    1.06
   8  -5   1    9.17    1.62
   8  -5   1    4.94    1.08
   8  -5   1    7.71    1.33
   8  -5   1    5.90    1.20
   8  -5   1    7.84    1.30
   8  -5   1    6.77    1.26
  -9   5  -1    3.75    0.91
  -9   5  -1    5.64    1.02
  -9   5  -1    5.29    1.25
  -9   5  -1    4.78    0.89
  -9   5  -1    6.13    1.07
   9  -5   1    4.28    1.06
   9  -5   1    5.62    1.15
   9  -5   1    6.97    1.40
   9  -5   1    4.05    1.08
   9  -5   1    5.79    1.05
   9  -5   1    6.08    1.22
   9  -5   1    3.94    1.01
   9  -5   1    3.46    0.95
 -10   5  -1    6.49    0.95
 -10   5  -1    5.38    1.19
 -10   5  -1    5.92    1.02
 -10   5  -1    6.50    1.05
 -10   5  -1    5.18    0.92
  10  -5   1    5.48    1.19
  10  -5   1    4.63    1.03
  10  -5   1    5.77    1.01
  10  -5   1    5.53    1.22
  10  -5   1    2.66    0.93
 -11   5  -1   15.42    1.26
 -11   5  -1   14.22    1.32
 -11   5  -1   14.22    1.63
  11  -5   1   15.77    1.58
  11  -5   1   17.67    1.58
  14   4  -1    9.21    1.05
  14   4  -1    9.39    1.21
 -14  -4   1    8.14    1.17
 -14  -4   1   10.25    1.29
 -14  -4   1    7.90    1.21
  13   4  -1    3.29    0.71
  13   4  -1    2.06    0.70
  13   4  -1    2.87    0.89
  13   4  -1    3.29    0.91
 -13  -4   1    2.86    0.94
 -13  -4   1    2.36    0.75
 -13  -4   1    4.50    1.02
  12   4  -1    2.19    0.73
  12   4  -1    1.80    0.84
  12   4  -1    2.73    0.75
  12   4  -1    4.09    1.08
  12   4  -1    3.79    0.99
 -12  -4   1    3.78    0.97
 -12  -4   1    3.60    0.91
  11   4  -1   35.56    2.23
  11   4  -1   33.59    2.43
  11   4  -1   34.28    2.33
  11   4  -1   31.58    2.03
  11   4  -1   33.94    2.01
  11   4  -1   32.09    2.27
 -11  -4   1   36.43    2.36
 -11  -4   1   32.75    1.85
  10   4  -1    6.87    1.14
  10   4  -1    9.87    1.21
  10   4  -1    7.03    1.08
  10   4  -1    8.42    0.99
  10   4  -1    8.10    1.06
  10   4  -1    8.57    1.16
 -10  -4   1    6.50    1.03
 -10  -4   1    9.07    0.95
   9   4  -1   40.85    2.27
   9   4  -1   38.51    2.38
   9   4  -1   39.90    2.29
   9   4  -1   38.70    2.19
   9   4  -1   37.58    2.16
   9   4  -1   40.27    1.97
  -9  -4   1   38.77    1.82
  -9  -4   1   42.02    2.23
   8   4  -1    5.13    0.88
   8   4  -1    7.62    0.88
   8   4  -1    7.05    0.75
   8   4  -1    6.44    0.95
   8   4  -1    5.80    0.85
  -8  -4   1    6.37    0.78
  -8  -4   1    7.26    0.68
   7   4  -1  191.67    7.58
   7   4  -1  191.92    7.34
  -7  -4   1  188.16    7.42
  -7  -4   1  189.88    6.53
   6   4  -1    9.90    0.80
   6   4  -1   10.63    0.80
   6   4  -1    9.10    0.95
  -6  -4   1    9.79    0.77
  -6  -4   1    9.81    0.58
   5   4  -1   44.47    1.96
   5   4  -1   44.94    1.98
   5   4  -1   44.92    1.98
  -5  -4   1   45.23    1.93
  -5  -4   1   42.24    1.57
   4   4  -1  152.67    5.88
   4   4  -1  148.35    5.68
  -4  -4   1  153.21    5.76
  -4  -4   1  154.76    5.76
   3   4  -1    9.85    0.81
   3   4  -1    9.61    0.63
  -3  -4   1   10.21    0.57
  -3  -4   1   10.89    0.63
   2   4  -1    0.69    0.37
   2   4  -1    0.81    0.27
  -2  -4   1    0.93    0.24
  -2  -4   1    1.09    0.22
   1   4  -1   78.08    3.14
   1   4  -1   81.18    3.24
  -1  -4   1   81.28    3.13
  -1  -4   1   78.55    3.14
   0   4  -1    6.63    0.62
   0   4  -1    8.04    0.69
   0  -4   1    6.73    0.59
   0  -4   1    7.17    0.60
   0  -4   1    8.34    0.47
  -1   4  -1  148.47    5.94
  -1   4  -1  144.01    5.51
   1  -4   1  155.20    5.79
   1  -4   1  149.82    5.14
  -2   4  -1  287.79   10.53
  -2   4  -1  254.93    9.67
   2  -4   1  267.36    9.16
   2  -4   1  272.14   10.25
  -3   4  -1  166.09    6.70
   3  -4   1  166.67    6.50
   3  -4   1  158.24    5.76
  -4   4  -1    3.89    0.74
   4  -4   1    4.27    0.69
  -5   4  -1   86.76    4.13
  -5   4  -1   86.65    3.88
  -5   4  -1   84.72    3.90
  -5   4  -1   83.10    3.66
  -5   4  -1   90.57    3.88
  -5   4  -1   85.40    3.83
  -5   4  -1   87.40    3.85
   5  -4   1   89.02    3.85
   5  -4   1   87.17    3.97
  -6   4  -1   46.69    2.41
  -6   4  -1   51.79    2.58
  -6   4  -1   44.25    2.55
  -6   4  -1   48.46    2.60
  -6   4  -1   51.73    2.91
  -6   4  -1   48.04    2.82
  -6   4  -1   49.55    2.69
  -6   4  -1   50.53    2.63
   6  -4   1   53.46    2.64
   6  -4   1   44.63    2.65
   6  -4   1   49.92    2.71
   6  -4   1   48.40    2.70
   6  -4   1   47.91    2.74
   6  -4   1   45.97    2.74
  -7   4  -1   11.02    1.22
  -7   4  -1   10.52    1.40
  -7   4  -1   10.16    1.21
  -7   4  -1   10.56    1.33
  -7   4  -1   10.84    1.27
  -7   4  -1   10.83    1.36
  -7   4  -1   12.34    1.37
   7  -4   1   11.09    1.37
   7  -4   1   15.99    1.84
   7  -4   1    8.37    1.32
   7  -4   1   10.32    1.25
   7  -4   1    9.27    1.31
   7  -4   1   12.71    1.51
   7  -4   1   10.95    1.42
  -8   4  -1   43.99    2.57
  -8   4  -1   43.99    2.43
  -8   4  -1   39.96    2.55
  -8   4  -1   41.56    2.87
  -8   4  -1   41.61    2.51
  -8   4  -1   43.47    2.66
   8  -4   1   41.06    2.61
   8  -4   1   36.00    2.54
   8  -4   1   38.21    2.77
   8  -4   1   42.89    2.67
   8  -4   1   42.30    2.48
   8  -4   1   46.04    2.85
   8  -4   1   37.53    2.59
  -9   4  -1   13.33    1.52
  -9   4  -1   14.48    1.64
  -9   4  -1   13.27    1.73
  -9   4  -1   15.38    1.53
  -9   4  -1   15.10    1.60
   9  -4   1   13.54    1.47
   9  -4   1   16.76    1.94
   9  -4   1   16.83    1.79
   9  -4   1   14.28    1.80
   9  -4   1   13.79    1.59
   9  -4   1   15.41    1.72
   9  -4   1   17.24    1.94
   9  -4   1   16.10    1.73
 -10   4  -1    3.65    0.92
 -10   4  -1    1.97    0.80
 -10   4  -1    2.70    0.78
 -10   4  -1    2.77    1.03
 -10   4  -1    2.82    0.89
  10  -4   1    1.90    0.87
  10  -4   1    1.57    0.74
  10  -4   1    1.57    0.81
  10  -4   1    1.49    0.84
  10  -4   1    1.68    0.70
  10  -4   1    2.42    1.04
  10  -4   1    1.81    0.88
 -11   4  -1   11.21    1.30
 -11   4  -1    9.12    1.23
 -11   4  -1    9.63    1.42
 -11   4  -1   10.91    1.18
  11  -4   1   12.69    1.39
  11  -4   1   13.24    1.66
 -12   4  -1    9.73    1.06
 -12   4  -1    9.45    1.08
 -12   4  -1   10.47    1.36
  12  -4   1   11.49    1.24
  12  -4   1   13.78    1.46
  14   3  -1    7.04    1.05
  14   3  -1    6.20    0.97
 -14  -3   1    7.68    1.06
 -14  -3   1    4.78    1.02
 -14  -3   1    4.75    0.98
  13   3  -1   -0.20    0.67
  13   3  -1    0.96    0.75
  13   3  -1    0.24    0.55
  13   3  -1    0.10    0.53
 -13  -3   1   -0.01    0.55
 -13  -3   1   -0.50    0.54
 -13  -3   1    0.33    0.72
  12   3  -1    5.48    0.95
  12   3  -1    5.12    1.16
  12   3  -1    6.06    0.97
  12   3  -1    5.29    1.09
 -12  -3   1    4.47    1.00
 -12  -3   1    4.95    1.09
 -12  -3   1    5.42    1.16
  11   3  -1    7.87    1.20
  11   3  -1    7.39    1.05
  11   3  -1    9.21    1.37
  11   3  -1    8.25    1.24
  11   3  -1    6.48    1.18
  11   3  -1    9.72    1.25
 -11  -3   1    6.16    1.07
 -11  -3   1    8.72    1.29
 -11  -3   1    8.56    1.00
 -11  -3   1    8.72    1.40
  10   3  -1    1.02    0.64
  10   3  -1    0.18    0.66
  10   3  -1    0.82    0.65
  10   3  -1    0.47    0.61
  10   3  -1    0.14    0.54
  10   3  -1    1.17    0.52
  10   3  -1    0.33    0.58
 -10  -3   1    0.18    0.52
 -10  -3   1   -0.12    0.56
 -10  -3   1    0.36    0.44
   9   3  -1    6.60    0.98
   9   3  -1    7.68    1.16
   9   3  -1    6.53    0.83
   9   3  -1    8.44    1.13
   9   3  -1    9.17    1.27
   9   3  -1    8.00    1.07
   9   3  -1    7.89    1.02
  -9  -3   1    8.77    0.85
  -9  -3   1    7.62    0.97
   8   3  -1   43.43    2.44
   8   3  -1   41.58    2.22
   8   3  -1   48.08    2.37
   8   3  -1   41.94    2.26
   8   3  -1   40.25    1.97
   8   3  -1   43.84    2.42
  -8  -3   1   44.77    1.89
  -8  -3   1   44.85    2.27
   7   3  -1    5.54    0.71
   7   3  -1    7.50    0.90
  -7  -3   1    6.22    0.71
  -7  -3   1    5.54    0.53
   6   3  -1  164.95    6.57
  -6  -3   1  167.76    5.66
  -6  -3   1  163.68    6.43
   5   3  -1    7.87    0.66
   5   3  -1    7.50    0.66
  -5  -3   1    7.92    0.44
  -5  -3   1    8.61    0.66
   4   3  -1  196.54    7.25
   4   3  -1  181.17    6.88
   4   3  -1  197.61    7.25
  -4  -3   1  179.14    7.08
  -4  -3   1  192.58    7.10
   3   3  -1  136.83    4.90
   3   3  -1  135.91    5.06
  -3  -3   1  134.05    4.95
  -3  -3   1  122.66    4.92
   2   3  -1   21.24    1.00
   2   3  -1   22.70    1.09
  -2  -3   1   23.13    0.93
  -2  -3   1   23.07    0.95
   1   3  -1  272.56    9.42
   1   3  -1  257.39    9.89
  -1  -3   1  265.20    9.67
  -1  -3   1  258.96    9.66
   0   3  -1    9.19    0.65
   0   3  -1    9.15    0.64
   0  -3   1    9.52    0.57
   0  -3   1    8.35    0.57
  -1   3  -1   79.47    3.31
  -1   3  -1   79.11    3.05
   1  -3   1   83.29    3.20
  -2   3  -1   11.07    0.65
  -2   3  -1   10.35    0.74
  -2   3  -1   10.05    0.88
   2  -3   1   12.09    0.81
   2  -3   1   11.41    0.86
   2  -3   1   11.24    0.70
  -3   3  -1  155.83    5.96
  -3   3  -1  137.27    5.27
  -3   3  -1  135.96    5.70
   3  -3   1  147.06    5.91
   3  -3   1  159.06    5.79
   3  -3   1  144.99    5.12
  -4   3  -1   24.00    1.47
   4  -3   1   22.04    1.33
   4  -3   1   20.66    1.38
   4  -3   1   20.61    1.17
  -5   3  -1    2.37    0.61
  -5   3  -1    2.04    0.56
   5  -3   1    3.08    0.66
   5  -3   1    2.22    0.58
  -6   3  -1   67.46    3.25
  -6   3  -1   70.00    3.24
  -6   3  -1   69.21    3.23
  -6   3  -1   70.89    3.51
  -6   3  -1   64.62    3.16
  -6   3  -1   67.38    3.08
  -6   3  -1   67.18    3.19
   6  -3   1   68.13    3.16
   6  -3   1   68.64    3.21
   6  -3   1   69.71    3.33
   6  -3   1   65.81    3.26
  -7   3  -1    1.45    0.54
  -7   3  -1    0.51    0.51
  -7   3  -1    0.78    0.57
  -7   3  -1    0.98    0.64
  -7   3  -1    1.30    0.62
  -7   3  -1   -0.30    0.62
  -7   3  -1    0.30    0.58
   7  -3   1    1.47    0.65
   7  -3   1    0.82    0.70
   7  -3   1    1.52    0.63
   7  -3   1    1.23    0.61
   7  -3   1    0.63    0.68
   7  -3   1    0.94    0.62
   7  -3   1    0.26    0.63
   7  -3   1    1.06    0.73
  -8   3  -1    0.43    0.79
  -8   3  -1    1.47    0.66
  -8   3  -1    0.55    0.56
  -8   3  -1    1.31    0.66
  -8   3  -1    0.74    0.69
  -8   3  -1    0.46    0.58
   8  -3   1    0.62    0.59
   8  -3   1    0.69    0.61
   8  -3   1    0.79    0.70
   8  -3   1    0.60    0.66
   8  -3   1    0.61    0.75
   8  -3   1    0.97    0.67
   8  -3   1    0.71    0.67
   8  -3   1    0.63    0.71
  -9   3  -1    0.33    0.56
  -9   3  -1    1.29    0.95
  -9   3  -1    0.51    0.69
  -9   3  -1    1.03    0.73
  -9   3  -1    1.37    0.67
   9  -3   1    0.61    0.66
   9  -3   1    0.72    0.68
   9  -3   1    1.27    0.84
   9  -3   1    0.92    0.65
   9  -3   1    0.50    0.75
   9  -3   1    0.84    0.75
   9  -3   1   -0.39    0.55
   9  -3   1    0.73    0.69
   9  -3   1    0.87    0.83
 -10   3  -1   10.17    1.59
 -10   3  -1    8.77    1.23
 -10   3  -1    9.26    1.38
 -10   3  -1   10.47    1.36
  10  -3   1    7.69    1.23
  10  -3   1    9.71    1.30
  10  -3   1    7.79    1.34
  10  -3   1   10.14    1.44
  10  -3   1    8.58    1.39
  10  -3   1    9.23    1.56
  10  -3   1    9.01    1.31
  10  -3   1    9.69    1.16
 -11   3  -1    1.02    0.69
 -11   3  -1    0.33    0.71
 -11   3  -1    1.01    0.72
  11  -3   1    1.47    0.76
  11  -3   1    1.08    0.75
  11  -3   1    0.63    0.71
  11  -3   1    1.19    0.83
 -12   3  -1    0.58    0.66
 -12   3  -1    0.30    0.56
 -12   3  -1    0.49    0.60
  12  -3   1    0.49    0.69
  12  -3   1    0.09    0.58
  13  -3   1    6.55    0.96
  14   2  -1   29.83    1.99
  14   2  -1   30.69    1.92
  14   2  -1   26.12    1.55
 -14  -2   1   29.25    1.88
 -14  -2   1   30.25    1.98
 -14  -2   1   23.98    1.95
  13   2  -1    0.73    0.66
  13   2  -1    1.12    0.72
  13   2  -1    0.63    0.60
 -13  -2   1    1.75    0.74
 -13  -2   1    1.15    0.78
 -13  -2   1   -0.30    0.60
  12   2  -1    9.22    1.24
  12   2  -1   10.94    1.28
  12   2  -1   13.80    1.58
  12   2  -1   10.84    1.49
 -12  -2   1    9.93    1.33
 -12  -2   1   10.19    1.44
 -12  -2   1   11.57    1.52
  11   2  -1    9.93    1.40
  11   2  -1   11.36    1.46
  11   2  -1    9.24    1.40
  11   2  -1    9.59    1.47
  11   2  -1   11.42    1.41
  11   2  -1   12.19    1.33
 -11  -2   1    8.32    1.29
 -11  -2   1   11.45    1.38
 -11  -2   1   11.61    1.54
  10   2  -1   10.53    1.36
  10   2  -1   13.82    1.35
  10   2  -1   13.25    1.56
  10   2  -1   10.30    1.38
  10   2  -1   11.33    1.39
  10   2  -1   11.22    1.40
  10   2  -1   12.34    1.44
 -10  -2   1   12.41    1.41
 -10  -2   1   12.46    1.58
 -10  -2   1   12.35    1.42
 -10  -2   1    9.85    1.29
 -10  -2   1   10.65    1.10
   9   2  -1    5.46    0.91
   9   2  -1    4.94    0.97
   9   2  -1    5.34    0.93
   9   2  -1    5.93    0.82
   9   2  -1    5.48    0.92
   9   2  -1    3.96    0.90
  -9  -2   1    5.80    0.73
  -9  -2   1    4.43    0.81
  -9  -2   1    6.43    0.91
  -9  -2   1    5.50    0.95
  -9  -2   1    6.01    1.00
   8   2  -1   27.00    1.88
   8   2  -1   24.67    1.78
   8   2  -1   27.46    1.85
   8   2  -1   26.90    1.70
   8   2  -1   24.57    1.49
   8   2  -1   29.61    1.79
  -8  -2   1   29.36    1.40
  -8  -2   1   25.90    1.64
  -8  -2   1   27.61    1.70
   7   2  -1    1.63    0.54
  -7  -2   1    1.14    0.33
  -7  -2   1    1.43    0.45
   6   2  -1    7.68    0.78
  -6  -2   1    6.02    0.66
  -6  -2   1    7.96    0.57
   5   2  -1    9.28    0.73
   5   2  -1    8.04    0.58
  -5  -2   1    9.07    0.51
  -5  -2   1    8.78    0.67
   4   2  -1   19.57    1.03
   4   2  -1   18.65    0.94
  -4  -2   1   20.15    0.78
  -4  -2   1   18.38    0.98
  -4  -2   1   21.01    1.00
   3   2  -1   22.36    1.07
   3   2  -1   21.85    1.06
  -3  -2   1   23.29    1.03
  -3  -2   1   24.87    1.04
   2   2  -1  486.58   16.64
   2   2  -1  461.68   17.56
  -2  -2   1  472.84   17.20
  -2  -2   1  473.23   17.21
   1   2  -1   80.47    3.19
   1   2  -1   82.34    3.11
  -1  -2   1   84.43    3.07
  -1  -2   1   88.59    3.08
   0   2  -1  108.29    4.15
   0   2  -1  109.78    3.96
   0  -2   1  108.59    4.06
   0  -2   1  107.61    4.04
  -1   2  -1   21.14    1.06
  -1   2  -1   20.57    0.91
  -1   2  -1   21.18    0.96
   1  -2   1   20.70    0.98
  -2   2  -1   26.93    1.40
  -2   2  -1   27.70    1.29
  -2   2  -1   27.08    1.12
   2  -2   1   26.99    1.30
   2  -2   1   26.12    1.35
  -3   2  -1  108.87    4.10
  -3   2  -1  100.21    4.24
   3  -2   1   97.46    4.09
   3  -2   1  103.33    4.20
  -4   2  -1    0.78    0.43
  -4   2  -1    0.84    0.37
   4  -2   1    0.56    0.40
   4  -2   1    0.60    0.36
  -5   2  -1   49.38    2.35
  -5   2  -1   47.92    2.44
   5  -2   1   44.80    2.39
   5  -2   1   47.92    2.33
  -6   2  -1   58.88    3.04
  -6   2  -1   61.05    2.73
   6  -2   1   58.11    2.95
   6  -2   1   59.83    2.75
  -7   2  -1   44.97    2.42
  -7   2  -1   44.11    2.35
  -7   2  -1   43.45    2.25
  -7   2  -1   42.18    2.40
  -7   2  -1   39.84    2.31
  -7   2  -1   45.65    2.34
   7  -2   1   44.60    2.39
   7  -2   1   44.29    2.43
   7  -2   1   43.29    2.45
   7  -2   1   42.53    2.51
   7  -2   1   44.46    2.50
   7  -2   1   43.26    2.29
   7  -2   1   46.03    2.49
   7  -2   1   45.04    2.58
  -8   2  -1   28.67    1.92
  -8   2  -1   26.64    1.91
  -8   2  -1   26.85    1.84
  -8   2  -1   26.57    1.82
  -8   2  -1   28.59    1.96
   8  -2   1   29.98    1.84
   8  -2   1   27.54    1.99
   8  -2   1   26.24    1.91
   8  -2   1   30.75    2.09
   8  -2   1   32.67    2.21
   8  -2   1   28.95    2.16
   8  -2   1   27.70    2.11
   8  -2   1   26.75    1.92
   8  -2   1   31.49    1.98
  -9   2  -1   29.78    1.99
  -9   2  -1   25.21    1.99
  -9   2  -1   26.02    2.09
   9  -2   1   28.74    2.16
   9  -2   1   26.98    2.48
   9  -2   1   31.16    2.21
   9  -2   1   26.40    2.01
   9  -2   1   28.58    1.88
   9  -2   1   29.26    2.07
   9  -2   1   30.49    2.32
   9  -2   1   31.47    2.05
   9  -2   1   28.10    2.47
 -10   2  -1    1.86    0.82
 -10   2  -1    2.55    0.86
 -10   2  -1    3.89    1.05
  10  -2   1    3.29    0.82
  10  -2   1    2.02    1.02
  10  -2   1    2.37    0.78
  10  -2   1    3.83    0.95
  10  -2   1    2.50    0.90
  10  -2   1    2.82    0.98
  10  -2   1    2.70    0.91
  10  -2   1    1.95    0.79
 -11   2  -1    1.08    0.84
 -11   2  -1    0.41    0.70
 -11   2  -1    0.91    0.73
  11  -2   1   -0.25    0.65
  11  -2   1    0.25    0.71
  11  -2   1    1.36    0.79
  11  -2   1    0.89    0.84
 -12   2  -1   18.13    1.74
 -12   2  -1   18.18    1.63
 -12   2  -1   19.75    1.77
  12  -2   1   17.51    1.80
  12  -2   1   17.37    1.69
  12  -2   1   21.40    1.86
 -13   2  -1    1.19    0.66
 -13   2  -1    1.30    0.65
  13  -2   1    1.74    0.64
  13  -2   1    2.02    0.76
  14   1  -1    2.92    0.79
  14   1  -1    2.42    0.70
  14   1  -1    1.93    0.55
 -14  -1   1    1.77    0.73
 -14  -1   1    3.02    0.82
 -14  -1   1    1.94    0.62
  13   1  -1   -0.18    0.55
  13   1  -1   -0.18    0.64
  13   1  -1   -0.13    0.63
 -13  -1   1    0.42    0.63
 -13  -1   1   -0.28    0.65
 -13  -1   1   -0.29    0.52
  12   1  -1    2.52    0.99
  12   1  -1    3.56    1.01
  12   1  -1    3.48    0.94
  12   1  -1    3.20    0.86
 -12  -1   1    4.20    1.06
 -12  -1   1    3.17    0.88
 -12  -1   1    1.43    0.82
  11   1  -1   13.50    1.68
  11   1  -1   16.39    1.74
  11   1  -1   15.44    1.74
  11   1  -1   14.30    1.80
 -11  -1   1   13.40    1.66
 -11  -1   1   16.07    1.78
 -11  -1   1   16.23    1.72
  10   1  -1   34.59    2.22
  10   1  -1   29.28    1.94
  10   1  -1   31.70    2.27
  10   1  -1   30.99    2.25
  10   1  -1   31.40    2.17
  10   1  -1   28.28    2.17
 -10  -1   1   28.23    2.05
 -10  -1   1   26.54    2.18
 -10  -1   1   31.26    2.17
   9   1  -1   40.40    2.49
   9   1  -1   43.88    2.17
   9   1  -1   34.60    2.47
   9   1  -1   42.99    2.42
   9   1  -1   41.28    2.47
   9   1  -1   39.14    2.49
   9   1  -1   41.58    2.43
  -9  -1   1   38.86    2.38
  -9  -1   1   44.52    2.44
  -9  -1   1   41.04    2.30
  -9  -1   1   38.33    1.94
  -9  -1   1   39.87    2.40
   8   1  -1   18.14    1.62
   8   1  -1   18.57    1.63
   8   1  -1   19.27    1.47
   8   1  -1   17.13    1.29
   8   1  -1   17.44    1.39
   8   1  -1   18.81    1.74
   8   1  -1   18.74    1.73
   8   1  -1   20.15    1.51
  -8  -1   1   17.03    1.39
  -8  -1   1   19.27    1.45
  -8  -1   1   19.24    1.40
  -8  -1   1   17.43    1.12
  -8  -1   1   16.65    1.61
   7   1  -1   14.36    1.28
  -7  -1   1   12.59    1.03
  -7  -1   1   12.21    0.84
   6   1  -1    3.28    0.58
  -6  -1   1    5.13    0.52
  -6  -1   1    3.12    0.54
   5   1  -1  207.12    8.02
  -5  -1   1  200.53    7.84
  -5  -1   1  208.93    6.96
   4   1  -1   37.26    1.72
  -4  -1   1   37.88    1.67
   3   1  -1    1.95    0.27
   3   1  -1    1.32    0.29
  -3  -1   1    1.22    0.25
  -3  -1   1    1.76    0.28
   2   1  -1    4.42    0.35
   2   1  -1    4.15    0.34
  -2  -1   1    4.41    0.31
   0  -1   1  571.42   20.64
   0  -1   1  566.29   20.63
  -1   1  -1  100.12    3.81
  -1   1  -1   93.77    3.69
   1  -1   1   99.82    3.71
  -2   1  -1    4.67    0.42
  -2   1  -1    3.62    0.45
   2  -1   1    3.39    0.37
   2  -1   1    3.76    0.42
  -3   1  -1   23.55    1.28
  -3   1  -1   22.39    1.13
   3  -1   1   23.42    1.23
   3  -1   1   21.92    1.14
  -4   1  -1    0.74    0.44
  -4   1  -1    0.38    0.32
   4  -1   1    0.53    0.38
  -5   1  -1   12.65    1.04
  -5   1  -1   12.18    0.94
   5  -1   1   12.52    1.04
   5  -1   1   11.84    0.93
  -6   1  -1    0.66    0.43
  -6   1  -1    1.73    0.56
   6  -1   1    1.68    0.55
  -7   1  -1   97.58    4.22
  -7   1  -1   96.73    4.25
  -7   1  -1  100.90    4.09
   7  -1   1   90.46    4.16
   7  -1   1   98.06    4.24
   7  -1   1   96.83    4.44
   7  -1   1   91.27    4.19
   7  -1   1  101.09    4.08
  -8   1  -1   51.45    2.65
  -8   1  -1   47.69    2.58
  -8   1  -1   45.30    2.54
  -8   1  -1   49.14    2.50
   8  -1   1   47.26    2.57
   8  -1   1   41.75    2.69
   8  -1   1   46.27    2.74
   8  -1   1   51.46    2.79
   8  -1   1   42.07    2.66
   8  -1   1   47.20    2.63
   8  -1   1   47.86    2.41
   8  -1   1   49.75    2.59
   8  -1   1   48.45    2.58
   8  -1   1   43.28    2.63
  -9   1  -1   43.79    2.50
  -9   1  -1   42.83    2.37
  -9   1  -1   37.73    2.47
   9  -1   1   37.21    2.54
   9  -1   1   35.34    2.43
   9  -1   1   38.29    2.33
   9  -1   1   41.51    2.57
   9  -1   1   36.36    2.57
   9  -1   1   36.70    2.37
   9  -1   1   44.07    2.22
   9  -1   1   41.92    2.64
   9  -1   1   40.19    2.65
   9  -1   1   39.53    2.45
 -10   1  -1   26.32    2.11
 -10   1  -1   26.70    1.95
 -10   1  -1   26.01    2.03
  10  -1   1   23.76    1.84
  10  -1   1   24.86    2.38
  10  -1   1   26.07    2.09
  10  -1   1   23.54    1.90
  10  -1   1   25.53    2.03
  10  -1   1   26.59    2.46
  10  -1   1   26.63    2.02
 -11   1  -1    6.52    1.22
 -11   1  -1    4.97    1.04
 -11   1  -1    4.43    1.05
  11  -1   1    4.87    1.17
  11  -1   1    6.64    1.15
  11  -1   1    3.73    1.02
  11  -1   1    4.00    1.05
 -12   1  -1   11.51    1.45
 -12   1  -1   12.80    1.48
 -12   1  -1   12.35    1.51
  12  -1   1   12.45    1.44
  12  -1   1   13.35    1.52
  12  -1   1   12.94    1.54
  12  -1   1   10.92    1.53
 -13   1  -1    8.80    1.19
 -13   1  -1    9.76    1.19
 -13   1  -1    9.12    1.24
  13  -1   1    8.02    1.12
  13  -1   1    9.69    1.19
  13  -1   1    8.41    1.22
  14  -1   1    2.74    0.69
  14   0  -1    5.09    0.85
  14   0  -1    5.69    0.72
 -14   0   1    4.45    0.83
 -14   0   1    5.76    0.94
  13   0  -1    1.17    0.69
  13   0  -1    0.20    0.62
  13   0  -1    0.28    0.60
 -13   0   1    1.14    0.74
 -13   0   1    0.77    0.61
 -13   0   1    0.46    0.61
  12   0  -1    2.81    0.93
  12   0  -1    3.71    1.08
  12   0  -1    6.07    1.22
  12   0  -1    6.76    1.14
 -12   0   1    4.01    0.95
 -12   0   1    3.43    1.00
 -12   0   1    5.68    1.22
  11   0  -1   11.54    1.46
  11   0  -1   14.75    1.80
  11   0  -1   12.40    1.53
  11   0  -1   13.62    1.75
 -11   0   1   16.36    1.69
 -11   0   1   15.88    1.81
 -11   0   1   12.44    1.65
  10   0  -1   14.96    1.79
  10   0  -1   18.98    1.94
  10   0  -1   21.84    1.99
  10   0  -1   16.07    1.87
  10   0  -1   19.23    1.97
  10   0  -1   17.20    1.77
 -10   0   1   20.70    2.03
 -10   0   1   20.04    1.87
 -10   0   1   15.28    1.68
   9   0  -1    9.85    1.32
   9   0  -1   10.26    1.33
   9   0  -1   11.08    1.40
   9   0  -1   11.00    1.47
   9   0  -1   10.91    1.49
   9   0  -1    8.37    1.23
   9   0  -1   11.12    1.40
  -9   0   1   10.81    1.29
  -9   0   1   10.27    1.21
  -9   0   1   12.40    1.45
   8   0  -1  136.32    5.75
   8   0  -1  126.52    5.16
   8   0  -1  144.45    5.65
   8   0  -1  127.97    5.69
   8   0  -1  133.49    5.82
   8   0  -1  141.05    5.92
   8   0  -1  132.34    5.77
   8   0  -1  131.72    5.76
  -8   0   1  129.98    5.69
  -8   0   1  130.98    5.49
  -8   0   1  128.07    4.93
  -8   0   1  133.26    5.67
  -8   0   1  139.62    5.75
   7   0  -1   15.24    1.21
   7   0  -1   14.20    1.23
  -7   0   1   13.27    1.21
  -7   0   1   14.94    1.17
  -7   0   1   14.39    0.95
   6   0  -1    7.73    0.92
  -6   0   1    6.83    0.63
  -6   0   1    7.24    0.80
   5   0  -1   76.52    3.39
  -5   0   1   79.39    3.30
  -5   0   1   79.12    2.86
   4   0  -1  132.08    5.31
   4   0  -1  125.38    5.15
  -4   0   1  138.82    5.19
  -4   0   1  137.66    4.59
   3   0  -1  141.77    5.40
   3   0  -1  141.12    5.53
  -3   0   1  144.40    5.41
   2   0  -1    1.27    0.26
   2   0  -1    1.37    0.23
  -2   0   1    1.12    0.23
  -1   0   1  198.00    7.39
  -1   0   1  206.04    7.41
   0   0   1    1.73    0.13
   0   0   1    1.73    0.13
  -1   0  -1  270.68   10.39
   1   0   1  297.47   10.40
  -2   0  -1   17.60    0.90
  -2   0  -1   18.50    0.83
   2   0   1   17.57    0.85
   2   0   1   16.92    0.88
  -3   0  -1   85.86    3.61
  -3   0  -1   92.89    3.51
   3   0   1   88.74    3.50
   3   0   1   89.84    3.59
  -4   0  -1    9.50    0.81
  -4   0  -1    9.67    0.74
   4   0   1    9.36    0.82
   4   0   1    9.80    0.73
  -5   0  -1   85.19    3.76
  -5   0  -1   88.77    3.61
  -5   0  -1   86.72    3.13
   5   0   1   90.15    3.73
   5   0   1   83.24    3.59
  -6   0  -1  109.94    4.19
  -6   0  -1   93.66    3.60
   6   0   1   93.63    4.25
  -7   0  -1    1.69    0.54
  -7   0  -1    1.50    0.52
   7   0   1    1.85    0.54
   7   0   1    1.38    0.54
  -8   0  -1   68.87    3.27
  -8   0  -1   69.48    3.13
  -8   0  -1   67.30    3.21
  -8   0  -1   60.99    3.10
   8   0   1   64.58    3.35
   8   0   1   63.93    2.95
   8   0   1   62.31    3.35
   8   0   1   73.01    3.47
   8   0   1   66.30    3.29
   8   0   1   71.29    3.22
   8   0   1   65.40    3.28
   8   0   1   66.28    3.29
   8   0   1   64.06    3.13
   8   0   1   68.15    3.22
  -9   0  -1    0.91    0.67
  -9   0  -1    1.13    0.60
  -9   0  -1    0.11    0.52
   9   0   1   -0.22    0.53
   9   0   1    0.70    0.63
   9   0   1   -0.01    0.59
   9   0   1    0.08    0.58
   9   0   1   -0.59    0.57
   9   0   1    0.75    0.51
   9   0   1    0.69    0.50
   9   0   1    0.26    0.62
   9   0   1   -0.19    0.53
 -10   0  -1   11.47    1.35
 -10   0  -1   12.16    1.45
 -10   0  -1   13.42    1.58
  10   0   1   13.49    1.38
  10   0   1   11.84    1.49
  10   0   1   10.49    1.47
  10   0   1   13.85    1.54
  10   0   1   15.09    1.80
  10   0   1   15.88    1.43
  10   0   1   11.83    1.58
  10   0   1   14.65    1.57
 -11   0  -1   26.92    1.95
 -11   0  -1   25.22    2.04
 -11   0  -1   21.14    2.06
  11   0   1   24.28    1.98
  11   0   1   21.32    2.07
  11   0   1   27.20    2.20
  11   0   1   22.79    2.07
 -12   0  -1    0.81    0.66
 -12   0  -1    1.18    0.72
 -12   0  -1    2.05    0.84
  12   0   1    1.15    0.75
  12   0   1    2.21    0.87
  12   0   1    0.96    0.77
  12   0   1    0.48    0.74
 -13   0  -1   38.54    2.40
 -13   0  -1   34.27    2.20
 -13   0  -1   35.21    2.36
  13   0   1   37.79    2.45
  13   0   1   34.44    2.23
  13   0   1   35.63    2.32
 -14   0  -1    0.67    0.56
 -14   0  -1    0.21    0.57
  14   0   1   -0.02    0.53
  14   0   1    1.82    0.66
  13  -1  -1    5.73    0.97
  13  -1  -1    4.04    0.85
  13  -1  -1    7.53    1.08
 -13   1   1    5.82    0.95
 -13   1   1    4.00    0.87
 -13   1   1    5.58    0.98
  12  -1  -1   17.63    1.83
  12  -1  -1   15.43    1.60
  12  -1  -1   14.76    1.70
  12  -1  -1   17.57    1.81
 -12   1   1   13.81    1.66
 -12   1   1   15.82    1.60
 -12   1   1   15.92    1.72
  11  -1  -1   16.45    1.83
  11  -1  -1   19.39    1.89
  11  -1  -1   16.71    1.83
  11  -1  -1   21.77    2.12
 -11   1   1   16.32    1.66
 -11   1   1   19.24    1.95
 -11   1   1   18.72    1.99
  10  -1  -1   58.05    3.41
  10  -1  -1   47.81    3.28
  10  -1  -1   55.28    3.14
  10  -1  -1   57.49    3.27
  10  -1  -1   56.71    3.26
  10  -1  -1   55.29    3.28
 -10   1   1   54.75    3.21
 -10   1   1   51.58    3.15
 -10   1   1   57.19    3.08
   9  -1  -1   21.30    2.04
   9  -1  -1   17.62    1.82
   9  -1  -1   20.24    2.00
   9  -1  -1   23.40    2.14
   9  -1  -1   21.26    2.11
   9  -1  -1   21.21    2.06
   9  -1  -1   17.03    1.81
  -9   1   1   24.22    1.99
  -9   1   1   20.30    1.91
  -9   1   1   18.40    1.80
  -9   1   1   23.25    1.72
   8  -1  -1   11.93    1.50
   8  -1  -1   10.95    1.37
   8  -1  -1   17.95    1.65
   8  -1  -1   13.44    1.54
   8  -1  -1   13.45    1.56
   8  -1  -1   13.83    1.48
   8  -1  -1   12.52    1.27
   8  -1  -1   15.39    1.32
  -8   1   1   12.34    1.40
  -8   1   1   14.10    1.37
  -8   1   1   12.90    1.35
   7  -1  -1   64.37    3.03
   7  -1  -1   62.63    3.13
   7  -1  -1   58.99    3.12
   7  -1  -1   64.37    3.19
   7  -1  -1   64.23    3.18
   7  -1  -1   63.62    3.14
   7  -1  -1   62.55    2.79
   7  -1  -1   66.44    2.98
  -7   1   1   63.50    2.95
  -7   1   1   59.17    3.02
  -7   1   1   63.71    3.09
  -7   1   1   58.97    3.04
   6  -1  -1   35.86    2.03
  -6   1   1   36.29    1.64
  -6   1   1   39.08    1.99
   5  -1  -1   66.90    3.05
  -5   1   1   63.70    2.53
  -5   1   1   70.11    2.97
   4  -1  -1    4.29    0.60
   4  -1  -1    5.32    0.59
  -4   1   1    3.48    0.40
  -4   1   1    3.75    0.52
  -4   1   1    4.55    0.64
   3  -1  -1    2.06    0.43
   3  -1  -1    3.73    0.46
  -3   1   1    2.40    0.40
  -3   1   1    3.01    0.51
   2  -1  -1  109.57    4.13
   2  -1  -1  106.92    4.22
  -2   1   1  113.14    4.13
  -2   1   1   99.77    4.24
   1  -1  -1    1.29    0.27
   1  -1  -1    0.81    0.20
  -1   1   1    0.94    0.20
   0  -1  -1  313.42   11.46
  -1  -1  -1    5.16    0.32
   1   1   1    5.30    0.31
  -2  -1  -1  180.11    6.75
   2   1   1  178.14    6.89
   2   1   1  187.95    6.75
  -3  -1  -1  805.50   28.15
   3   1   1  751.55   28.13
   3   1   1  755.80   28.69
  -4  -1  -1  142.40    5.95
  -4  -1  -1  159.95    5.82
   4   1   1  149.75    5.78
   4   1   1  153.47    5.94
  -5  -1  -1   18.51    0.85
  -5  -1  -1   15.58    1.10
  -5  -1  -1   16.93    1.02
   5   1   1   16.18    1.09
   5   1   1   15.50    1.00
  -6  -1  -1    3.01    0.43
  -6  -1  -1    2.63    0.55
   6   1   1    3.42    0.60
  -7  -1  -1    6.40    0.64
  -7  -1  -1    6.97    0.83
   7   1   1    7.54    0.94
  -8  -1  -1    5.08    0.80
  -8  -1  -1    8.36    0.99
  -8  -1  -1    8.96    1.08
  -8  -1  -1    7.29    1.00
   8   1   1    6.11    0.94
   8   1   1    7.22    1.08
   8   1   1    6.07    0.88
   8   1   1    7.17    0.83
   8   1   1    7.42    1.10
   8   1   1    7.96    1.06
  -9  -1  -1    0.60    0.52
  -9  -1  -1    0.29    0.66
  -9  -1  -1    0.65    0.57
   9   1   1    1.21    0.68
   9   1   1    0.81    0.67
   9   1   1    1.89    0.61
   9   1   1    1.16    0.64
   9   1   1    1.17    0.66
   9   1   1    1.03    0.53
   9   1   1    0.79    0.57
   9   1   1    0.50    0.62
 -10  -1  -1   -0.33    0.66
 -10  -1  -1    0.26    0.60
 -10  -1  -1    0.42    0.59
  10   1   1   -0.65    0.55
  10   1   1    0.29    0.63
  10   1   1    0.16    0.62
  10   1   1   -0.19    0.61
  10   1   1    0.72    0.68
 -11  -1  -1    3.60    0.96
 -11  -1  -1    3.94    1.03
 -11  -1  -1    3.96    0.92
  11   1   1    3.17    1.01
  11   1   1    4.71    1.08
  11   1   1    3.85    0.96
  11   1   1    4.64    1.07
  11   1   1    3.76    1.08
 -12  -1  -1   17.12    1.81
 -12  -1  -1   16.70    1.74
 -12  -1  -1   16.67    1.79
  12   1   1   13.33    1.60
  12   1   1   11.04    1.52
  12   1   1   16.11    1.81
  12   1   1   16.86    1.83
 -13  -1  -1    0.80    0.78
 -13  -1  -1   -0.37    0.54
 -13  -1  -1    0.83    0.70
  13   1   1   -0.50    0.60
  13   1   1    0.20    0.67
  13   1   1   -0.26    0.66
 -14  -1  -1    8.28    1.14
 -14  -1  -1    8.67    1.14
 -14  -1  -1    9.88    1.28
  14   1   1    6.44    0.97
  14   1   1   10.27    1.20
  14   1   1    9.10    1.18
  13  -2  -1    1.66    0.67
  13  -2  -1    3.59    0.76
 -13   2   1    2.44    0.74
 -13   2   1    1.53    0.68
  12  -2  -1    0.32    0.67
  12  -2  -1   -0.68    0.60
  12  -2  -1   -0.36    0.59
  12  -2  -1   -0.27    0.64
 -12   2   1   -0.79    0.57
 -12   2   1   -0.25    0.58
 -12   2   1    1.08    0.71
  11  -2  -1   10.79    1.41
  11  -2  -1   10.42    1.46
  11  -2  -1   10.98    1.56
  11  -2  -1    9.59    1.37
 -11   2   1   12.29    1.56
 -11   2   1   10.64    1.53
 -11   2   1   10.53    1.30
  10  -2  -1    7.41    1.28
  10  -2  -1    6.00    1.28
  10  -2  -1    8.65    1.43
  10  -2  -1    6.04    1.14
  10  -2  -1    5.48    1.20
 -10   2   1    8.19    1.32
 -10   2   1   10.55    1.36
 -10   2   1    6.87    1.27
   9  -2  -1   16.30    1.49
   9  -2  -1   15.30    1.76
   9  -2  -1   16.73    1.61
   9  -2  -1   19.42    2.06
   9  -2  -1   21.04    2.14
   9  -2  -1   16.31    1.72
   9  -2  -1   18.15    1.86
   9  -2  -1   19.38    2.01
   9  -2  -1   22.84    2.28
  -9   2   1   15.25    1.55
  -9   2   1   16.86    1.78
  -9   2   1   16.25    1.66
  -9   2   1   18.20    1.80
   8  -2  -1   -0.24    0.53
   8  -2  -1    0.26    0.57
   8  -2  -1    0.07    0.66
   8  -2  -1   -0.59    0.58
   8  -2  -1   -0.18    0.56
   8  -2  -1   -0.54    0.52
   8  -2  -1    0.39    0.50
   8  -2  -1   -0.48    0.45
   8  -2  -1    0.64    0.65
  -8   2   1   -0.76    0.47
  -8   2   1   -0.12    0.52
  -8   2   1    0.42    0.56
  -8   2   1   -0.13    0.65
   7  -2  -1   22.02    1.57
   7  -2  -1   23.31    1.74
   7  -2  -1   21.78    1.58
   7  -2  -1   21.64    1.77
   7  -2  -1   23.91    1.80
   7  -2  -1   20.51    1.89
   7  -2  -1   21.07    1.44
   7  -2  -1   23.87    1.85
   7  -2  -1   24.27    1.71
  -7   2   1   22.78    1.70
  -7   2   1   24.70    1.62
  -7   2   1   22.28    1.64
  -7   2   1   23.91    1.69
  -7   2   1   23.60    1.63
   6  -2  -1    7.88    1.04
   6  -2  -1   10.66    1.00
   6  -2  -1   10.99    1.15
  -6   2   1   11.54    1.13
  -6   2   1   12.47    1.16
   5  -2  -1    6.40    0.84
  -5   2   1    5.04    0.72
  -5   2   1    4.89    0.55
   4  -2  -1   55.86    2.49
   4  -2  -1   46.85    2.34
  -4   2   1   51.36    2.36
  -4   2   1   53.59    2.04
  -4   2   1   50.63    2.49
   3  -2  -1   32.07    1.57
   3  -2  -1   32.04    1.63
  -3   2   1   33.54    1.70
  -3   2   1   30.65    1.54
   2  -2  -1    4.61    0.50
   2  -2  -1    5.98    0.64
  -2   2   1    6.48    0.67
  -2   2   1    5.46    0.54
   1  -2  -1    1.97    0.39
   1  -2  -1    1.40    0.30
  -1   2   1    2.29    0.42
  -1   2   1    1.87    0.32
   0  -2  -1  361.88   13.35
   0   2   1  371.52   13.35
   0   2   1  355.61   13.63
  -1  -2  -1   55.16    2.14
   1   2   1   52.45    2.20
   1   2   1   54.98    2.11
  -2  -2  -1   83.68    3.24
   2   2   1   84.28    3.32
   2   2   1   85.64    3.22
  -3  -2  -1  138.16    5.23
   3   2   1  139.06    5.20
   3   2   1  138.40    5.34
   3   2   1  136.69    4.98
  -4  -2  -1   36.00    1.61
   4   2   1   34.32    1.65
   4   2   1   35.55    1.45
   4   2   1   35.93    1.57
   4   2   1   36.33    1.65
  -5  -2  -1  229.55    7.64
  -5  -2  -1  225.85    8.83
  -5  -2  -1  239.14    8.61
   5   2   1  218.57    8.77
   5   2   1  220.47    8.04
  -6  -2  -1   63.92    2.82
  -6  -2  -1   67.35    2.45
   6   2   1   62.97    2.91
  -7  -2  -1   52.19    2.47
   7   2   1   50.78    2.54
  -8  -2  -1   40.00    2.16
  -8  -2  -1   40.90    2.10
   8   2   1   37.53    2.21
   8   2   1   41.81    2.27
   8   2   1   39.29    2.13
  -9  -2  -1   -0.71    0.38
  -9  -2  -1    0.03    0.61
  -9  -2  -1    0.41    0.53
  -9  -2  -1   -0.36    0.42
  -9  -2  -1    0.38    0.41
   9   2   1   -0.21    0.57
   9   2   1    0.01    0.46
   9   2   1    0.62    0.50
   9   2   1   -0.21    0.56
   9   2   1   -0.15    0.55
   9   2   1   -0.06    0.44
 -10  -2  -1    0.88    0.65
 -10  -2  -1    1.31    0.65
 -10  -2  -1   -0.05    0.61
  10   2   1    1.18    0.68
  10   2   1    1.88    0.72
  10   2   1   -0.08    0.65
  10   2   1    1.40    0.75
  10   2   1    0.63    0.66
 -11  -2  -1   -0.80    0.50
 -11  -2  -1    0.49    0.66
 -11  -2  -1    0.48    0.77
  11   2   1    0.55    0.77
  11   2   1   -0.15    0.62
  11   2   1    0.38    0.66
  11   2   1    0.67    0.69
  11   2   1   -0.09    0.67
 -12  -2  -1    0.79    0.68
 -12  -2  -1    0.85    0.83
 -12  -2  -1    0.71    0.71
  12   2   1   -0.06    0.74
  12   2   1    1.05    0.73
  12   2   1    0.50    0.68
  12   2   1   -0.26    0.72
 -13  -2  -1   20.51    1.92
 -13  -2  -1   18.29    1.84
 -13  -2  -1   15.88    1.63
  13   2   1   16.16    1.65
  13   2   1   13.36    1.56
  13   2   1   15.49    1.64
 -14  -2  -1   16.93    1.64
 -14  -2  -1   15.49    1.61
 -14  -2  -1   16.28    1.62
  14   2   1   15.49    1.47
  14   2   1   16.37    1.60
  14   2   1   14.00    1.46
 -15  -2  -1    2.19    0.70
 -15  -2  -1    2.72    0.72
  13  -3  -1    1.19    0.54
  12  -3  -1    0.54    0.65
  12  -3  -1    0.24    0.64
  12  -3  -1   -0.26    0.61
 -12   3   1    0.24    0.56
 -12   3   1    0.25    0.63
 -12   3   1    1.58    0.69
  11  -3  -1    2.05    0.92
  11  -3  -1    0.67    0.69
  11  -3  -1    2.38    0.86
  11  -3  -1    1.43    0.74
 -11   3   1    2.30    0.79
 -11   3   1    1.32    0.76
 -11   3   1    2.40    0.87
  10  -3  -1    0.24    0.85
  10  -3  -1    0.54    0.73
  10  -3  -1    0.72    0.76
  10  -3  -1    1.27    0.75
  10  -3  -1    0.88    0.81
 -10   3   1    1.29    0.72
 -10   3   1    0.88    0.84
 -10   3   1    1.00    0.76
   9  -3  -1    2.52    0.94
   9  -3  -1    1.88    0.91
   9  -3  -1    3.58    1.07
   9  -3  -1    2.40    0.92
   9  -3  -1    0.72    0.77
   9  -3  -1    2.19    0.73
   9  -3  -1    2.58    0.83
   9  -3  -1    2.40    1.00
  -9   3   1    1.50    0.74
  -9   3   1    1.94    0.81
  -9   3   1    0.73    0.72
  -9   3   1    2.18    0.75
  -9   3   1    1.87    0.81
   8  -3  -1   35.20    2.51
   8  -3  -1   34.28    2.38
   8  -3  -1   31.28    2.14
   8  -3  -1   32.42    2.13
   8  -3  -1   35.93    2.44
   8  -3  -1   32.21    2.24
   8  -3  -1   33.75    2.41
   8  -3  -1   34.54    2.00
  -8   3   1   32.35    2.24
  -8   3   1   33.04    2.24
  -8   3   1   36.37    2.20
  -8   3   1   34.80    2.17
  -8   3   1   33.97    2.33
   7  -3  -1   11.03    1.43
   7  -3  -1   14.82    1.35
   7  -3  -1   13.75    1.52
   7  -3  -1   14.06    1.39
   7  -3  -1   12.21    1.41
   7  -3  -1    9.74    1.29
   7  -3  -1   13.13    1.46
   7  -3  -1   12.37    1.49
   7  -3  -1   14.55    1.52
  -7   3   1   12.90    1.40
  -7   3   1   12.73    1.30
  -7   3   1   12.01    1.37
  -7   3   1   11.13    1.27
  -7   3   1   12.18    1.33
   6  -3  -1   79.63    3.99
   6  -3  -1   77.51    3.73
   6  -3  -1   89.82    3.69
   6  -3  -1   86.71    3.83
   6  -3  -1   84.66    3.83
   6  -3  -1   83.90    4.00
   6  -3  -1   78.50    3.85
  -6   3   1   81.63    3.65
  -6   3   1   82.94    3.82
  -6   3   1   81.28    3.84
  -6   3   1   80.89    3.70
  -6   3   1   88.20    3.83
   5  -3  -1   31.89    1.94
   5  -3  -1   32.00    1.76
  -5   3   1   30.38    1.72
   4  -3  -1   25.69    1.60
  -4   3   1   23.08    1.44
  -4   3   1   27.26    1.61
   3  -3  -1  144.13    6.04
   3  -3  -1  145.89    5.88
  -3   3   1  153.31    5.88
  -3   3   1  151.81    6.08
   2  -3  -1  110.03    4.42
   2  -3  -1  104.29    4.27
  -2   3   1  105.19    4.43
  -2   3   1  105.81    3.95
  -2   3   1  110.51    4.29
   1  -3  -1   38.06    1.65
   1  -3  -1   33.47    1.70
  -1   3   1   34.78    1.61
  -1   3   1   34.79    1.50
  -1   3   1   35.97    1.72
   0  -3  -1  474.36   16.64
   0  -3  -1  459.08   17.10
   0   3   1  447.77   16.97
   0   3   1  424.26   16.60
  -1  -3  -1   26.33    1.20
   1   3   1   24.56    1.25
   1   3   1   25.30    1.14
  -2  -3  -1    7.29    0.57
   2   3   1    5.91    0.56
   2   3   1    7.53    0.61
  -3  -3  -1    2.44    0.37
   3   3   1    4.22    0.48
   3   3   1    3.35    0.44
  -4  -3  -1   39.51    1.72
   4   3   1   37.72    1.64
   4   3   1   38.86    1.77
  -5  -3  -1   75.98    2.71
  -5  -3  -1   78.74    3.15
   5   3   1   75.49    3.21
   5   3   1   73.49    2.92
   5   3   1   77.20    3.22
  -6  -3  -1  123.30    5.05
  -6  -3  -1  129.41    4.44
   6   3   1  127.71    5.20
  -7  -3  -1   73.97    3.32
  -7  -3  -1   76.42    2.87
   7   3   1   77.57    3.43
  -8  -3  -1   76.21    2.99
  -8  -3  -1   76.03    3.51
  -8  -3  -1   76.21    3.39
   8   3   1   75.70    3.44
   8   3   1   71.97    3.76
   8   3   1   89.69    3.70
  -9  -3  -1    0.25    0.34
  -9  -3  -1    0.31    0.47
  -9  -3  -1   -0.10    0.39
  -9  -3  -1    0.52    0.61
  -9  -3  -1   -0.57    0.45
   9   3   1    0.20    0.50
   9   3   1    0.03    0.44
   9   3   1   -0.05    0.58
   9   3   1    0.13    0.47
   9   3   1   -0.57    0.49
   9   3   1   -0.15    0.44
 -10  -3  -1    0.72    0.62
 -10  -3  -1    1.90    0.82
 -10  -3  -1    0.74    0.59
 -10  -3  -1    1.18    0.61
 -10  -3  -1    1.33    0.52
  10   3   1    1.21    0.72
  10   3   1    1.51    0.75
  10   3   1    1.56    0.65
  10   3   1    1.13    0.62
  10   3   1    2.03    0.69
 -11  -3  -1   32.85    2.34
 -11  -3  -1   35.56    2.47
 -11  -3  -1   39.28    2.39
  11   3   1   40.26    2.45
  11   3   1   36.16    2.42
  11   3   1   42.81    2.46
  11   3   1   37.57    2.49
  11   3   1   34.90    2.15
  11   3   1   32.94    2.46
 -12  -3  -1    2.13    0.93
 -12  -3  -1    4.26    0.96
 -12  -3  -1    3.20    0.96
  12   3   1    1.81    0.82
  12   3   1    3.57    0.93
  12   3   1    3.19    0.94
  12   3   1    3.58    0.97
 -13  -3  -1    0.26    0.61
 -13  -3  -1    1.05    0.75
 -13  -3  -1    0.02    0.58
  13   3   1    1.33    0.80
  13   3   1    0.34    0.72
  13   3   1    0.05    0.75
  13   3   1    0.81    0.71
 -14  -3  -1    1.82    0.69
 -14  -3  -1    3.33    0.87
 -14  -3  -1    1.82    0.78
  14   3   1    2.53    0.74
  14   3   1    2.04    0.69
 -15  -3  -1   10.86    1.23
 -15  -3  -1    8.47    1.04
  15   3   1   10.28    1.12
  15   3   1    8.20    0.81
  12  -4  -1   -0.32    0.48
  12  -4  -1    0.36    0.53
 -12   4   1    0.11    0.55
 -12   4   1    0.10    0.52
  11  -4  -1    0.46    0.65
  11  -4  -1    1.18    0.70
  11  -4  -1    0.71    0.72
 -11   4   1    0.27    0.63
 -11   4   1   -0.40    0.58
 -11   4   1    0.40    0.57
  10  -4  -1    9.58    1.38
  10  -4  -1    9.51    1.52
  10  -4  -1    7.84    1.39
  10  -4  -1    8.30    1.25
  10  -4  -1    9.05    1.51
 -10   4   1   12.76    1.58
 -10   4   1   11.27    1.38
 -10   4   1   10.05    1.40
   9  -4  -1    6.19    1.22
   9  -4  -1    4.27    1.13
   9  -4  -1    5.21    1.01
   9  -4  -1    7.30    1.36
   9  -4  -1    6.32    1.17
   9  -4  -1    6.78    1.10
   9  -4  -1    4.71    1.24
   9  -4  -1    6.07    1.36
  -9   4   1    6.07    1.21
  -9   4   1    6.30    1.15
  -9   4   1    5.68    1.08
  -9   4   1    6.62    1.17
  -9   4   1    8.37    1.23
   8  -4  -1   48.53    3.11
   8  -4  -1   54.25    3.19
   8  -4  -1   53.31    3.13
   8  -4  -1   51.70    2.89
   8  -4  -1   47.72    2.84
   8  -4  -1   47.21    2.99
   8  -4  -1   44.86    2.61
   8  -4  -1   45.95    2.84
  -8   4   1   50.80    2.99
  -8   4   1   57.10    3.00
  -8   4   1   51.08    2.88
  -8   4   1   52.02    2.79
  -8   4   1   52.31    3.01
   7  -4  -1    0.37    0.65
   7  -4  -1    1.64    0.70
   7  -4  -1    1.26    0.86
   7  -4  -1    1.24    0.64
   7  -4  -1    1.26    0.80
   7  -4  -1    1.81    0.83
   7  -4  -1    1.63    0.76
   7  -4  -1    0.08    0.71
  -7   4   1    0.66    0.60
  -7   4   1    1.09    0.62
  -7   4   1    1.29    0.69
  -7   4   1    0.62    0.89
  -7   4   1    1.20    0.63
  -7   4   1    1.32    0.63
   6  -4  -1   33.34    2.00
   6  -4  -1   32.65    2.09
   6  -4  -1   32.46    2.06
   6  -4  -1   29.80    2.24
   6  -4  -1   31.21    2.18
   6  -4  -1   34.65    2.30
   6  -4  -1   28.98    2.24
   6  -4  -1   36.24    2.15
  -6   4   1   35.02    2.18
  -6   4   1   34.74    2.12
  -6   4   1   32.30    2.04
  -6   4   1   30.08    2.02
  -6   4   1   37.46    2.03
  -6   4   1   33.18    2.07
  -6   4   1   34.85    2.41
   5  -4  -1   40.00    2.23
   5  -4  -1   43.78    2.36
   5  -4  -1   44.91    2.53
   5  -4  -1   46.75    2.43
   5  -4  -1   42.84    2.47
   5  -4  -1   46.31    2.42
  -5   4   1   46.33    2.37
  -5   4   1   44.36    2.42
  -5   4   1   37.35    2.26
  -5   4   1   42.31    2.32
  -5   4   1   44.69    2.21
  -5   4   1   43.06    2.35
   4  -4  -1    2.85    0.61
   4  -4  -1    2.17    0.64
  -4   4   1    2.99    0.69
  -4   4   1    2.72    0.55
   3  -4  -1   26.47    1.68
   3  -4  -1   27.53    1.60
  -3   4   1   30.08    1.72
   2  -4  -1    0.87    0.40
   2  -4  -1    1.37    0.37
   2  -4  -1    0.63    0.45
  -2   4   1    0.93    0.37
  -2   4   1    1.34    0.34
  -2   4   1    1.11    0.47
   1  -4  -1  149.31    5.26
   1  -4  -1  146.08    6.10
   1  -4  -1  155.59    5.95
  -1   4   1  146.73    5.90
  -1   4   1  165.74    6.14
  -1   4   1  151.14    5.62
   0  -4  -1    5.96    0.68
   0  -4  -1    6.10    0.54
   0  -4  -1    6.20    0.63
   0   4   1    5.69    0.55
   0   4   1    8.04    0.77
   0   4   1    6.63    0.61
  -1  -4  -1   47.75    2.07
   1   4   1   47.74    2.00
   1   4   1   48.73    2.01
   1   4   1   47.18    2.15
  -2  -4  -1  222.08    8.67
   2   4   1  240.50    8.38
   2   4   1  231.79    8.87
  -3  -4  -1   27.49    1.28
  -3  -4  -1   25.48    1.02
   3   4   1   26.56    1.30
   3   4   1   24.63    1.31
  -4  -4  -1   58.41    2.46
   4   4   1   62.07    2.54
   4   4   1   54.76    2.39
  -5  -4  -1    8.78    0.50
  -5  -4  -1    7.36    0.67
   5   4   1    6.67    0.63
   5   4   1    8.04    0.73
  -6  -4  -1  124.39    4.30
  -6  -4  -1  131.02    4.94
   6   4   1  115.74    4.63
   6   4   1  122.03    5.02
   6   4   1  120.93    5.01
  -7  -4  -1   19.86    1.25
  -7  -4  -1   20.87    1.01
   7   4   1   16.04    1.24
  -8  -4  -1   67.32    3.01
  -8  -4  -1   55.64    2.94
  -8  -4  -1   66.40    2.54
   8   4   1   61.96    2.91
   8   4   1   66.63    3.09
  -9  -4  -1   61.70    3.16
  -9  -4  -1   66.51    3.09
  -9  -4  -1   65.07    3.16
  -9  -4  -1   63.09    2.64
   9   4   1   61.77    3.17
   9   4   1   67.57    3.27
   9   4   1   60.11    2.79
   9   4   1   66.26    3.25
   9   4   1   67.86    3.09
 -10  -4  -1    4.05    0.94
 -10  -4  -1    1.79    0.53
 -10  -4  -1    2.98    0.78
 -10  -4  -1    1.86    0.66
 -10  -4  -1    3.18    0.84
  10   4   1    3.42    0.88
  10   4   1    3.04    0.79
  10   4   1    2.81    0.67
  10   4   1    2.04    0.75
  10   4   1    3.10    0.79
  10   4   1    3.77    0.86
 -11  -4  -1   34.30    2.30
 -11  -4  -1   33.94    2.42
 -11  -4  -1   38.27    2.31
  11   4   1   38.52    2.45
  11   4   1   34.80    2.36
  11   4   1   36.81    2.37
  11   4   1   36.22    2.30
  11   4   1   34.65    2.06
  11   4   1   35.78    2.41
 -12  -4  -1    7.57    1.31
 -12  -4  -1    3.96    1.00
 -12  -4  -1    5.85    1.08
  12   4   1    3.47    0.97
  12   4   1    4.09    1.03
  12   4   1    3.59    0.92
  12   4   1    6.69    1.07
  12   4   1    6.00    1.16
 -13  -4  -1    0.34    0.69
 -13  -4  -1    0.69    0.73
 -13  -4  -1    0.32    0.79
  13   4   1    1.97    0.81
  13   4   1    0.06    0.71
  13   4   1    0.99    0.66
  13   4   1    1.07    0.73
 -14  -4  -1    2.27    0.74
 -14  -4  -1    1.16    0.71
 -14  -4  -1    1.80    0.77
  14   4   1    1.37    0.64
  14   4   1    0.92    0.67
 -15  -4  -1    4.87    0.84
 -15  -4  -1    3.88    0.84
 -15  -4  -1    3.40    0.75
  15   4   1    4.35    0.84
  11  -5  -1   11.53    1.31
  11  -5  -1   11.70    1.33
  11  -5  -1    7.40    1.06
 -11   5   1    8.80    1.10
 -11   5   1   10.99    1.15
  10  -5  -1    0.92    0.75
  10  -5  -1    1.16    0.75
  10  -5  -1    0.28    0.75
  10  -5  -1    1.04    0.84
 -10   5   1    1.70    0.69
 -10   5   1    1.03    0.78
 -10   5   1    1.29    0.71
 -10   5   1    1.17    0.65
 -10   5   1   -0.89    0.70
   9  -5  -1   30.77    2.34
   9  -5  -1   31.12    2.48
   9  -5  -1   34.40    2.62
   9  -5  -1   30.87    2.20
   9  -5  -1   34.67    2.19
   9  -5  -1   30.68    2.38
   9  -5  -1   32.53    2.53
  -9   5   1   30.53    2.25
  -9   5   1   36.80    2.18
  -9   5   1   34.89    2.61
  -9   5   1   28.69    2.15
  -9   5   1   30.56    2.32
   8  -5  -1   32.37    2.06
   8  -5  -1   30.32    2.19
   8  -5  -1   31.25    2.51
   8  -5  -1   34.95    2.31
   8  -5  -1   33.55    2.45
   8  -5  -1   29.61    2.36
   8  -5  -1   25.91    2.48
  -8   5   1   30.75    2.60
  -8   5   1   32.75    2.25
  -8   5   1   31.85    2.24
  -8   5   1   30.76    2.11
  -8   5   1   32.42    2.27
  -8   5   1   28.36    2.27
   7  -5  -1    2.06    0.83
   7  -5  -1    2.90    0.79
   7  -5  -1    1.29    0.77
   7  -5  -1    2.06    0.82
   7  -5  -1    2.18    0.81
   7  -5  -1    2.67    0.92
   7  -5  -1    2.13    1.02
   7  -5  -1    1.25    0.86
  -7   5   1    2.28    0.81
  -7   5   1    1.59    0.73
  -7   5   1    2.17    0.85
  -7   5   1    2.01    1.04
  -7   5   1    1.90    0.83
  -7   5   1    1.62    0.73
   6  -5  -1   13.22    1.42
   6  -5  -1   11.26    1.53
   6  -5  -1   13.18    1.73
   6  -5  -1   11.57    1.43
   6  -5  -1   13.37    1.63
   6  -5  -1   12.50    1.67
   6  -5  -1   13.37    1.47
   6  -5  -1   11.84    1.31
  -6   5   1    9.66    1.23
  -6   5   1    8.77    1.16
  -6   5   1   10.73    1.62
  -6   5   1   13.75    1.56
  -6   5   1   12.17    1.29
  -6   5   1   14.35    1.50
  -6   5   1   11.20    1.33
   5  -5  -1   10.25    1.30
   5  -5  -1   10.40    1.24
   5  -5  -1   10.22    1.30
   5  -5  -1    6.58    1.05
   5  -5  -1    8.80    1.06
   5  -5  -1    7.92    1.17
   5  -5  -1   11.46    1.42
  -5   5   1    8.26    1.06
  -5   5   1    8.63    1.04
  -5   5   1    9.88    1.35
  -5   5   1    9.57    1.17
  -5   5   1    8.19    1.04
  -5   5   1    7.83    1.05
  -5   5   1    8.12    1.13
   4  -5  -1    5.99    1.04
   4  -5  -1    8.04    1.07
   4  -5  -1    6.85    1.02
   4  -5  -1    6.76    0.93
  -4   5   1    7.15    0.93
  -4   5   1    5.74    0.89
  -4   5   1    5.92    0.84
  -4   5   1    6.44    0.97
  -4   5   1    5.63    0.77
  -4   5   1    6.58    0.94
  -4   5   1    6.78    1.03
   3  -5  -1   41.25    2.20
   3  -5  -1   40.24    2.14
  -3   5   1   40.13    2.00
  -3   5   1   42.28    2.29
   2  -5  -1   90.11    3.42
   2  -5  -1   88.02    3.91
  -2   5   1   99.83    4.12
  -2   5   1   88.98    3.58
   1  -5  -1   85.75    3.54
   1  -5  -1   82.64    3.07
  -1   5   1   80.96    3.63
  -1   5   1   81.53    3.29
   0  -5  -1  107.88    3.88
   0  -5  -1  114.06    4.45
   0   5   1  111.49    4.24
   0   5   1  104.79    4.56
  -1  -5  -1  104.86    3.69
  -1  -5  -1  102.61    4.22
   1   5   1  106.93    4.10
   1   5   1  106.78    4.36
  -2  -5  -1   78.42    3.18
   2   5   1   75.57    3.29
   2   5   1   77.69    3.13
  -3  -5  -1   -0.13    0.16
  -3  -5  -1    0.30    0.32
   3   5   1    0.25    0.35
   3   5   1    0.03    0.34
  -4  -5  -1  141.89    5.55
  -4  -5  -1  143.15    4.84
   4   5   1  143.88    5.66
   4   5   1  139.85    5.39
  -5  -5  -1    1.87    0.27
  -5  -5  -1    1.96    0.42
   5   5   1    1.66    0.44
   5   5   1    1.51    0.44
  -6  -5  -1   87.08    3.13
  -6  -5  -1   88.92    3.67
   6   5   1   82.87    3.66
   6   5   1   90.22    3.52
   6   5   1   86.15    3.72
  -7  -5  -1   70.13    2.60
  -7  -5  -1   65.96    3.04
   7   5   1   70.37    3.12
   7   5   1   66.59    2.85
   7   5   1   68.17    3.12
  -8  -5  -1    6.92    0.86
  -8  -5  -1    8.40    0.72
   8   5   1    8.12    1.06
   8   5   1   10.26    0.91
   8   5   1    8.26    0.98
   8   5   1    6.37    0.85
  -9  -5  -1   28.24    1.48
  -9  -5  -1   30.21    1.84
   9   5   1   28.52    1.99
   9   5   1   28.45    1.87
   9   5   1   29.09    1.64
   9   5   1   30.07    1.84
   9   5   1   33.60    2.02
   9   5   1   31.14    1.91
 -10  -5  -1   30.78    2.01
 -10  -5  -1   30.00    1.66
 -10  -5  -1   31.83    2.05
  10   5   1   34.24    2.08
  10   5   1   35.32    2.16
  10   5   1   34.53    2.11
  10   5   1   28.04    1.76
  10   5   1   35.36    2.26
  10   5   1   35.20    2.22
 -11  -5  -1    8.46    1.00
 -11  -5  -1    8.29    1.28
 -11  -5  -1   10.47    1.29
 -11  -5  -1    7.59    1.19
  11   5   1   10.28    1.44
  11   5   1    8.33    1.15
  11   5   1    9.10    1.10
  11   5   1    7.61    1.19
  11   5   1   10.21    1.27
  11   5   1   11.81    1.50
 -12  -5  -1   -0.36    0.76
 -12  -5  -1    1.42    0.75
 -12  -5  -1    1.92    0.78
  12   5   1    1.21    0.67
  12   5   1    1.88    0.85
  12   5   1    1.75    0.66
  12   5   1    1.72    0.77
 -13  -5  -1    2.81    0.81
 -13  -5  -1    3.93    0.99
 -13  -5  -1    2.23    0.82
  13   5   1    1.59    0.63
  13   5   1    2.18    0.73
  13   5   1    3.11    0.92
  13   5   1    1.74    0.86
 -14  -5  -1    0.31    0.64
 -14  -5  -1    0.15    0.52
 -14  -5  -1    1.65    0.79
  14   5   1    0.63    0.65
  14   5   1    0.38    0.52
  14   5   1    0.92    0.57
  14   5   1    1.25    0.71
 -15  -5  -1    2.67    0.79
 -15  -5  -1    1.73    0.64
 -15  -5  -1    2.30    0.73
  15   5   1    4.37    0.82
  11  -6  -1   11.21    1.21
  10  -6  -1   22.31    1.89
  10  -6  -1   18.93    1.79
  10  -6  -1   21.82    1.88
  10  -6  -1   22.66    2.01
 -10   6   1   22.23    1.61
 -10   6   1   24.55    2.11
 -10   6   1   20.88    1.53
 -10   6   1   18.34    1.64
   9  -6  -1   13.68    1.71
   9  -6  -1   12.12    1.29
   9  -6  -1   11.81    1.40
   9  -6  -1   11.65    1.71
   9  -6  -1   13.15    1.74
   9  -6  -1    9.19    1.35
   9  -6  -1   12.02    1.51
  -9   6   1   10.13    1.35
  -9   6   1   10.18    1.50
  -9   6   1   11.13    1.22
  -9   6   1   11.48    1.32
  -9   6   1   13.17    1.47
   8  -6  -1   33.28    2.45
   8  -6  -1   33.32    2.32
   8  -6  -1   36.36    2.19
   8  -6  -1   34.13    2.38
   8  -6  -1   35.88    2.51
   8  -6  -1   34.08    2.61
   8  -6  -1   37.35    2.80
  -8   6   1   31.54    2.24
  -8   6   1   32.31    2.10
  -8   6   1   33.74    2.45
  -8   6   1   34.68    2.67
  -8   6   1   34.06    2.34
  -8   6   1   33.16    2.32
   7  -6  -1   32.95    2.48
   7  -6  -1   29.08    2.27
   7  -6  -1   27.93    2.03
   7  -6  -1   29.11    2.19
   7  -6  -1   28.68    2.72
   7  -6  -1   22.57    2.20
   7  -6  -1   30.46    2.28
  -7   6   1   28.46    2.13
  -7   6   1   29.81    2.26
  -7   6   1   27.77    2.60
  -7   6   1   30.27    2.09
  -7   6   1   31.52    2.00
  -7   6   1   27.63    2.11
   6  -6  -1    4.42    1.15
   6  -6  -1    6.68    1.09
   6  -6  -1    4.32    1.14
   6  -6  -1    6.09    1.22
   6  -6  -1    7.49    1.22
   6  -6  -1    5.30    1.04
   6  -6  -1    5.87    1.22
  -6   6   1    4.73    1.01
  -6   6   1    5.26    1.00
  -6   6   1    6.41    1.34
  -6   6   1    3.51    0.91
  -6   6   1    6.18    0.99
  -6   6   1    4.60    0.95
  -6   6   1    4.32    0.99
   5  -6  -1    1.05    0.68
   5  -6  -1    1.17    0.68
   5  -6  -1    0.83    0.73
   5  -6  -1    1.88    0.84
   5  -6  -1   -0.04    0.52
   5  -6  -1    0.04    0.71
  -5   6   1    0.86    0.64
  -5   6   1    0.59    0.55
  -5   6   1    0.85    0.63
  -5   6   1    0.79    0.60
  -5   6   1   -0.25    0.76
  -5   6   1    0.63    0.50
  -5   6   1   -0.22    0.60
   4  -6  -1    9.63    1.37
   4  -6  -1   11.10    1.34
   4  -6  -1   10.77    1.27
   4  -6  -1   10.53    1.26
   4  -6  -1   11.10    1.41
   4  -6  -1    8.66    1.35
  -4   6   1   11.22    1.27
  -4   6   1    6.84    1.00
  -4   6   1    9.67    1.29
  -4   6   1    9.65    1.23
  -4   6   1    7.35    1.16
  -4   6   1    9.77    1.33
  -4   6   1    9.51    1.26
  -4   6   1    7.56    0.98
  -4   6   1    8.81    1.01
   3  -6  -1    0.45    0.53
   3  -6  -1   -0.33    0.45
   3  -6  -1    0.80    0.63
   3  -6  -1    0.27    0.59
  -3   6   1    0.02    0.50
  -3   6   1    0.23    0.52
  -3   6   1    1.18    0.57
  -3   6   1    0.20    0.54
  -3   6   1    0.91    0.53
  -3   6   1    1.10    0.51
  -3   6   1    0.62    0.40
   2  -6  -1    0.16    0.41
   2  -6  -1   -0.17    0.33
   2  -6  -1   -0.50    0.42
  -2   6   1    0.25    0.32
  -2   6   1    0.14    0.48
  -2   6   1    0.44    0.40
   1  -6  -1  171.51    6.84
   1  -6  -1  169.12    6.01
  -1   6   1  167.35    7.01
  -1   6   1  172.94    6.44
   0  -6  -1    6.85    0.65
   0  -6  -1    5.14    0.70
   0   6   1    6.26    0.84
   0   6   1    5.59    0.69
  -1  -6  -1   39.64    1.62
  -1  -6  -1   39.61    1.94
   1   6   1   35.77    2.00
   1   6   1   41.51    1.93
  -2  -6  -1    6.45    0.70
  -2  -6  -1    6.46    0.52
  -2  -6  -1    6.45    0.51
   2   6   1    6.00    0.71
   2   6   1    3.70    0.62
  -3  -6  -1   44.69    2.08
  -3  -6  -1   45.15    1.70
   3   6   1   40.79    2.07
   3   6   1   46.27    2.19
  -4  -6  -1   51.60    1.91
  -4  -6  -1   49.84    2.31
   4   6   1   52.65    2.34
   4   6   1   48.86    2.35
  -5  -6  -1    4.99    0.43
  -5  -6  -1    4.79    0.61
   5   6   1    3.96    0.62
   5   6   1    5.34    0.77
   5   6   1    4.13    0.61
  -6  -6  -1  131.56    4.63
  -6  -6  -1  132.92    5.35
   6   6   1  133.44    5.33
   6   6   1  129.99    5.18
   6   6   1  135.75    5.44
  -7  -6  -1   21.49    1.06
  -7  -6  -1   20.83    1.33
   7   6   1   18.93    1.25
   7   6   1   21.65    1.39
   7   6   1   21.35    1.47
   7   6   1   20.15    1.35
  -8  -6  -1    0.93    0.35
  -8  -6  -1    0.14    0.39
   8   6   1    0.67    0.50
   8   6   1    0.63    0.46
   8   6   1    0.23    0.37
   8   6   1    0.41    0.46
  -9  -6  -1    4.94    0.78
  -9  -6  -1    4.99    0.63
   9   6   1    5.13    0.84
   9   6   1    4.53    0.84
   9   6   1    6.93    1.17
   9   6   1    5.11    0.90
   9   6   1    4.55    0.79
   9   6   1    4.69    0.74
 -10  -6  -1   22.16    1.66
 -10  -6  -1   22.68    1.39
  10   6   1   22.73    1.71
  10   6   1   22.91    1.65
  10   6   1   23.51    1.86
  10   6   1   23.23    1.49
  10   6   1   24.11    1.71
 -11  -6  -1    0.76    0.71
 -11  -6  -1    0.68    0.49
  11   6   1    0.54    0.67
  11   6   1    0.66    0.59
  11   6   1    0.92    0.55
  11   6   1    0.21    0.58
  11   6   1    0.92    0.76
 -12  -6  -1    5.62    1.11
 -12  -6  -1    6.94    1.08
  12   6   1    4.88    1.06
  12   6   1    4.44    0.86
  12   6   1    5.50    0.95
  12   6   1    4.24    0.96
 -13  -6  -1    3.10    0.80
 -13  -6  -1    3.14    0.91
 -13  -6  -1    3.30    1.02
  13   6   1    4.34    0.80
  13   6   1    3.99    1.01
  13   6   1    2.98    0.78
  13   6   1    4.02    0.92
 -14  -6  -1    5.64    1.04
 -14  -6  -1    3.23    0.79
 -14  -6  -1    4.36    0.93
  14   6   1    2.22    0.82
  14   6   1    3.45    0.88
  14   6   1    4.61    0.83
 -15  -6  -1    0.10    0.56
 -15  -6  -1    0.44    0.59
 -15  -6  -1   -0.19    0.50
  15   6   1    0.55    0.59
  15   6   1    0.72    0.51
  10  -7  -1    1.05    0.69
  10  -7  -1    1.06    0.55
 -10   7   1    1.51    0.62
   9  -7  -1    4.36    0.85
   9  -7  -1    5.93    1.12
   9  -7  -1    4.10    1.02
   9  -7  -1    7.87    1.31
   9  -7  -1    4.38    0.89
   9  -7  -1    3.60    0.85
   9  -7  -1    5.55    1.09
  -9   7   1    5.99    0.90
  -9   7   1    5.73    0.95
  -9   7   1    6.82    0.93
  -9   7   1    5.76    1.15
   8  -7  -1   25.05    2.24
   8  -7  -1   25.02    2.33
   8  -7  -1   25.73    1.98
   8  -7  -1   23.26    1.73
   8  -7  -1   26.24    1.94
   8  -7  -1   26.64    2.44
   8  -7  -1   24.29    2.17
  -8   7   1   23.43    1.79
  -8   7   1   17.43    1.92
  -8   7   1   23.24    1.84
  -8   7   1   23.23    1.89
   7  -7  -1    6.56    1.20
   7  -7  -1    5.61    1.08
   7  -7  -1    6.40    1.24
   7  -7  -1    7.23    1.49
   7  -7  -1    6.79    1.35
   7  -7  -1    5.61    1.09
   7  -7  -1    6.80    1.22
  -7   7   1    6.71    1.06
  -7   7   1    5.09    1.12
  -7   7   1    6.21    1.12
  -7   7   1    4.79    1.10
  -7   7   1    7.76    1.46
  -7   7   1    6.51    0.95
  -7   7   1    6.22    1.02
   6  -7  -1   37.92    2.58
   6  -7  -1   35.92    2.67
   6  -7  -1   40.01    2.67
   6  -7  -1   33.05    2.62
   6  -7  -1   40.37    2.60
   6  -7  -1   40.91    2.93
   6  -7  -1   36.46    2.42
  -6   7   1   36.09    2.35
  -6   7   1   41.96    2.65
  -6   7   1   39.55    2.20
  -6   7   1   35.21    2.45
  -6   7   1   33.97    2.67
  -6   7   1   35.49    2.27
  -6   7   1   39.73    2.52
   5  -7  -1    4.55    1.01
   5  -7  -1    4.06    1.06
   5  -7  -1    3.78    1.08
   5  -7  -1    4.66    1.08
   5  -7  -1    5.71    1.12
   5  -7  -1    5.07    1.12
  -5   7   1    2.81    0.96
  -5   7   1    5.33    0.87
  -5   7   1    3.30    0.97
  -5   7   1    4.45    0.88
  -5   7   1    5.25    1.05
  -5   7   1    4.29    0.95
  -5   7   1    3.43    0.92
   4  -7  -1    8.43    1.27
   4  -7  -1    9.25    1.30
   4  -7  -1    5.57    1.12
   4  -7  -1    6.33    1.04
   4  -7  -1    5.46    1.11
   4  -7  -1    5.75    1.05
  -4   7   1    6.48    1.03
  -4   7   1    6.67    0.92
  -4   7   1    5.79    1.13
  -4   7   1    6.26    0.92
  -4   7   1    6.18    1.13
  -4   7   1    6.78    1.19
  -4   7   1    7.51    1.08
  -4   7   1    8.98    1.22
  -4   7   1    8.66    1.41
   3  -7  -1   -0.53    0.68
   3  -7  -1    0.17    0.61
   3  -7  -1    0.41    0.71
   3  -7  -1   -0.45    0.55
   3  -7  -1    0.19    0.58
   3  -7  -1    0.08    0.53
  -3   7   1    0.94    0.63
  -3   7   1    0.45    0.56
  -3   7   1   -0.29    0.39
  -3   7   1    1.34    0.52
  -3   7   1    0.53    0.62
  -3   7   1    0.61    0.63
  -3   7   1    1.00    0.48
  -3   7   1   -0.81    0.46
  -3   7   1    0.09    0.58
   2  -7  -1    1.02    0.59
   2  -7  -1    1.43    0.61
   2  -7  -1    1.38    0.72
   2  -7  -1    1.43    0.64
   2  -7  -1    0.71    0.60
   2  -7  -1    1.47    0.73
  -2   7   1    1.09    0.54
  -2   7   1    2.04    0.66
  -2   7   1    0.98    0.62
  -2   7   1    0.91    0.47
  -2   7   1    1.18    0.45
  -2   7   1    0.30    0.53
  -2   7   1    1.24    0.54
   1  -7  -1    3.70    0.57
   1  -7  -1    2.16    0.62
  -1   7   1    3.97    0.76
  -1   7   1    3.74    0.71
  -1   7   1    2.86    0.58
  -1   7   1    3.40    0.79
   0  -7  -1   17.53    1.23
   0  -7  -1   12.92    0.95
   0   7   1   13.59    1.11
   0   7   1   15.83    1.79
   0   7   1   14.94    1.14
   0   7   1   15.84    1.30
  -1  -7  -1   85.16    3.73
  -1  -7  -1   84.67    3.20
   1   7   1   86.70    3.86
   1   7   1   84.92    3.61
  -2  -7  -1    0.44    0.40
  -2  -7  -1    0.83    0.31
   2   7   1    1.46    0.53
   2   7   1    0.66    0.61
   2   7   1    0.82    0.43
  -3  -7  -1   10.63    0.68
  -3  -7  -1   11.05    0.98
   3   7   1    9.90    1.19
   3   7   1    9.92    1.00
   3   7   1    8.08    0.89
   3   7   1    9.95    1.02
  -4  -7  -1  171.62    6.84
  -4  -7  -1  175.62    5.95
   4   7   1  168.99    7.28
   4   7   1  168.88    6.68
   4   7   1  181.05    7.00
   4   7   1  171.59    6.67
  -5  -7  -1   13.06    0.75
  -5  -7  -1   11.42    0.98
   5   7   1   15.61    1.44
   5   7   1   10.76    1.09
   5   7   1   11.37    1.05
   5   7   1   12.95    1.03
  -6  -7  -1   29.41    1.67
  -6  -7  -1   31.39    1.34
   6   7   1   28.09    1.84
   6   7   1   28.00    1.77
   6   7   1   32.51    1.74
   6   7   1   29.04    1.70
  -7  -7  -1   34.00    1.44
  -7  -7  -1   33.89    1.78
   7   7   1   29.45    1.75
   7   7   1   29.92    1.75
   7   7   1   31.67    1.79
   7   7   1   28.49    1.52
   7   7   1   28.64    1.89
  -8  -7  -1    0.78    0.35
  -8  -7  -1    0.32    0.42
   8   7   1    0.85    0.47
   8   7   1    0.52    0.50
   8   7   1   -0.16    0.40
   8   7   1    0.68    0.40
   8   7   1    0.14    0.42
   8   7   1    1.07    0.69
   8   7   1   -0.05    0.53
  -9  -7  -1   12.06    1.18
  -9  -7  -1    8.00    0.80
   9   7   1   10.64    1.04
   9   7   1    9.12    1.31
   9   7   1    7.80    0.99
   9   7   1    8.88    1.06
   9   7   1    9.29    1.04
   9   7   1    8.26    1.20
 -10  -7  -1    8.34    0.86
 -10  -7  -1    6.46    0.97
  10   7   1    7.62    0.92
  10   7   1    9.12    1.07
  10   7   1    7.85    1.03
  10   7   1    7.96    1.11
  10   7   1    6.49    1.11
  10   7   1    9.37    1.38
 -11  -7  -1    4.09    0.71
  11   7   1    3.73    1.01
  11   7   1    3.42    0.82
  11   7   1    4.03    0.79
  11   7   1    4.10    0.87
  11   7   1    3.34    0.75
 -12  -7  -1   17.68    1.44
  12   7   1   17.00    1.45
  12   7   1   15.99    1.79
  12   7   1   16.78    1.49
  12   7   1   13.06    1.49
 -13  -7  -1   30.26    2.12
  13   7   1   32.68    2.18
  13   7   1   34.44    2.41
  13   7   1   32.06    1.94
  13   7   1   31.60    1.86
 -14  -7  -1    9.80    1.21
 -14  -7  -1   10.94    1.37
  14   7   1   10.30    1.17
  14   7   1   10.99    1.33
  14   7   1    9.37    1.25
 -15  -7  -1   19.45    1.67
  15   7   1   14.17    1.33
  15   7   1   12.61    1.15
   9  -8  -1   -0.22    0.58
   9  -8  -1   -0.26    0.58
   9  -8  -1    0.68    0.61
  -9   8   1   -0.14    0.44
  -9   8   1    0.51    0.62
   8  -8  -1   13.29    1.58
   8  -8  -1   14.22    1.63
   8  -8  -1   15.48    1.60
   8  -8  -1   16.32    1.65
   8  -8  -1   14.91    1.33
   8  -8  -1   16.21    1.70
   8  -8  -1   12.84    1.41
   8  -8  -1   13.98    1.40
  -8   8   1   12.05    1.38
  -8   8   1   14.90    1.68
   7  -8  -1    7.69    1.24
   7  -8  -1    6.44    1.17
   7  -8  -1    5.76    1.17
   7  -8  -1    6.58    1.09
   7  -8  -1    9.86    1.62
   7  -8  -1    5.00    1.12
   7  -8  -1    5.76    1.12
  -7   8   1    5.41    1.18
  -7   8   1    5.51    1.00
  -7   8   1    4.54    1.06
  -7   8   1    6.53    0.98
  -7   8   1    7.53    1.08
  -7   8   1    6.59    1.38
   6  -8  -1   -0.35    0.67
   6  -8  -1    0.72    0.74
   6  -8  -1   -0.40    0.63
   6  -8  -1   -0.03    0.70
   6  -8  -1   -0.43    0.73
   6  -8  -1   -0.36    0.72
  -6   8   1    1.07    0.75
  -6   8   1    0.49    0.82
  -6   8   1    0.67    0.68
  -6   8   1   -0.97    0.64
  -6   8   1   -0.01    0.60
  -6   8   1   -0.41    0.54
  -6   8   1   -0.67    0.64
   5  -8  -1   58.65    3.41
   5  -8  -1   56.93    3.31
   5  -8  -1   57.49    3.14
   5  -8  -1   54.32    3.25
   5  -8  -1   56.70    3.29
   5  -8  -1   54.67    3.29
  -5   8   1   56.95    3.21
  -5   8   1   51.76    3.12
  -5   8   1   59.87    2.95
  -5   8   1   50.68    3.35
  -5   8   1   58.37    2.94
  -5   8   1   54.79    3.24
   4  -8  -1   46.55    2.97
   4  -8  -1   49.71    3.03
   4  -8  -1   53.74    2.91
   4  -8  -1   46.72    3.00
   4  -8  -1   56.25    3.12
   4  -8  -1   50.54    3.03
  -4   8   1   50.95    3.15
  -4   8   1   49.06    2.90
  -4   8   1   50.87    3.28
  -4   8   1   48.64    2.62
  -4   8   1   52.35    2.96
  -4   8   1   49.65    2.91
  -4   8   1   43.90    2.62
   3  -8  -1   17.16    1.79
   3  -8  -1   16.42    1.73
   3  -8  -1   11.46    1.38
   3  -8  -1   17.84    1.75
   3  -8  -1   13.87    1.58
   3  -8  -1   15.41    1.71
  -3   8   1   22.92    1.94
  -3   8   1   17.35    1.92
  -3   8   1   16.37    1.40
  -3   8   1   21.96    1.93
  -3   8   1   13.89    1.55
  -3   8   1   11.62    1.54
  -3   8   1   13.96    1.56
  -3   8   1   14.34    1.37
   2  -8  -1   10.56    1.45
   2  -8  -1   13.44    1.60
   2  -8  -1   10.35    1.34
   2  -8  -1   10.24    1.37
   2  -8  -1   10.87    1.31
   2  -8  -1    9.47    1.31
  -2   8   1   10.05    1.10
  -2   8   1   10.67    1.24
  -2   8   1   12.68    1.34
  -2   8   1    9.33    1.25
  -2   8   1   10.10    1.08
  -2   8   1   10.54    1.36
  -2   8   1   10.09    1.37
  -2   8   1   11.87    1.35
   1  -8  -1   11.11    1.28
   1  -8  -1    9.12    1.25
   1  -8  -1    9.59    1.39
   1  -8  -1    7.20    1.03
   1  -8  -1   10.97    1.01
   1  -8  -1    7.56    1.20
   1  -8  -1   10.24    1.39
   1  -8  -1   10.17    1.26
  -1   8   1    8.37    1.11
  -1   8   1   10.48    1.16
  -1   8   1   11.30    1.32
  -1   8   1   10.44    1.24
  -1   8   1    9.97    1.18
  -1   8   1    7.27    1.11
  -1   8   1    9.64    1.04
  -1   8   1   11.69    1.29
   0  -8  -1   -0.36    0.31
   0  -8  -1    0.79    0.53
   0  -8  -1    0.05    0.57
   0  -8  -1   -0.12    0.61
   0   8   1    0.00    0.38
   0   8   1   -0.55    0.44
   0   8   1    0.16    0.41
   0   8   1   -0.06    0.44
   0   8   1   -0.30    0.44
  -1  -8  -1   18.94    1.15
  -1  -8  -1   22.37    1.88
  -1  -8  -1   22.07    1.45
   1   8   1   17.56    1.37
   1   8   1   21.24    1.42
   1   8   1   21.27    1.56
   1   8   1   19.03    1.96
   1   8   1   15.33    1.47
   1   8   1   19.82    1.37
  -2  -8  -1   49.55    2.13
  -2  -8  -1   48.05    2.51
   2   8   1   49.89    2.94
   2   8   1   53.47    2.68
   2   8   1   52.17    2.54
   2   8   1   54.73    2.56
  -3  -8  -1   82.93    3.16
  -3  -8  -1   84.54    3.76
   3   8   1   79.32    3.83
   3   8   1   83.54    3.65
   3   8   1   88.45    4.18
   3   8   1   84.21    4.09
   3   8   1   90.24    3.74
  -4  -8  -1   21.31    1.40
  -4  -8  -1   18.98    1.03
   4   8   1   20.77    1.45
   4   8   1   22.71    1.46
   4   8   1   19.05    1.65
   4   8   1   18.00    1.38
   4   8   1   20.42    1.61
  -5  -8  -1   68.98    3.11
  -5  -8  -1   66.18    2.54
   5   8   1   61.64    3.34
   5   8   1   63.39    3.34
   5   8   1   69.92    3.14
   5   8   1   66.25    3.10
   5   8   1   65.90    3.05
  -6  -8  -1    5.46    0.77
  -6  -8  -1    4.22    0.52
   6   8   1    3.46    0.86
   6   8   1    5.00    0.87
   6   8   1    4.15    0.93
   6   8   1    4.16    0.72
   6   8   1    6.40    1.09
   6   8   1    5.62    0.78
   6   8   1    4.39    0.80
   6   8   1    5.36    0.70
  -7  -8  -1   55.14    2.75
  -7  -8  -1   59.31    2.30
   7   8   1   54.38    2.74
   7   8   1   55.05    2.41
   7   8   1   54.00    3.06
   7   8   1   59.04    2.79
   7   8   1   52.10    2.60
   7   8   1   56.60    2.90
  -8  -8  -1   -0.14    0.38
  -8  -8  -1   -0.05    0.32
   8   8   1    0.31    0.44
   8   8   1    0.55    0.45
   8   8   1   -0.29    0.38
   8   8   1   -0.41    0.46
   8   8   1    0.58    0.65
   8   8   1    0.79    0.62
   8   8   1    0.06    0.45
   8   8   1    0.85    0.47
  -9  -8  -1   13.84    1.03
  -9  -8  -1   12.28    1.32
   9   8   1   13.03    1.15
   9   8   1   14.28    1.74
   9   8   1   13.34    1.32
   9   8   1   14.12    1.30
   9   8   1   12.79    1.30
   9   8   1   18.64    1.89
 -10  -8  -1    0.82    0.48
  10   8   1    1.19    0.56
  10   8   1    0.64    0.69
  10   8   1    1.06    0.53
  10   8   1    1.07    0.53
  10   8   1    1.39    0.75
  10   8   1    1.63    0.64
 -11  -8  -1    0.08    0.46
  11   8   1    0.62    0.56
  11   8   1    0.51    0.59
  11   8   1    0.05    0.55
  11   8   1    1.27    0.88
  11   8   1    0.48    0.55
  11   8   1   -0.41    0.68
 -12  -8  -1    0.36    0.50
  12   8   1    0.15    0.77
  12   8   1    0.31    0.52
  12   8   1    0.76    0.61
  13   8   1    7.00    1.09
  13   8   1    5.99    0.94
  13   8   1    7.22    1.26
  14   8   1   12.52    1.49
  14   8   1   13.89    1.27
  14   8   1   11.07    1.28
  15   8   1   12.12    1.21
  15   8   1   12.48    1.12
   8  -9  -1    0.53    0.53
   8  -9  -1    0.96    0.61
   8  -9  -1    1.08    0.54
   8  -9  -1   -0.52    0.54
  -8   9   1    0.63    0.64
  -8   9   1   -0.30    0.48
   7  -9  -1   17.91    1.52
   7  -9  -1   19.87    1.80
   7  -9  -1   17.01    1.60
   7  -9  -1   15.21    1.56
   7  -9  -1   16.37    1.63
   7  -9  -1   16.51    1.68
  -7   9   1   21.86    1.97
  -7   9   1   15.23    1.54
  -7   9   1   19.59    1.44
   6  -9  -1   24.24    1.99
   6  -9  -1   21.17    2.03
   6  -9  -1   28.83    2.08
   6  -9  -1   26.50    2.16
   6  -9  -1   26.14    1.93
   6  -9  -1   21.32    2.00
  -6   9   1   23.36    2.10
  -6   9   1   24.69    1.85
  -6   9   1   23.27    1.80
  -6   9   1   22.92    2.13
  -6   9   1   26.48    2.06
   5  -9  -1    1.79    0.89
   5  -9  -1    3.17    0.96
   5  -9  -1    3.81    0.93
   5  -9  -1    1.96    0.90
   5  -9  -1    3.48    1.01
   5  -9  -1    2.29    0.93
  -5   9   1    2.11    0.81
  -5   9   1    4.45    1.17
  -5   9   1    2.44    0.90
  -5   9   1    2.71    0.90
  -5   9   1    3.55    0.97
   4  -9  -1   21.05    2.01
   4  -9  -1   28.58    2.45
   4  -9  -1   25.54    2.29
   4  -9  -1   22.57    2.13
   4  -9  -1   20.85    2.20
   4  -9  -1   25.15    1.98
  -4   9   1   29.02    2.30
  -4   9   1   25.87    2.03
  -4   9   1   22.25    2.08
  -4   9   1   19.27    1.92
   3  -9  -1   43.61    2.85
   3  -9  -1   41.44    2.75
   3  -9  -1   42.03    2.77
   3  -9  -1   43.92    2.86
   3  -9  -1   44.93    2.84
   3  -9  -1   41.57    2.66
  -3   9   1   46.82    2.90
  -3   9   1   42.60    2.64
  -3   9   1   46.61    2.77
  -3   9   1   44.03    3.01
  -3   9   1   48.04    2.90
  -3   9   1   41.04    2.68
   2  -9  -1   25.10    2.04
   2  -9  -1   19.73    1.90
   2  -9  -1   21.82    2.03
   2  -9  -1   22.68    1.88
   2  -9  -1   23.90    1.85
   2  -9  -1   24.35    2.18
  -2   9   1   19.24    1.93
  -2   9   1   24.60    1.94
  -2   9   1   21.77    1.99
  -2   9   1   17.81    1.94
  -2   9   1   21.32    1.74
  -2   9   1   23.63    1.85
   1  -9  -1   42.32    2.67
   1  -9  -1   40.69    2.66
   1  -9  -1   43.63    2.84
   1  -9  -1   45.79    2.75
   1  -9  -1   46.41    2.62
   1  -9  -1   48.57    2.76
   1  -9  -1   50.43    2.84
  -1   9   1   44.93    2.56
  -1   9   1   52.10    2.84
  -1   9   1   44.25    2.67
  -1   9   1   47.78    2.55
  -1   9   1   46.83    2.82
  -1   9   1   48.83    2.64
  -1   9   1   45.96    2.61
   0  -9  -1    2.47    0.82
   0  -9  -1    1.25    0.78
   0  -9  -1    1.32    0.54
   0  -9  -1    1.76    0.77
   0  -9  -1    2.31    0.81
   0  -9  -1    0.61    0.72
   0  -9  -1    1.39    0.76
   0  -9  -1    2.46    0.74
   0   9   1    1.33    0.67
   0   9   1    0.66    0.64
   0   9   1    1.46    0.65
   0   9   1    0.87    0.61
   0   9   1    2.03    0.68
   0   9   1    2.85    0.73
   0   9   1   -0.19    0.48
   0   9   1    1.52    0.68
  -1  -9  -1    1.58    0.56
  -1  -9  -1    0.82    0.73
  -1  -9  -1    0.13    0.76
  -1  -9  -1    0.03    0.41
  -1  -9  -1    1.08    0.68
  -1  -9  -1   -0.15    0.63
   1   9   1    0.06    0.42
   1   9   1    1.24    0.58
   1   9   1    1.07    0.63
   1   9   1   -0.13    0.48
   1   9   1    0.51    0.61
   1   9   1   -0.29    0.51
   1   9   1    0.41    0.54
   1   9   1    1.10    0.57
  -2  -9  -1   27.27    1.85
  -2  -9  -1   33.11    1.58
   2   9   1   28.19    1.94
   2   9   1   28.33    1.96
   2   9   1   30.17    1.88
   2   9   1   29.80    1.69
   2   9   1   30.68    1.85
   2   9   1   27.67    1.99
   2   9   1   27.91    2.28
   2   9   1   30.45    1.96
   2   9   1   30.57    1.81
   2   9   1   32.84    1.93
  -3  -9  -1   89.77    4.03
  -3  -9  -1   85.33    3.40
   3   9   1   87.82    3.91
   3   9   1   85.53    3.83
   3   9   1   92.49    3.98
   3   9   1   88.48    4.11
   3   9   1   88.42    4.07
   3   9   1   89.59    3.60
   3   9   1   84.86    3.93
   3   9   1   87.99    4.43
  -4  -9  -1   12.93    0.90
  -4  -9  -1    9.43    1.05
   4   9   1    8.02    1.03
   4   9   1    9.34    1.09
   4   9   1   13.52    1.36
   4   9   1    8.89    1.04
   4   9   1   11.86    1.60
   4   9   1   12.46    1.45
   4   9   1   11.38    1.05
   4   9   1   10.82    1.17
   4   9   1    9.61    1.26
   4   9   1   12.32    1.31
  -5  -9  -1    0.05    0.45
  -5  -9  -1    1.09    0.39
   5   9   1    0.82    0.70
   5   9   1    0.74    0.57
   5   9   1    0.16    0.39
   5   9   1    1.28    0.55
   5   9   1    1.26    0.56
   5   9   1    1.29    0.62
   5   9   1    0.71    0.65
   5   9   1    0.27    0.51
   5   9   1   -0.03    0.62
   5   9   1   -0.45    0.42
  -6  -9  -1  133.57    4.66
  -6  -9  -1  125.71    5.41
   6   9   1  132.78    5.46
   6   9   1  124.22    5.45
   6   9   1  137.54    5.44
   6   9   1  123.29    5.77
   6   9   1  122.98    5.24
   6   9   1  121.66    4.81
   6   9   1  121.61    5.16
   6   9   1  130.03    5.83
   6   9   1  126.99    5.85
  -7  -9  -1    1.85    0.58
  -7  -9  -1    2.46    0.50
   7   9   1    2.11    0.80
   7   9   1    2.20    0.55
   7   9   1    1.48    0.66
   7   9   1    1.66    0.82
   7   9   1    2.30    0.58
   7   9   1    2.19    0.81
   7   9   1    3.71    0.72
   7   9   1    1.63    0.57
  -8  -9  -1   73.23    2.96
  -8  -9  -1   73.39    3.55
   8   9   1   72.89    3.12
   8   9   1   73.93    3.52
   8   9   1   74.28    3.51
   8   9   1   70.67    3.37
   8   9   1   78.36    3.57
   8   9   1   75.74    3.97
   8   9   1   73.31    3.88
   8   9   1   78.25    3.75
   8   9   1   69.89    3.31
  -9  -9  -1   22.87    1.32
   9   9   1   19.14    1.38
   9   9   1   18.74    1.51
   9   9   1   21.12    1.97
   9   9   1   20.57    1.54
   9   9   1   18.33    2.00
   9   9   1   20.30    1.42
 -10  -9  -1    5.39    0.75
  10   9   1    6.73    0.93
  10   9   1    5.06    0.91
  10   9   1    6.54    1.31
  10   9   1    4.19    1.15
  10   9   1    4.94    0.93
 -11  -9  -1    1.05    0.51
  11   9   1   -1.11    0.65
  11   9   1   -0.20    0.83
  11   9   1    0.86    0.65
  11   9   1    0.98    0.58
 -12  -9  -1    0.90    0.53
  12   9   1   -0.06    0.70
  12   9   1    0.37    0.62
  12   9   1    0.22    0.51
  12   9   1    0.14    0.77
  13   9   1    2.31    0.69
  13   9   1    2.34    0.76
  13   9   1    3.21    0.94
  14   9   1    3.19    0.79
  14   9   1    2.89    0.68
  14   9   1    2.58    0.87
  15   9   1    3.69    0.65
  15   9   1    4.49    0.76
   7 -10  -1    1.86    0.63
   7 -10  -1    1.32    0.65
   7 -10  -1    1.92    0.63
   7 -10  -1    1.76    0.67
  -7  10   1    0.97    0.62
  -7  10   1    1.05    0.53
  -7  10   1    1.79    0.66
  -7  10   1    3.09    0.77
   6 -10  -1   24.31    1.86
   6 -10  -1   22.03    1.97
   6 -10  -1   24.74    1.85
   6 -10  -1   25.00    1.98
   6 -10  -1   20.83    1.69
   6 -10  -1   18.06    1.74
  -6  10   1   24.18    1.66
  -6  10   1   25.80    1.98
  -6  10   1   26.82    1.88
   5 -10  -1    1.68    0.75
   5 -10  -1    2.10    0.82
   5 -10  -1    2.58    0.88
   5 -10  -1    3.31    0.92
   5 -10  -1    2.56    0.94
   5 -10  -1    2.22    0.87
  -5  10   1    2.05    0.77
  -5  10   1    1.57    0.73
  -5  10   1    1.85    0.80
  -5  10   1    2.62    0.79
   4 -10  -1   29.56    2.30
   4 -10  -1   25.89    2.05
   4 -10  -1   21.35    2.05
   4 -10  -1   27.27    2.10
   4 -10  -1   23.91    2.23
   4 -10  -1   29.33    2.20
  -4  10   1   27.40    2.16
  -4  10   1   29.86    2.28
  -4  10   1   26.41    2.11
  -4  10   1   29.24    2.17
  -4  10   1   29.35    2.16
   3 -10  -1    0.11    0.73
   3 -10  -1    3.06    0.97
   3 -10  -1    0.74    0.85
   3 -10  -1    1.14    0.83
   3 -10  -1    1.24    0.82
   3 -10  -1    2.16    0.95
  -3  10   1    1.43    0.83
  -3  10   1    0.99    0.83
  -3  10   1    1.15    0.70
  -3  10   1    1.94    0.84
  -3  10   1    1.72    0.78
   2 -10  -1    0.62    0.69
   2 -10  -1    0.46    0.80
   2 -10  -1    0.47    0.73
   2 -10  -1    0.63    0.83
   2 -10  -1   -0.65    0.64
   2 -10  -1    0.58    0.84
  -2  10   1   -0.02    0.67
  -2  10   1   -0.27    0.62
  -2  10   1    1.29    0.75
  -2  10   1    1.02    0.68
  -2  10   1   -0.45    0.71
  -2  10   1    0.01    0.56
   1 -10  -1    8.29    1.21
   1 -10  -1    9.75    1.48
   1 -10  -1   11.15    1.58
   1 -10  -1    9.68    1.40
   1 -10  -1    8.02    1.41
   1 -10  -1    8.56    1.25
  -1  10   1    8.29    1.21
  -1  10   1    7.59    1.19
  -1  10   1    8.91    1.28
  -1  10   1   10.25    1.38
  -1  10   1    8.88    1.36
  -1  10   1    8.42    1.19
   0 -10  -1   28.18    1.99
   0 -10  -1   27.61    2.08
   0 -10  -1   21.86    2.07
   0 -10  -1   27.25    2.19
   0 -10  -1   27.68    2.06
   0 -10  -1   25.42    2.13
   0 -10  -1   31.48    2.45
   0 -10  -1   25.99    1.63
   0  10   1   28.22    2.10
   0  10   1   27.39    1.95
   0  10   1   25.25    1.92
   0  10   1   27.13    1.96
   0  10   1   25.98    1.86
   0  10   1   26.72    2.10
   0  10   1   25.90    1.83
  -1 -10  -1   55.69    2.70
  -1 -10  -1   60.07    3.31
  -1 -10  -1   56.51    3.24
  -1 -10  -1   58.54    3.28
  -1 -10  -1   58.44    3.33
  -1 -10  -1   63.28    3.31
  -1 -10  -1   62.72    3.39
  -1 -10  -1   61.25    3.37
   1  10   1   58.47    3.27
   1  10   1   65.31    2.98
   1  10   1   67.11    3.43
   1  10   1   62.26    3.15
   1  10   1   66.57    3.21
   1  10   1   62.60    3.14
   1  10   1   65.84    3.08
  -2 -10  -1    0.73    0.84
  -2 -10  -1    1.27    0.88
  -2 -10  -1    1.67    0.81
  -2 -10  -1    1.03    0.48
  -2 -10  -1    1.53    0.68
   2  10   1    1.36    0.54
   2  10   1    0.55    0.60
   2  10   1    0.59    0.66
   2  10   1   -0.13    0.58
   2  10   1    0.22    0.56
   2  10   1   -0.16    0.52
   2  10   1    0.78    0.66
   2  10   1    0.63    0.59
   2  10   1    0.58    0.59
   2  10   1    0.52    0.58
   2  10   1    0.47    0.87
  -3 -10  -1   -0.43    0.48
  -3 -10  -1    0.22    0.45
   3  10   1    0.60    0.54
   3  10   1   -0.33    0.49
   3  10   1    0.31    0.59
   3  10   1    0.28    0.52
   3  10   1    1.57    0.90
   3  10   1    0.41    0.55
   3  10   1    0.49    0.46
   3  10   1   -0.22    0.53
   3  10   1    0.34    0.59
   3  10   1    0.52    0.51
   3  10   1   -0.23    0.49
  -4 -10  -1    7.96    1.05
  -4 -10  -1    5.52    0.71
   4  10   1    5.62    0.98
   4  10   1    7.67    1.25
   4  10   1    5.75    0.96
   4  10   1    6.63    1.07
   4  10   1    6.47    0.96
   4  10   1    6.05    0.87
   4  10   1    4.96    0.91
   4  10   1    5.39    0.96
   4  10   1    7.44    1.09
   4  10   1    5.54    1.21
   4  10   1    7.18    0.91
  -5 -10  -1   18.35    1.20
  -5 -10  -1   18.57    1.55
   5  10   1   20.52    1.39
   5  10   1   16.92    1.60
   5  10   1   17.19    1.90
   5  10   1   19.26    1.37
   5  10   1   20.99    1.59
   5  10   1   18.13    1.80
   5  10   1   23.31    1.92
   5  10   1   21.49    1.83
   5  10   1   20.51    1.56
   5  10   1   17.42    1.44
  -6 -10  -1   11.65    1.03
  -6 -10  -1   13.78    1.38
   6  10   1   11.79    1.27
   6  10   1   10.94    1.17
   6  10   1   12.78    1.56
   6  10   1   11.87    1.34
   6  10   1   12.30    1.14
   6  10   1   12.04    1.38
   6  10   1   12.00    1.37
   6  10   1   10.65    1.06
   6  10   1   13.21    1.71
   6  10   1   13.44    1.69
  -7 -10  -1   16.62    1.60
  -7 -10  -1   21.02    1.25
   7  10   1   20.38    1.35
   7  10   1   17.41    1.33
   7  10   1   24.63    1.85
   7  10   1   18.10    1.68
   7  10   1   22.91    2.27
   7  10   1   21.67    1.53
   7  10   1   19.66    1.50
   7  10   1   18.19    2.03
   7  10   1   18.46    1.94
  -8 -10  -1    9.34    0.95
   8  10   1   10.42    1.32
   8  10   1    9.27    1.11
   8  10   1   10.81    1.60
   8  10   1   11.13    1.66
   8  10   1   11.19    1.45
   8  10   1   10.22    1.17
   8  10   1    9.38    1.07
  -9 -10  -1   24.45    1.45
   9  10   1   23.65    1.69
   9  10   1   25.40    1.93
   9  10   1   26.63    2.06
   9  10   1   23.23    1.69
   9  10   1   23.62    1.57
   9  10   1   20.04    2.19
   9  10   1   24.21    2.41
 -10 -10  -1    3.23    0.67
  10  10   1    1.80    0.64
  10  10   1    2.55    0.69
  10  10   1    2.54    0.93
  10  10   1    3.34    0.78
  10  10   1    1.84    0.94
  10  10   1    1.66    0.83
 -11 -10  -1    5.98    0.85
  11  10   1    4.57    1.19
  11  10   1    8.63    1.46
  11  10   1    6.79    1.08
  11  10   1    6.85    0.93
  11  10   1    4.50    1.17
 -12 -10  -1    0.31    0.51
  12  10   1    0.65    0.82
  12  10   1    1.28    0.82
  12  10   1    1.25    0.65
  12  10   1    0.78    0.52
  12  10   1    1.31    0.91
  13  10   1    2.65    0.72
  13  10   1    1.78    0.88
  13  10   1    1.71    0.88
  13  10   1    1.90    0.64
  14  10   1   -0.27    0.43
  14  10   1   -0.19    0.63
  14  10   1    0.87    0.49
  15  10   1    1.69    0.49
   6 -11  -1    2.78    0.68
   6 -11  -1    2.98    0.72
   6 -11  -1    1.46    0.66
  -6  11   1    1.86    0.68
  -6  11   1    2.84    0.63
  -6  11   1    3.46    0.73
  -6  11   1    1.01    0.56
   5 -11  -1    0.38    0.59
   5 -11  -1    0.66    0.61
   5 -11  -1   -0.20    0.62
   5 -11  -1    0.89    0.61
   5 -11  -1    0.01    0.60
  -5  11   1    0.66    0.56
  -5  11   1    0.99    0.62
  -5  11   1    0.84    0.65
  -5  11   1    0.94    0.55
  -5  11   1    0.77    0.70
   4 -11  -1    0.49    0.70
   4 -11  -1    1.87    0.81
   4 -11  -1    0.86    0.68
   4 -11  -1    1.94    0.76
   4 -11  -1    0.95    0.74
   4 -11  -1    1.29    0.75
  -4  11   1    0.50    0.65
  -4  11   1    1.21    0.71
  -4  11   1    0.48    0.67
  -4  11   1    0.05    0.65
   3 -11  -1   12.27    1.54
   3 -11  -1   12.82    1.60
   3 -11  -1   12.99    1.58
   3 -11  -1   13.44    1.67
   3 -11  -1   13.45    1.58
   3 -11  -1   12.60    1.57
  -3  11   1   13.55    1.61
  -3  11   1   14.08    1.58
  -3  11   1   13.92    1.54
  -3  11   1   13.30    1.62
   2 -11  -1    3.01    0.98
   2 -11  -1    1.39    0.75
   2 -11  -1    1.19    0.89
   2 -11  -1    1.29    0.75
   2 -11  -1    1.59    0.84
   2 -11  -1    1.31    0.82
  -2  11   1    1.45    0.74
  -2  11   1    0.79    0.79
  -2  11   1    2.08    0.79
  -2  11   1    1.38    0.79
  -2  11   1    1.75    0.82
   1 -11  -1    1.78    0.80
   1 -11  -1    1.65    0.88
   1 -11  -1   -0.12    0.69
   1 -11  -1    1.48    0.82
   1 -11  -1    0.53    0.83
   1 -11  -1    1.13    0.87
  -1  11   1    0.46    0.76
  -1  11   1    1.26    0.80
  -1  11   1    1.63    0.76
  -1  11   1    2.20    0.83
  -1  11   1    1.00    0.78
   0 -11  -1   44.74    2.76
   0 -11  -1   43.42    2.61
   0 -11  -1   39.32    2.68
   0 -11  -1   39.88    2.70
   0 -11  -1   37.50    2.78
   0 -11  -1   45.40    2.83
   0  11   1   41.41    2.59
   0  11   1   43.89    2.47
   0  11   1   44.72    2.83
   0  11   1   38.25    2.74
   0  11   1   40.30    2.49
   0  11   1   42.32    2.78
   0  11   1   42.50    2.57
   0  11   1   46.26    2.67
  -1 -11  -1   18.39    1.82
  -1 -11  -1   16.83    1.82
  -1 -11  -1   15.72    1.76
  -1 -11  -1   16.93    1.69
  -1 -11  -1   19.47    1.55
  -1 -11  -1   19.17    1.95
   1  11   1   17.02    1.76
   1  11   1   14.59    1.55
   1  11   1   20.16    1.83
   1  11   1   19.99    1.75
   1  11   1   16.38    1.58
   1  11   1   16.02    1.78
   1  11   1   18.48    1.71
   1  11   1   16.12    1.84
  -2 -11  -1   40.52    2.12
  -2 -11  -1   42.11    2.73
  -2 -11  -1   38.85    2.66
   2  11   1   40.53    2.60
   2  11   1   40.67    2.38
   2  11   1   42.00    2.66
   2  11   1   40.83    2.60
   2  11   1   44.39    2.42
   2  11   1   40.44    2.30
   2  11   1   41.59    2.47
   2  11   1   40.30    2.37
   2  11   1   39.33    2.51
  -3 -11  -1   62.20    3.32
  -3 -11  -1   54.83    2.56
   3  11   1   56.17    3.07
   3  11   1   56.86    2.95
   3  11   1   56.92    2.96
   3  11   1   48.03    2.73
   3  11   1   50.67    3.08
   3  11   1   58.20    3.17
   3  11   1   54.62    2.80
   3  11   1   57.42    2.73
   3  11   1   56.06    3.06
   3  11   1   49.57    2.96
   3  11   1   54.35    3.53
  -4 -11  -1   15.22    1.29
  -4 -11  -1   16.49    1.68
   4  11   1   18.41    2.21
   4  11   1   15.60    1.71
   4  11   1   16.02    1.72
   4  11   1   16.72    1.43
   4  11   1   15.28    1.66
   4  11   1   16.57    1.63
   4  11   1   15.65    1.52
   4  11   1   13.79    1.52
   4  11   1   15.76    1.59
   4  11   1   17.10    1.70
   4  11   1   15.86    1.45
  -5 -11  -1   23.80    1.46
   5  11   1   22.97    1.74
   5  11   1   19.00    2.22
   5  11   1   21.74    2.09
   5  11   1   24.06    1.84
   5  11   1   25.01    2.13
   5  11   1   21.03    1.49
   5  11   1   24.65    1.84
   5  11   1   22.46    1.67
   5  11   1   20.96    1.55
   5  11   1   20.46    1.91
  -6 -11  -1    1.60    0.52
   6  11   1   -0.39    0.48
   6  11   1    0.50    0.63
   6  11   1    1.32    0.61
   6  11   1    1.97    0.88
   6  11   1    0.83    0.82
   6  11   1    0.86    0.64
   6  11   1   -0.38    0.69
   6  11   1    1.43    0.52
   6  11   1    1.28    0.62
   6  11   1    1.55    0.75
  -7 -11  -1    9.14    0.95
  -7 -11  -1    8.65    0.94
   7  11   1   10.21    1.09
   7  11   1    9.42    1.36
   7  11   1    8.27    1.07
   7  11   1   12.50    1.52
   7  11   1   12.39    1.72
   7  11   1    7.32    1.39
   7  11   1    7.40    1.10
  -8 -11  -1    7.10    0.86
   8  11   1    5.58    1.07
   8  11   1    4.90    0.88
   8  11   1    5.23    0.95
   8  11   1    4.55    0.83
   8  11   1    5.80    1.13
   8  11   1    4.23    1.16
   8  11   1    5.64    1.23
  -9 -11  -1   34.96    1.85
   9  11   1   32.65    2.14
   9  11   1   33.35    1.95
   9  11   1   33.24    2.34
   9  11   1   34.83    2.11
   9  11   1   35.05    2.70
   9  11   1   32.34    2.62
   9  11   1   35.82    2.44
 -10 -11  -1    3.96    0.70
  10  11   1    3.00    1.06
  10  11   1    1.92    0.67
  10  11   1    2.58    0.82
  10  11   1    5.01    1.12
  10  11   1    2.36    1.01
 -11 -11  -1   21.75    1.55
  11  11   1   27.21    2.53
  11  11   1   28.58    2.13
  11  11   1   23.87    1.80
  11  11   1   25.14    2.45
  11  11   1   26.61    1.69
  12  11   1   33.38    2.37
  12  11   1   32.61    1.91
  12  11   1   32.98    2.56
  12  11   1   33.82    2.10
  13  11   1    0.39    0.45
  13  11   1    1.26    0.81
  13  11   1    0.75    0.56
  13  11   1   -0.14    0.62
  14  11   1    7.96    1.00
  14  11   1    9.07    0.95
   5 -12  -1    3.05    0.70
   5 -12  -1    1.60    0.69
   5 -12  -1    0.38    0.52
  -5  12   1    2.43    0.66
  -5  12   1    3.03    0.69
  -5  12   1    2.74    0.74
   4 -12  -1    3.37    0.80
   4 -12  -1    4.77    0.94
   4 -12  -1    4.35    0.87
   4 -12  -1    4.31    0.89
  -4  12   1    3.46    0.83
  -4  12   1    5.03    1.01
  -4  12   1    4.71    0.87
  -4  12   1    2.81    0.79
  -4  12   1    3.41    0.82
   3 -12  -1   10.96    1.42
   3 -12  -1   12.70    1.39
   3 -12  -1   12.18    1.43
   3 -12  -1   13.09    1.51
   3 -12  -1   14.93    1.60
  -3  12   1   13.00    1.42
  -3  12   1   12.91    1.51
  -3  12   1   12.56    1.41
  -3  12   1   13.54    1.47
  -3  12   1   13.66    1.48
   2 -12  -1    0.61    0.83
   2 -12  -1    1.82    0.78
   2 -12  -1    1.18    0.78
   2 -12  -1    0.37    0.67
   2 -12  -1    0.66    0.78
  -2  12   1    2.38    0.84
  -2  12   1    1.75    0.90
  -2  12   1    1.21    0.71
  -2  12   1    1.69    0.78
  -2  12   1    1.86    0.74
   1 -12  -1    4.47    1.04
   1 -12  -1    2.96    0.90
   1 -12  -1    2.58    0.92
   1 -12  -1    3.90    1.05
   1 -12  -1    3.93    0.99
  -1  12   1    3.91    0.95
  -1  12   1    3.16    1.00
  -1  12   1    3.07    0.89
  -1  12   1    2.79    0.79
  -1  12   1    2.18    0.94
   0 -12  -1   24.94    2.14
   0 -12  -1   21.88    2.07
   0 -12  -1   22.66    2.17
   0 -12  -1   20.11    1.94
   0 -12  -1   22.00    2.15
   0  12   1   24.70    1.98
   0  12   1   26.16    2.12
   0  12   1   22.95    2.23
   0  12   1   23.63    2.26
   0  12   1   21.30    1.88
   0  12   1   25.04    1.91
  -1 -12  -1   44.80    2.96
  -1 -12  -1   43.26    2.87
  -1 -12  -1   46.31    2.92
  -1 -12  -1   45.31    2.88
  -1 -12  -1   45.88    2.74
   1  12   1   44.88    2.93
   1  12   1   45.55    2.94
   1  12   1   48.22    2.58
   1  12   1   46.73    2.70
   1  12   1   49.27    2.83
   1  12   1   47.70    2.67
  -2 -12  -1    6.39    1.21
  -2 -12  -1    8.58    1.27
  -2 -12  -1    6.59    1.26
  -2 -12  -1    8.04    1.08
   2  12   1    8.00    1.21
   2  12   1    7.45    1.31
   2  12   1    7.80    1.09
   2  12   1    9.34    1.27
   2  12   1    6.73    1.09
   2  12   1    7.74    1.29
   2  12   1    6.75    1.22
   2  12   1    7.94    1.17
   2  12   1    9.49    1.46
  -3 -12  -1   27.20    1.78
  -3 -12  -1   29.72    2.35
   3  12   1   27.87    2.14
   3  12   1   26.84    2.13
   3  12   1   31.93    2.24
   3  12   1   26.71    2.00
   3  12   1   28.27    2.19
   3  12   1   32.42    1.99
   3  12   1   30.23    2.00
   3  12   1   24.22    1.93
   3  12   1   29.52    1.86
  -4 -12  -1   17.60    1.44
  -4 -12  -1   16.82    1.90
   4  12   1   18.98    2.24
   4  12   1   16.63    1.76
   4  12   1   17.64    1.73
   4  12   1   17.97    1.84
   4  12   1   17.94    1.75
   4  12   1   16.74    1.72
   4  12   1   19.04    1.39
   4  12   1   17.05    1.55
   4  12   1   14.97    1.63
  -5 -12  -1    6.38    0.93
   5  12   1    8.04    1.08
   5  12   1    6.40    1.16
   5  12   1    8.61    1.30
   5  12   1    6.90    1.16
   5  12   1    8.10    1.15
   5  12   1    6.69    0.83
   5  12   1    6.56    1.07
   5  12   1    6.83    1.32
   5  12   1    7.26    1.16
   5  12   1    9.17    1.64
  -6 -12  -1   17.13    1.37
   6  12   1   20.84    1.63
   6  12   1   14.05    1.90
   6  12   1   16.49    1.67
   6  12   1   16.31    1.89
   6  12   1   16.75    1.47
   6  12   1   13.81    1.59
   6  12   1   16.97    1.66
   6  12   1   12.73    1.55
   6  12   1   13.84    1.51
  -7 -12  -1    0.75    0.55
   7  12   1    1.00    0.62
   7  12   1   -0.02    0.53
   7  12   1    1.15    0.82
   7  12   1   -0.12    0.77
   7  12   1    1.14    0.60
   7  12   1    0.37    0.74
   7  12   1    0.98    0.85
  -8 -12  -1   16.37    1.34
   8  12   1   16.92    1.79
   8  12   1   17.30    2.07
   8  12   1   13.85    1.51
   8  12   1   14.12    1.94
   8  12   1   14.73    1.39
  -9 -12  -1    8.45    0.99
  -9 -12  -1    7.14    0.93
   9  12   1    9.78    1.58
   9  12   1    7.74    1.00
   9  12   1    9.18    1.23
   9  12   1   10.69    1.71
   9  12   1   10.72    1.51
 -10 -12  -1   45.42    2.28
 -10 -12  -1   42.23    2.25
  10  12   1   47.51    2.39
  10  12   1   47.77    2.61
  10  12   1   51.20    2.96
  10  12   1   45.86    3.19
  11  12   1    0.60    0.84
  11  12   1   -0.28    0.58
  11  12   1   -0.27    0.58
  11  12   1    1.08    0.52
  12  12   1    9.40    1.45
  12  12   1    7.26    1.04
  12  12   1    7.65    0.92
  12  12   1    7.46    1.22
  13  12   1   41.49    2.55
  13  12   1   34.48    2.19
  13  12   1   30.31    1.99
  13  12   1   37.55    1.85
  14  12   1    0.50    0.37
  -4  13   1    0.38    0.49
   3 -13  -1    5.30    0.87
   3 -13  -1    5.33    0.88
   3 -13  -1    4.47    0.85
   3 -13  -1    6.11    0.98
  -3  13   1    5.69    0.98
  -3  13   1    4.75    0.81
  -3  13   1    5.62    0.79
  -3  13   1    4.89    0.83
   2 -13  -1    8.80    1.29
   2 -13  -1    9.92    1.17
   2 -13  -1    9.98    1.25
   2 -13  -1   10.44    1.30
  -2  13   1    8.62    1.08
  -2  13   1   11.41    1.33
  -2  13   1   10.33    1.34
  -2  13   1    6.39    1.00
  -2  13   1    9.69    1.23
   1 -13  -1    2.28    0.88
   1 -13  -1    0.86    0.64
   1 -13  -1    1.09    0.74
   1 -13  -1    0.60    0.70
   1 -13  -1    2.03    0.81
  -1  13   1    1.64    0.92
  -1  13   1    1.30    0.70
  -1  13   1    1.80    0.79
  -1  13   1    0.23    0.64
  -1  13   1    1.47    0.66
   0 -13  -1    0.33    0.64
   0 -13  -1    0.01    0.56
   0 -13  -1    0.55    0.73
   0 -13  -1    1.19    0.69
   0 -13  -1    0.18    0.74
   0  13   1    0.56    0.56
   0  13   1    0.28    0.76
   0  13   1    2.24    0.91
   0  13   1   -0.09    0.62
   0  13   1    0.35    0.63
  -1 -13  -1   47.35    2.75
  -1 -13  -1   41.02    2.74
  -1 -13  -1   44.92    2.82
  -1 -13  -1   41.19    2.77
  -1 -13  -1   43.68    2.79
   1  13   1   46.29    2.72
   1  13   1   43.79    2.88
   1  13   1   49.57    2.72
   1  13   1   45.01    2.48
   1  13   1   44.53    2.89
   1  13   1   45.35    2.53
  -2 -13  -1   41.83    2.69
  -2 -13  -1   44.75    2.90
  -2 -13  -1   52.42    3.07
  -2 -13  -1   51.35    2.96
   2  13   1   44.90    2.90
   2  13   1   45.29    2.51
   2  13   1   49.16    2.73
   2  13   1   47.36    2.81
   2  13   1   53.35    3.02
   2  13   1   48.20    2.57
  -3 -13  -1   19.27    1.97
  -3 -13  -1   15.77    1.54
  -3 -13  -1   14.50    1.70
   3  13   1   19.16    1.88
   3  13   1   16.84    1.32
   3  13   1   19.44    1.75
   3  13   1   19.66    2.00
   3  13   1   17.24    1.60
   3  13   1   17.63    1.73
   3  13   1   18.24    1.75
  -4 -13  -1   53.82    2.71
  -4 -13  -1   60.54    3.41
   4  13   1   57.09    3.07
   4  13   1   59.99    3.32
   4  13   1   59.09    3.07
   4  13   1   53.47    2.84
   4  13   1   55.25    3.17
  -5 -13  -1    3.34    1.06
  -5 -13  -1    3.27    0.77
   5  13   1    3.28    0.80
   5  13   1    4.95    1.11
   5  13   1    2.26    0.80
   5  13   1    3.44    0.99
   5  13   1    5.02    1.03
  -6 -13  -1   29.05    1.83
   6  13   1   28.87    2.12
   6  13   1   32.11    1.94
   6  13   1   30.91    2.04
   6  13   1   29.51    2.85
   6  13   1   31.38    2.42
   6  13   1   26.83    2.20
  -7 -13  -1    1.08    0.61
   7  13   1    1.78    1.04
   7  13   1    0.73    0.59
   7  13   1    1.24    0.78
   7  13   1    1.02    0.68
   7  13   1   -0.74    0.74
  -8 -13  -1    1.18    0.60
   8  13   1    1.60    0.94
   8  13   1    0.92    0.75
   8  13   1    2.05    0.78
   8  13   1    1.49    0.63
  -9 -13  -1    5.27    0.82
   9  13   1    4.71    0.84
   9  13   1    5.10    1.29
   9  13   1    5.05    0.97
   9  13   1    5.00    1.06
  10  13   1    1.60    0.70
  10  13   1    1.57    0.64
  10  13   1    1.81    0.79
  10  13   1    2.13    0.92
  11  13   1   10.44    1.08
  11  13   1    8.04    1.12
  11  13   1    7.81    1.37
  11  13   1    7.49    1.16
  12  13   1    3.46    0.95
  12  13   1    2.02    0.66
  12  13   1    1.30    0.52
  12  13   1    1.50    0.66
  13  13   1    1.38    0.47
  13  13   1   -0.29    0.68
   2 -14  -1    9.46    1.06
   2 -14  -1    8.16    0.96
   2 -14  -1    8.91    1.05
  -2  14   1    7.13    1.01
  -2  14   1    8.28    0.98
   1 -14  -1    0.97    0.67
   1 -14  -1    0.48    0.54
   1 -14  -1    0.29    0.52
   1 -14  -1    0.61    0.58
  -1  14   1    0.50    0.66
  -1  14   1   -0.10    0.48
  -1  14   1    0.56    0.62
   0 -14  -1   -0.62    0.51
   0 -14  -1   -0.49    0.54
   0 -14  -1    0.16    0.63
   0 -14  -1    1.44    0.63
   0  14   1    0.44    0.58
   0  14   1    0.72    0.46
   0  14   1    0.05    0.63
   0  14   1    0.97    0.70
  -1 -14  -1    6.65    1.04
  -1 -14  -1    6.20    1.09
  -1 -14  -1    9.34    1.31
  -1 -14  -1    6.54    1.11
  -1 -14  -1    4.92    0.98
   1  14   1    7.33    1.23
   1  14   1    5.40    0.99
   1  14   1    6.67    1.10
   1  14   1    6.14    0.99
  -2 -14  -1   19.98    1.84
  -2 -14  -1   22.51    2.01
  -2 -14  -1   18.50    1.74
  -2 -14  -1   19.13    1.81
   2  14   1   21.90    1.63
   2  14   1   19.22    1.89
   2  14   1   19.30    1.75
   2  14   1   18.94    1.67
  -3 -14  -1    6.03    1.09
  -3 -14  -1    5.35    1.06
  -3 -14  -1    4.74    1.10
   3  14   1    5.21    1.06
   3  14   1    3.05    0.91
   3  14   1    5.00    1.09
   3  14   1    4.85    0.86
  -4 -14  -1    5.66    1.15
  -4 -14  -1    4.78    1.06
   4  14   1    4.27    0.88
   4  14   1    4.52    1.02
   4  14   1    4.37    1.00
   4  14   1    4.92    0.88
  -5 -14  -1   14.01    1.68
   5  14   1   11.78    1.33
   5  14   1   10.42    1.30
   5  14   1   11.82    1.44
   5  14   1   13.84    1.34
  -6 -14  -1   -0.92    0.59
   6  14   1   -0.45    0.57
   6  14   1    0.03    0.52
   6  14   1    0.25    0.59
   6  14   1    0.06    0.70
   6  14   1    0.50    0.66
  -7 -14  -1   13.28    1.63
   7  14   1   11.07    1.32
   7  14   1   11.38    1.53
   7  14   1   13.70    1.30
   7  14   1   14.44    1.55
   8  14   1    1.27    0.61
   8  14   1    0.92    0.67
   8  14   1    0.55    0.72
   8  14   1   -0.10    0.45
   9  14   1    0.89    0.66
   9  14   1    0.71    0.51
   9  14   1    1.35    0.81
   9  14   1    0.46    0.59
  10  14   1    1.88    0.74
  10  14   1    2.36    0.70
  10  14   1    2.18    0.57
  10  14   1    1.97    0.93
  11  14   1    0.47    0.45
  11  14   1   -0.51    0.51
  11  14   1    0.49    0.56
  11  14   1    0.21    0.69
  12  14   1    3.64    0.91
  12  14   1    4.29    0.62
   0 -15  -1   17.34    1.40
   0  15   1   18.76    1.47
   0  15   1   19.22    1.39
  -1 -15  -1    0.25    0.52
  -1 -15  -1   -0.94    0.58
  -1 -15  -1    0.57    0.55
   1  15   1    0.45    0.59
   1  15   1   -0.43    0.51
   1  15   1    0.47    0.57
   1  15   1   -0.19    0.57
  -2 -15  -1    0.17    0.58
  -2 -15  -1    0.39    0.51
  -2 -15  -1   -0.23    0.58
   2  15   1    0.24    0.57
   2  15   1    0.38    0.62
   2  15   1    0.62    0.60
   2  15   1    1.30    0.57
  -3 -15  -1    0.08    0.60
  -3 -15  -1    0.75    0.62
  -3 -15  -1    0.70    0.64
   3  15   1    0.47    0.67
   3  15   1    0.24    0.56
   3  15   1   -0.19    0.66
   3  15   1    0.62    0.54
  -4 -15  -1    3.62    0.92
  -4 -15  -1    3.36    0.80
   4  15   1    2.36    0.69
   4  15   1    3.19    0.82
   4  15   1    2.20    0.76
  -5 -15  -1    4.68    0.96
  -5 -15  -1    2.08    0.70
   5  15   1    3.22    0.74
   5  15   1    4.07    0.91
   5  15   1    2.81    0.78
  -6 -15  -1    2.37    0.80
  -6 -15  -1    3.04    0.88
   6  15   1    4.21    0.89
   6  15   1    4.33    0.81
   6  15   1    4.20    0.81
  -7 -15  -1    4.83    0.96
   7  15   1    4.74    0.87
   7  15   1    4.99    0.79
   7  15   1    4.49    0.88
   7  15   1    4.65    1.10
  -8 -15  -1    5.75    1.04
   8  15   1    5.49    0.88
   8  15   1    5.95    0.80
   8  15   1    5.92    1.09
   8  15   1    6.21    1.01
  -9 -15  -1   11.15    1.35
   9  15   1   12.51    1.09
   9  15   1   11.20    1.47
   9  15   1   10.75    1.17
 -10 -15  -1    5.02    0.89
  10  15   1    5.49    0.81
  10  15   1    6.38    1.12
  10  15   1    4.29    0.65
  11  15   1   -0.09    0.53
  11  15   1    0.14    0.37
  -3 -16  -1    1.76    0.67
  -4 -16  -1    0.29    0.54
   4  16   1   -0.38    0.41
   4  16   1    0.00    0.48
  -5 -16  -1    8.70    1.08
   5  16   1    9.67    0.97
   5  16   1    8.22    1.02
  -6 -16  -1    5.59    0.99
   6  16   1    5.75    0.84
   6  16   1    5.48    0.73
  -7 -16  -1    0.89    0.62
   7  16   1   -0.34    0.49
   7  16   1    0.11    0.38
  -8 -16  -1    5.93    0.97
   8  16   1    7.86    0.79
   9  16   1    8.20    0.79
   9  15  -2   16.97    1.58
   9  15  -2   17.49    0.86
   8  15  -2   10.74    1.33
   8  15  -2   12.28    0.80
   7  15  -2   53.24    2.91
   7  15  -2   55.82    2.27
  -7 -15   2   54.77    2.90
   6  15  -2    3.57    0.83
   6  15  -2    2.50    0.53
  -6 -15   2    3.93    0.79
   5  15  -2    0.50    0.42
   5  15  -2    0.27    0.63
  -5 -15   2   -0.71    0.59
   4  15  -2   18.09    1.18
   4  15  -2   15.50    1.59
   4  15  -2   15.26    1.36
  -4 -15   2   17.21    1.53
   3  15  -2    6.18    0.89
   3  15  -2    6.40    0.77
   3  15  -2    6.63    1.03
   3  15  -2    3.98    0.86
   2  15  -2    1.03    0.50
   2  15  -2    1.71    0.75
   2  15  -2    1.74    0.67
   2  15  -2    1.65    0.60
   1  15  -2    0.20    0.54
   1  15  -2    0.24    0.53
   1  15  -2   -0.04    0.42
  11  14  -2    0.14    0.54
  10  14  -2    0.06    0.62
  10  14  -2    0.47    0.33
   9  14  -2    5.09    0.93
   9  14  -2    4.77    1.11
   9  14  -2    4.47    0.59
   8  14  -2    3.85    0.96
   8  14  -2    3.40    0.90
   8  14  -2    4.55    0.66
   8  14  -2    3.41    0.99
   7  14  -2   -0.12    0.58
   7  14  -2   -0.35    0.68
   7  14  -2   -0.11    0.40
   7  14  -2    0.11    0.66
   6  14  -2    5.38    1.03
   6  14  -2    4.34    1.04
   6  14  -2    5.69    0.79
   5  14  -2    3.62    0.69
   5  14  -2    4.54    1.12
   5  14  -2    3.97    0.81
   5  14  -2    4.42    0.91
  -5 -14   2    5.10    1.08
   4  14  -2   -0.20    0.70
   4  14  -2   -0.32    0.55
   4  14  -2    0.69    0.64
   4  14  -2    0.56    0.49
  -4 -14   2    2.11    0.74
   3  14  -2    7.09    0.92
   3  14  -2    5.62    1.04
   3  14  -2    6.80    1.06
   3  14  -2    6.65    1.21
   3  14  -2    7.89    1.10
  -3 -14   2    5.97    1.07
   2  14  -2   -0.45    0.45
   2  14  -2    0.89    0.61
   2  14  -2    0.14    0.69
   2  14  -2    0.36    0.62
   2  14  -2    0.62    0.58
  -2 -14   2    0.35    0.65
   1  14  -2    7.88    1.10
   1  14  -2    9.26    1.07
   1  14  -2    8.75    1.25
   1  14  -2    7.51    1.12
   0  14  -2    0.49    0.52
   0  14  -2   -0.54    0.57
   0  14  -2   -0.02    0.52
   0  14  -2    0.73    0.63
  -1  14  -2   -0.13    0.47
  -1  14  -2   -0.10    0.54
  -1  14  -2    0.32    0.57
  -1  14  -2    0.79    0.60
  -2  14  -2    0.68    0.52
  12  13  -2    6.78    0.54
  12  13  -2    6.53    1.13
  11  13  -2    0.33    0.74
  11  13  -2    2.28    0.44
  11  13  -2    1.09    0.67
  10  13  -2    4.81    0.63
  10  13  -2    5.36    1.17
  10  13  -2    3.39    0.94
   9  13  -2    0.45    0.70
   9  13  -2    0.14    0.41
   9  13  -2    0.00    0.72
   8  13  -2   -1.45    0.54
   8  13  -2    0.88    0.74
   8  13  -2    0.40    0.43
   8  13  -2    0.66    0.76
   7  13  -2    2.53    1.03
   7  13  -2    3.06    0.91
   7  13  -2    0.88    0.76
   7  13  -2    3.22    0.65
  -7 -13   2    2.66    0.63
   6  13  -2    3.37    0.98
   6  13  -2    4.30    0.75
   6  13  -2    1.34    0.84
   6  13  -2    3.31    0.97
  -6 -13   2    3.34    0.71
   5  13  -2    0.56    0.63
   5  13  -2    0.97    0.83
   5  13  -2    0.16    0.62
   5  13  -2    0.07    0.46
  -5 -13   2    0.99    0.50
   4  13  -2    1.84    0.89
   4  13  -2    1.43    0.73
   4  13  -2    1.93    0.60
   4  13  -2    0.78    0.76
   4  13  -2    2.84    0.77
  -4 -13   2    1.76    0.60
   3  13  -2   16.37    1.64
   3  13  -2   20.01    1.48
   3  13  -2   22.15    2.12
   3  13  -2   17.29    1.77
   3  13  -2   16.56    1.64
  -3 -13   2   18.53    1.80
  -3 -13   2   18.83    1.49
   2  13  -2   -0.53    0.70
   2  13  -2    0.43    0.57
   2  13  -2   -0.24    0.60
   2  13  -2    0.90    0.74
   2  13  -2   -0.50    0.52
  -2 -13   2    0.04    0.51
  -2 -13   2   -0.40    0.65
   1  13  -2   16.62    1.50
   1  13  -2   16.61    1.63
   1  13  -2   16.23    1.67
   1  13  -2   13.78    1.48
   1  13  -2   16.75    1.83
  -1 -13   2   13.97    1.63
   0  13  -2    9.80    1.36
   0  13  -2    9.59    1.26
   0  13  -2    8.05    1.17
   0  13  -2    9.55    1.19
   0 -13   2    7.37    1.21
  -1  13  -2    0.63    0.70
  -1  13  -2   -0.77    0.61
  -1  13  -2    0.51    0.59
  -1  13  -2    0.71    0.64
   1 -13   2    1.56    0.72
  -2  13  -2    9.43    1.17
  -2  13  -2   10.19    1.31
  -2  13  -2    6.26    1.02
  -2  13  -2    8.58    1.13
   2 -13   2    8.63    1.13
   2 -13   2    8.85    1.15
   2 -13   2    5.83    1.07
  -3  13  -2   -0.35    0.54
  -3  13  -2    0.55    0.54
  -3  13  -2   -0.10    0.46
   3 -13   2    0.92    0.60
   3 -13   2   -0.16    0.50
  13  12  -2    5.46    1.05
  13  12  -2    4.28    0.48
  12  12  -2    3.76    0.56
  12  12  -2    1.77    0.85
  11  12  -2    2.71    0.58
  11  12  -2    3.70    0.94
  11  12  -2    2.08    1.02
  10  12  -2    1.59    0.83
  10  12  -2    4.17    1.20
  10  12  -2    2.20    0.59
   9  12  -2    2.48    1.06
   9  12  -2    3.15    0.94
   9  12  -2    2.32    0.59
   9  12  -2    1.87    0.84
  -9 -12   2    2.45    0.53
  -9 -12   2    3.54    0.61
   8  12  -2    0.87    0.80
   8  12  -2    0.53    0.51
   8  12  -2    0.18    0.41
   8  12  -2    0.84    0.93
   8  12  -2   -0.63    0.64
  -8 -12   2   -0.43    0.36
  -8 -12   2    0.45    0.40
   7  12  -2    7.29    1.35
   7  12  -2    6.53    1.21
   7  12  -2    5.79    0.82
   7  12  -2    5.75    1.16
   7  12  -2    7.35    1.31
  -7 -12   2    8.20    0.85
   6  12  -2    2.10    0.90
   6  12  -2    2.52    1.04
   6  12  -2    0.67    0.51
   6  12  -2    0.98    0.83
   6  12  -2    0.35    0.70
  -6 -12   2    1.71    0.52
   5  12  -2    0.46    0.51
   5  12  -2    1.08    0.81
   5  12  -2    1.07    0.79
   5  12  -2    1.31    0.70
   5  12  -2    0.81    0.74
  -5 -12   2    0.29    0.45
   4  12  -2   -0.06    0.68
   4  12  -2    0.48    0.67
   4  12  -2    0.98    0.60
   4  12  -2    0.39    0.68
   4  12  -2    0.07    0.70
   4  12  -2    0.55    0.55
  -4 -12   2    1.11    0.55
   3  12  -2   -0.51    0.70
   3  12  -2    0.17    0.53
   3  12  -2   -0.54    0.45
   3  12  -2    0.50    0.63
   3  12  -2    0.50    0.65
  -3 -12   2   -0.03    0.52
   2  12  -2  112.58    4.89
   2  12  -2  103.07    4.86
   2  12  -2  118.24    4.58
   2  12  -2  109.22    5.30
   2  12  -2  109.46    5.05
  -2 -12   2  104.68    4.40
  -2 -12   2  112.64    5.21
   1  12  -2    0.26    0.72
   1  12  -2    0.25    0.54
   1  12  -2    1.81    0.84
   1  12  -2   -0.89    0.51
   1  12  -2    0.32    0.63
  -1 -12   2    0.40    0.58
  -1 -12   2   -1.09    0.63
   0  12  -2   39.49    2.48
   0  12  -2   37.09    2.39
   0  12  -2   36.60    2.22
   0  12  -2   41.93    2.50
   0  12  -2   41.13    2.66
   0 -12   2   34.56    2.48
   0 -12   2   33.82    2.08
  -1  12  -2    0.89    0.50
  -1  12  -2    0.82    0.78
  -1  12  -2    0.67    0.69
  -1  12  -2    1.00    0.68
  -1  12  -2   -0.07    0.72
   1 -12   2    1.20    0.77
   1 -12   2    0.35    0.69
  -2  12  -2    5.35    1.08
  -2  12  -2    5.25    0.77
  -2  12  -2    3.86    0.90
  -2  12  -2    5.36    1.13
  -2  12  -2    5.15    1.05
   2 -12   2    6.09    1.12
   2 -12   2    4.32    0.91
   2 -12   2    4.54    1.02
   2 -12   2    6.05    1.17
  -3  12  -2   23.36    1.84
  -3  12  -2   19.62    1.74
  -3  12  -2   25.55    1.99
  -3  12  -2   20.78    1.70
  -3  12  -2   20.13    1.41
   3 -12   2   19.59    1.83
   3 -12   2   24.71    1.80
   3 -12   2   25.51    1.95
  -4  12  -2   -0.43    0.56
  -4  12  -2    1.61    0.65
  -4  12  -2    1.32    0.69
  -4  12  -2    0.95    0.49
   4 -12   2    0.09    0.52
   4 -12   2    0.76    0.60
   4 -12   2    1.07    0.65
  -5  12  -2    9.06    0.98
   5 -12   2    7.02    0.96
   5 -12   2    7.06    1.05
  13  11  -2    5.27    0.62
  13  11  -2    5.33    1.09
  12  11  -2   -0.18    0.57
  12  11  -2    0.09    0.75
  12  11  -2    0.30    0.40
  11  11  -2    4.76    0.71
  11  11  -2    4.02    0.97
  11  11  -2    4.59    1.20
  10  11  -2   29.99    2.55
  10  11  -2   33.55    1.72
  10  11  -2   34.33    2.37
 -10 -11   2   29.41    1.63
   9  11  -2   15.15    1.75
   9  11  -2   15.51    1.15
   9  11  -2   14.59    1.06
   9  11  -2   13.18    1.77
   9  11  -2   14.26    1.78
  -9 -11   2   13.53    1.11
   8  11  -2   76.75    3.16
   8  11  -2   76.11    3.98
   8  11  -2   74.31    3.97
   8  11  -2   75.48    2.83
   8  11  -2   78.77    4.33
   8  11  -2   74.08    4.00
  -8 -11   2   73.47    3.06
   7  11  -2    1.17    0.68
   7  11  -2    3.31    1.11
   7  11  -2    2.09    0.59
   7  11  -2    0.30    0.69
   7  11  -2    3.11    0.51
   7  11  -2    0.53    0.74
   7  11  -2    1.37    0.82
  -7 -11   2    1.41    0.47
   6  11  -2   51.82    3.22
   6  11  -2   48.27    2.04
   6  11  -2   48.88    2.38
   6  11  -2   50.18    3.05
   6  11  -2   51.99    3.11
   6  11  -2   54.05    3.03
   6  11  -2   50.44    2.97
   6  11  -2   53.15    2.40
  -6 -11   2   54.12    2.27
  -6 -11   2   51.47    2.25
   5  11  -2   35.11    2.60
   5  11  -2   35.80    2.48
   5  11  -2   38.56    2.48
   5  11  -2   36.48    1.98
   5  11  -2   40.98    1.98
   5  11  -2   37.92    2.50
   5  11  -2   37.85    2.52
  -5 -11   2   37.38    1.82
   4  11  -2    7.75    1.29
   4  11  -2    6.57    1.18
   4  11  -2    8.26    1.14
   4  11  -2    7.05    1.25
   4  11  -2    5.76    1.11
   4  11  -2    7.34    0.92
   4  11  -2    6.46    0.88
   4  11  -2    7.72    1.25
  -4 -11   2    7.24    0.83
   3  11  -2    2.33    0.71
   3  11  -2    0.33    0.66
   3  11  -2    1.86    0.79
   3  11  -2    2.38    0.90
   3  11  -2    2.25    0.63
   3  11  -2    1.61    0.81
   3  11  -2    3.38    0.98
   3  11  -2    0.75    0.56
  -3 -11   2    1.78    0.54
   2  11  -2   43.08    2.89
   2  11  -2   47.44    2.76
   2  11  -2   50.17    2.84
   2  11  -2   50.79    2.50
   2  11  -2   47.48    2.80
   2  11  -2   47.87    2.69
   2  11  -2   48.18    2.71
   2  11  -2   47.69    2.60
  -2 -11   2   48.30    2.32
   1  11  -2   26.45    2.12
   1  11  -2   25.58    1.92
   1  11  -2   24.91    1.88
   1  11  -2   25.84    1.99
   1  11  -2   23.62    1.70
   1  11  -2   24.06    1.98
   1  11  -2   25.48    1.97
   1  11  -2   27.02    2.01
  -1 -11   2   30.06    2.20
  -1 -11   2   25.53    1.65
   0  11  -2    3.39    0.84
   0  11  -2    2.57    0.87
   0  11  -2    4.85    1.00
   0  11  -2    4.29    1.09
   0  11  -2    4.85    0.78
   0  11  -2    5.28    1.02
   0  11  -2    4.34    1.01
   0  11  -2    4.85    1.03
   0 -11   2    4.62    1.10
   0 -11   2    5.38    0.90
  -1  11  -2   20.56    1.88
  -1  11  -2   22.17    1.85
  -1  11  -2   20.00    1.83
  -1  11  -2   22.90    2.00
  -1  11  -2   21.07    1.56
  -1  11  -2   19.46    2.00
   1 -11   2   17.57    1.78
   1 -11   2   21.41    1.61
   1 -11   2   21.18    2.00
  -2  11  -2   -0.02    0.54
  -2  11  -2   -0.57    0.65
  -2  11  -2    0.02    0.68
  -2  11  -2    0.79    0.76
  -2  11  -2    0.78    0.74
  -2  11  -2   -0.48    0.60
   2 -11   2    0.71    0.71
   2 -11   2   -0.57    0.61
   2 -11   2   -0.07    0.76
   2 -11   2    0.05    0.64
  -3  11  -2    2.46    0.94
  -3  11  -2    1.99    0.84
  -3  11  -2    2.55    0.74
  -3  11  -2    3.53    1.00
  -3  11  -2    4.05    1.04
   3 -11   2    3.34    0.93
   3 -11   2    3.49    0.95
   3 -11   2    2.89    0.95
   3 -11   2    2.17    0.83
  -4  11  -2   10.40    1.22
  -4  11  -2   11.09    1.48
  -4  11  -2    7.35    1.16
  -4  11  -2    9.82    1.27
   4 -11   2    7.59    1.21
   4 -11   2    8.88    1.36
   4 -11   2   10.12    1.30
  -5  11  -2    0.71    0.67
  -5  11  -2    0.71    0.59
  -5  11  -2    0.87    0.58
  -5  11  -2    0.80    0.59
   5 -11   2    0.99    0.64
   5 -11   2    1.08    0.76
   5 -11   2   -0.05    0.55
  -6  11  -2    0.04    0.50
  -6  11  -2    0.16    0.46
  -6  11  -2   -0.14    0.47
  -6  11  -2   -1.11    0.48
   6 -11   2    0.36    0.52
   6 -11   2    1.12    0.61
  14  10  -2    5.70    0.63
  13  10  -2    9.66    0.88
  13  10  -2    8.25    1.32
  12  10  -2    1.35    0.79
  12  10  -2    2.43    0.96
  12  10  -2    2.35    0.58
  11  10  -2    3.76    1.03
  11  10  -2    3.29    0.66
  11  10  -2    2.24    1.07
 -11 -10   2    2.99    0.59
  10  10  -2    0.33    0.84
  10  10  -2    0.72    0.48
  10  10  -2    1.31    0.80
 -10 -10   2    0.88    0.42
   9  10  -2    4.81    1.32
   9  10  -2    3.53    0.56
   9  10  -2    3.02    0.98
   9  10  -2    3.59    1.00
   9  10  -2    3.00    0.62
  -9 -10   2    3.83    0.59
   8  10  -2   20.63    1.16
   8  10  -2   27.08    2.37
   8  10  -2   19.00    2.09
   8  10  -2   23.51    1.36
   8  10  -2   18.68    1.88
   8  10  -2   19.11    1.96
   8  10  -2   23.83    2.07
  -8 -10   2   20.24    1.19
   7  10  -2   25.15    2.00
   7  10  -2   22.83    1.38
   7  10  -2   22.47    1.20
   7  10  -2   25.81    2.05
   7  10  -2   26.91    2.46
   7  10  -2   24.11    2.14
   7  10  -2   25.11    1.90
   7  10  -2   21.57    1.30
  -7 -10   2   25.11    1.26
   6  10  -2   28.76    2.08
   6  10  -2   28.49    2.10
   6  10  -2   26.50    2.27
   6  10  -2   29.27    1.55
   6  10  -2   27.57    2.14
   6  10  -2   28.02    1.30
   6  10  -2   29.00    1.55
   6  10  -2   29.23    2.14
  -6 -10   2   27.98    1.40
   5  10  -2    4.58    1.03
   5  10  -2    5.20    0.71
   5  10  -2    3.77    0.92
   5  10  -2    4.31    1.12
   5  10  -2    5.59    0.72
   5  10  -2    3.64    0.92
   5  10  -2    4.90    0.54
   5  10  -2    4.10    0.91
  -5 -10   2    4.29    0.57
  -5 -10   2    4.83    0.79
   4  10  -2    9.95    1.30
   4  10  -2    8.94    1.24
   4  10  -2   11.97    1.60
   4  10  -2    8.09    1.17
   4  10  -2    8.90    1.23
   4  10  -2    9.39    0.77
   4  10  -2   11.98    1.31
   4  10  -2   10.18    0.99
   4  10  -2    9.15    0.97
  -4 -10   2    8.83    0.82
  -4 -10   2    9.44    1.08
   3  10  -2    4.50    0.95
   3  10  -2    3.47    0.76
   3  10  -2    3.23    0.74
   3  10  -2    4.22    0.88
   3  10  -2    2.79    0.80
   3  10  -2    4.03    0.68
   3  10  -2    4.30    0.98
   3  10  -2    4.41    1.02
  -3 -10   2    4.37    0.62
  -3 -10   2    3.24    0.74
   2  10  -2   32.28    2.20
   2  10  -2   28.12    1.86
   2  10  -2   29.44    1.73
   2  10  -2   32.24    2.09
   2  10  -2   31.38    1.96
   2  10  -2   30.00    2.09
   2  10  -2   30.68    1.97
   2  10  -2   27.92    2.02
   2  10  -2   26.41    1.98
  -2 -10   2   28.13    1.89
  -2 -10   2   31.32    1.63
   1  10  -2    4.09    0.78
   1  10  -2    4.55    0.98
   1  10  -2    3.88    0.92
   1  10  -2    5.52    0.96
   1  10  -2    4.41    0.98
   1  10  -2    5.51    1.07
   1  10  -2    5.65    0.94
   1  10  -2    4.16    0.87
   1  10  -2    5.51    0.99
   1  10  -2    3.73    0.69
  -1 -10   2    4.95    0.75
  -1 -10   2    4.70    0.90
   0  10  -2   12.43    1.44
   0  10  -2   12.00    1.38
   0  10  -2   15.47    1.37
   0  10  -2   13.56    1.49
   0  10  -2   15.10    1.55
   0  10  -2   15.96    1.65
   0  10  -2   13.03    1.48
   0  10  -2   14.10    1.36
   0  10  -2   17.15    1.85
   0  10  -2   12.75    1.42
   0 -10   2   15.80    1.82
   0 -10   2   15.40    1.30
  -1  10  -2    5.87    1.14
  -1  10  -2    7.46    1.15
  -1  10  -2    7.50    1.11
  -1  10  -2    7.76    1.34
  -1  10  -2    8.29    1.15
  -1  10  -2    9.02    1.25
  -1  10  -2    6.85    1.11
  -1  10  -2    6.70    1.15
  -1  10  -2    6.36    0.99
   1 -10   2    6.40    1.27
   1 -10   2    9.77    1.40
   1 -10   2    8.10    1.06
  -2  10  -2   76.77    3.85
  -2  10  -2   76.17    3.87
  -2  10  -2   77.49    3.83
  -2  10  -2   76.96    4.14
  -2  10  -2   80.69    3.68
  -2  10  -2   84.65    4.17
  -2  10  -2   75.66    3.89
  -2  10  -2   78.51    3.77
   2 -10   2   72.93    4.01
   2 -10   2   78.93    4.05
   2 -10   2   78.83    4.04
   2 -10   2   74.36    3.89
  -3  10  -2    1.15    0.94
  -3  10  -2    2.29    0.82
  -3  10  -2    2.48    0.90
  -3  10  -2    1.65    0.73
  -3  10  -2    1.83    0.85
  -3  10  -2    1.26    0.82
  -3  10  -2    3.65    0.98
   3 -10   2    2.16    0.92
   3 -10   2    1.39    0.79
   3 -10   2    2.04    0.79
   3 -10   2    1.24    0.91
  -4  10  -2   52.13    2.98
  -4  10  -2   50.63    2.87
  -4  10  -2   49.07    2.85
  -4  10  -2   47.89    3.00
  -4  10  -2   49.57    2.81
  -4  10  -2   51.51    2.99
   4 -10   2   46.58    2.90
   4 -10   2   44.67    2.86
   4 -10   2   55.63    3.17
   4 -10   2   48.36    3.03
  -5  10  -2    0.93    0.71
  -5  10  -2    2.29    0.79
  -5  10  -2    0.24    0.70
  -5  10  -2    1.58    0.73
  -5  10  -2    1.81    0.75
  -5  10  -2    2.18    0.82
   5 -10   2    3.51    0.98
   5 -10   2    0.44    0.64
   5 -10   2    2.41    0.90
  -6  10  -2   22.45    1.80
  -6  10  -2   29.07    1.93
  -6  10  -2   23.60    1.86
  -6  10  -2   23.46    1.87
  -6  10  -2   23.77    1.73
   6 -10   2   29.46    2.02
   6 -10   2   26.96    1.90
   6 -10   2   27.92    2.09
  -7  10  -2    0.10    0.55
  -7  10  -2   -0.08    0.54
  -7  10  -2   -0.28    0.49
   7 -10   2   -0.19    0.53
   7 -10   2    0.76    0.57
   7 -10   2   -0.32    0.47
  14   9  -2    4.36    0.71
  14   9  -2    4.74    0.63
  13   9  -2   -0.01    0.66
  13   9  -2   -0.07    0.49
  13   9  -2    1.02    0.46
  12   9  -2    7.41    1.04
  12   9  -2    7.84    1.34
  12   9  -2    7.15    1.23
  12   9  -2    9.23    0.95
  11   9  -2    3.73    1.02
  11   9  -2    5.70    1.26
  11   9  -2    4.90    0.77
 -11  -9   2    4.30    0.69
  10   9  -2    0.59    0.47
  10   9  -2    1.22    0.95
  10   9  -2    1.48    0.87
 -10  -9   2    1.39    0.48
   9   9  -2    0.10    0.34
   9   9  -2    1.05    0.87
   9   9  -2    0.43    0.73
   9   9  -2    1.11    0.45
   9   9  -2    0.41    0.75
   9   9  -2    0.16    0.31
  -9  -9   2    0.41    0.35
   8   9  -2    1.27    0.83
   8   9  -2    1.27    0.70
   8   9  -2    0.24    0.77
   8   9  -2    0.22    0.34
   8   9  -2    0.44    0.32
   8   9  -2    1.03    0.66
   8   9  -2   -0.06    0.63
   8   9  -2    0.67    0.40
  -8  -9   2    0.48    0.31
   7   9  -2    5.42    0.92
   7   9  -2    6.02    0.66
   7   9  -2    7.34    1.23
   7   9  -2    5.97    1.08
   7   9  -2    4.91    0.64
   7   9  -2    6.28    1.23
   7   9  -2    6.95    1.15
   7   9  -2    5.08    0.57
  -7  -9   2    4.81    0.55
  -7  -9   2    5.17    0.74
   6   9  -2    0.80    0.73
   6   9  -2    0.15    0.33
   6   9  -2    0.83    0.61
   6   9  -2    0.50    0.60
   6   9  -2    1.01    0.70
   6   9  -2    0.32    0.32
   6   9  -2    0.56    0.58
   6   9  -2    0.37    0.26
  -6  -9   2   -0.03    0.27
  -6  -9   2    0.48    0.39
   5   9  -2   16.50    1.66
   5   9  -2   15.17    1.03
   5   9  -2   17.10    0.85
   5   9  -2   17.80    1.12
   5   9  -2   15.53    1.59
   5   9  -2   16.67    1.76
   5   9  -2   17.18    1.64
   5   9  -2   18.65    1.72
  -5  -9   2   16.10    1.22
  -5  -9   2   17.18    0.90
   4   9  -2   24.31    1.81
   4   9  -2   25.55    1.86
   4   9  -2   24.73    1.10
   4   9  -2   26.02    1.82
   4   9  -2   25.06    1.37
   4   9  -2   25.11    1.48
   4   9  -2   24.45    1.86
   4   9  -2   24.75    1.96
  -4  -9   2   24.32    1.54
  -4  -9   2   26.48    1.21
   3   9  -2   42.47    2.48
   3   9  -2   45.59    2.51
   3   9  -2   44.70    2.68
   3   9  -2   44.93    2.32
   3   9  -2   46.03    2.61
   3   9  -2   44.90    1.69
   3   9  -2   42.15    2.03
   3   9  -2   47.18    2.57
   3   9  -2   44.76    2.37
  -3  -9   2   44.81    2.31
  -3  -9   2   44.38    1.88
   2   9  -2   44.85    2.56
   2   9  -2   41.50    2.42
   2   9  -2   40.47    2.42
   2   9  -2   41.61    2.24
   2   9  -2   46.30    2.46
   2   9  -2   40.41    2.02
   2   9  -2   45.92    2.35
   2   9  -2   41.37    2.28
   2   9  -2   40.58    2.41
  -2  -9   2   43.68    1.90
  -2  -9   2   43.09    2.29
   1   9  -2    4.13    0.90
   1   9  -2    9.07    1.17
   1   9  -2    7.13    1.14
   1   9  -2    8.39    1.12
   1   9  -2    6.77    0.93
   1   9  -2    5.52    0.98
   1   9  -2    6.24    1.05
   1   9  -2    5.46    0.89
   1   9  -2    5.80    0.81
   1   9  -2    6.44    0.85
  -1  -9   2    4.62    0.81
  -1  -9   2    6.96    0.75
   0   9  -2   -0.66    0.53
   0   9  -2    0.57    0.55
   0   9  -2    0.53    0.50
   0   9  -2    0.19    0.45
   0   9  -2    0.21    0.56
   0   9  -2   -0.43    0.43
   0   9  -2   -0.13    0.54
   0   9  -2    0.05    0.49
   0   9  -2   -0.32    0.54
   0   9  -2    0.23    0.53
   0   9  -2    0.41    0.60
   0  -9   2    0.25    0.47
   0  -9   2   -0.08    0.66
   0  -9   2   -0.56    0.37
  -1   9  -2   20.00    1.91
  -1   9  -2   13.06    1.43
  -1   9  -2   17.24    1.70
  -1   9  -2   19.74    1.62
  -1   9  -2   17.79    1.49
  -1   9  -2   19.78    1.76
  -1   9  -2   20.24    1.65
  -1   9  -2   21.13    1.80
  -1   9  -2   18.81    1.81
   1  -9   2   21.67    1.96
   1  -9   2   20.62    1.82
   1  -9   2   17.11    1.41
  -2   9  -2   28.03    1.94
  -2   9  -2   28.19    2.19
  -2   9  -2   28.16    1.98
  -2   9  -2   24.43    1.80
  -2   9  -2   25.65    1.96
  -2   9  -2   26.43    1.95
  -2   9  -2   27.66    1.99
  -2   9  -2   26.16    1.99
   2  -9   2   26.17    2.12
   2  -9   2   30.73    2.05
   2  -9   2   28.07    1.71
   2  -9   2   27.97    2.20
   2  -9   2   26.85    2.15
  -3   9  -2    3.07    0.91
  -3   9  -2    1.43    0.72
  -3   9  -2    2.30    0.81
  -3   9  -2    1.18    0.73
  -3   9  -2    2.28    0.89
  -3   9  -2    2.20    0.90
  -3   9  -2    2.65    0.84
   3  -9   2    2.09    0.97
   3  -9   2    2.80    0.98
   3  -9   2    1.63    0.78
   3  -9   2    1.90    0.83
  -4   9  -2    6.23    1.17
  -4   9  -2    6.51    1.24
  -4   9  -2    8.71    1.35
  -4   9  -2    9.40    1.36
  -4   9  -2   10.04    1.44
   4  -9   2    8.86    1.32
   4  -9   2    8.66    1.37
   4  -9   2    6.00    1.20
   4  -9   2    5.10    1.21
  -5   9  -2   31.22    2.32
  -5   9  -2   34.81    2.42
  -5   9  -2   31.54    2.38
  -5   9  -2   36.98    2.46
  -5   9  -2   33.47    2.26
   5  -9   2   36.49    2.39
   5  -9   2   36.25    2.51
   5  -9   2   35.42    2.40
   5  -9   2   35.49    2.58
  -6   9  -2    0.68    0.76
  -6   9  -2    0.97    0.70
  -6   9  -2    0.43    0.66
  -6   9  -2    0.12    0.70
  -6   9  -2    1.32    0.75
  -6   9  -2    1.04    0.67
   6  -9   2    0.94    0.73
   6  -9   2    0.56    0.69
   6  -9   2    1.21    0.77
   6  -9   2    1.63    0.85
  -7   9  -2   19.41    1.62
  -7   9  -2   19.83    1.76
  -7   9  -2   18.01    1.56
  -7   9  -2   22.24    1.69
  -7   9  -2   19.93    1.66
   7  -9   2   23.05    1.75
   7  -9   2   15.78    1.64
   7  -9   2   21.62    1.94
  -8   9  -2    0.01    0.62
   8  -9   2    0.82    0.62
   8  -9   2   -0.77    0.53
   8  -9   2    0.67    0.61
  14   8  -2    6.05    0.87
  14   8  -2    7.01    0.79
  13   8  -2    9.79    1.19
  13   8  -2   10.99    1.33
  13   8  -2   12.22    1.09
  12   8  -2    0.11    0.79
  12   8  -2    0.47    0.47
  12   8  -2    0.56    0.74
  12   8  -2    0.39    0.58
 -12  -8   2    0.71    0.49
  11   8  -2   21.56    1.43
  11   8  -2   25.24    2.19
  11   8  -2   19.99    1.62
  11   8  -2   23.52    2.25
 -11  -8   2   23.08    1.42
  10   8  -2   15.53    1.13
  10   8  -2   14.08    1.14
  10   8  -2   11.21    1.54
  10   8  -2   13.93    1.81
 -10  -8   2   14.23    1.06
   9   8  -2   28.96    2.18
   9   8  -2   30.52    1.67
   9   8  -2   29.26    1.42
   9   8  -2   29.51    1.56
   9   8  -2   29.58    2.18
   9   8  -2   30.70    2.42
  -9  -8   2   28.76    1.47
   8   8  -2   16.51    1.06
   8   8  -2   16.64    0.94
   8   8  -2   15.41    1.08
   8   8  -2   14.65    1.43
   8   8  -2   15.18    1.65
   8   8  -2   17.08    1.73
   8   8  -2   15.45    1.74
  -8  -8   2   16.22    0.94
  -8  -8   2   15.33    1.18
   7   8  -2   29.75    2.03
   7   8  -2   30.86    1.55
   7   8  -2   28.11    1.23
   7   8  -2   27.98    1.96
   7   8  -2   26.12    2.00
   7   8  -2   27.41    1.41
   7   8  -2   29.17    2.17
   7   8  -2   29.13    1.88
  -7  -8   2   26.44    1.58
  -7  -8   2   30.69    1.30
   6   8  -2   18.61    1.86
   6   8  -2   22.00    1.68
   6   8  -2   22.80    1.73
   6   8  -2   22.66    1.18
   6   8  -2   22.84    0.99
   6   8  -2   23.21    1.66
   6   8  -2   24.67    1.79
   6   8  -2   20.42    1.22
  -6  -8   2   23.54    1.34
  -6  -8   2   22.77    1.02
   5   8  -2   20.16    1.77
   5   8  -2   18.27    1.11
   5   8  -2   18.04    1.04
   5   8  -2   18.75    1.51
   5   8  -2   18.31    1.47
   5   8  -2   21.78    1.95
   5   8  -2   16.13    1.54
  -5  -8   2   18.51    1.19
  -5  -8   2   19.90    0.88
   4   8  -2   80.18    3.56
   4   8  -2   76.73    3.66
   4   8  -2   73.14    3.62
   4   8  -2   82.30    3.61
   4   8  -2   72.16    2.94
   4   8  -2   79.86    3.33
  -4  -8   2   75.14    3.33
  -4  -8   2   78.15    2.76
   3   8  -2   63.92    3.13
   3   8  -2   61.80    3.06
   3   8  -2   64.83    3.09
   3   8  -2   62.95    2.85
   3   8  -2   61.22    2.52
   3   8  -2   61.41    2.99
  -3  -8   2   61.39    2.31
  -3  -8   2   60.88    2.80
   2   8  -2  189.09    7.48
   2   8  -2  192.97    7.37
   2   8  -2  176.63    6.62
   2   8  -2  187.08    7.60
   2   8  -2  182.68    7.45
   2   8  -2  197.43    7.34
  -2  -8   2  184.67    7.35
  -2  -8   2  177.99    6.40
   1   8  -2  110.42    4.84
   1   8  -2  109.52    4.69
   1   8  -2  111.91    4.22
   1   8  -2  101.28    4.48
   1   8  -2  109.85    4.76
   1   8  -2  106.29    4.72
   1   8  -2  117.56    4.69
  -1  -8   2  108.40    4.02
  -1  -8   2  109.99    4.66
   0   8  -2   38.33    2.26
   0   8  -2   40.37    2.22
   0   8  -2   38.80    2.12
   0   8  -2   41.54    2.32
   0   8  -2   39.68    2.19
   0   8  -2   41.08    2.40
   0   8  -2   38.15    2.34
   0   8  -2   41.20    2.23
   0   8  -2   41.16    2.05
   0   8  -2   42.37    2.29
   0  -8   2   44.21    2.27
   0  -8   2   40.86    1.88
  -1   8  -2    3.32    0.85
  -1   8  -2    3.07    0.69
  -1   8  -2    4.10    0.86
  -1   8  -2    4.49    0.86
  -1   8  -2    2.91    0.73
  -1   8  -2    4.09    0.84
  -1   8  -2    3.41    0.73
  -1   8  -2    3.37    0.74
  -1   8  -2    4.02    0.83
  -1   8  -2    5.26    0.95
   1  -8   2    4.49    1.01
   1  -8   2    2.52    0.68
   1  -8   2    3.82    0.65
  -2   8  -2   14.94    1.47
  -2   8  -2   18.56    1.54
  -2   8  -2   14.62    1.47
  -2   8  -2   18.46    1.69
  -2   8  -2   13.81    1.42
  -2   8  -2   15.32    1.50
  -2   8  -2   14.05    1.55
  -2   8  -2   15.41    1.53
  -2   8  -2   17.94    1.64
   2  -8   2   15.55    1.67
   2  -8   2   13.86    1.22
   2  -8   2   12.12    1.35
   2  -8   2   15.92    1.67
   2  -8   2   14.41    1.52
  -3   8  -2    9.78    1.28
  -3   8  -2   12.68    1.55
  -3   8  -2   10.14    1.34
  -3   8  -2   13.82    1.52
  -3   8  -2   12.92    1.42
  -3   8  -2   13.83    1.49
   3  -8   2   14.02    1.57
   3  -8   2   10.52    1.49
   3  -8   2    9.78    1.39
   3  -8   2   11.20    1.39
   3  -8   2    9.89    1.13
   3  -8   2   13.85    1.57
  -4   8  -2    0.48    0.61
  -4   8  -2   -0.61    0.60
  -4   8  -2   -0.34    0.64
  -4   8  -2   -0.81    0.55
  -4   8  -2    0.16    0.67
   4  -8   2    1.31    0.73
   4  -8   2    2.23    0.85
   4  -8   2    0.45    0.69
   4  -8   2   -0.16    0.65
  -5   8  -2    6.42    1.13
  -5   8  -2    7.02    1.28
  -5   8  -2    4.62    1.17
  -5   8  -2    6.71    1.25
  -5   8  -2    6.88    1.21
   5  -8   2    4.04    1.04
   5  -8   2    6.63    1.28
   5  -8   2    4.90    1.03
   5  -8   2    5.06    1.17
  -6   8  -2   52.68    3.01
  -6   8  -2   45.60    2.86
  -6   8  -2   44.47    2.62
  -6   8  -2   46.34    2.86
   6  -8   2   44.78    2.94
   6  -8   2   44.83    2.82
   6  -8   2   50.11    3.08
   6  -8   2   47.00    2.82
  -7   8  -2    4.78    0.88
  -7   8  -2    4.69    0.97
  -7   8  -2    5.50    1.17
  -7   8  -2    3.63    0.96
   7  -8   2    6.60    1.15
   7  -8   2    3.83    1.05
   7  -8   2    4.92    0.95
   7  -8   2    3.03    0.96
  -8   8  -2   36.61    2.30
  -8   8  -2   35.70    2.28
  -8   8  -2   34.66    2.39
  -8   8  -2   33.77    2.34
   8  -8   2   38.32    2.50
   8  -8   2   37.92    2.28
   8  -8   2   41.52    2.47
  -9   8  -2    6.97    1.09
  -9   8  -2    5.35    0.93
   9  -8   2    7.17    0.99
   9  -8   2    6.63    1.03
  14   7  -2    1.29    0.54
  14   7  -2    2.73    0.59
  13   7  -2   67.48    3.00
  13   7  -2   70.32    3.34
  12   7  -2    2.65    0.76
  12   7  -2    3.58    1.01
  12   7  -2    3.53    0.71
 -12  -7   2    2.91    0.67
  11   7  -2    3.31    0.96
  11   7  -2    3.18    1.07
  11   7  -2    2.92    0.80
  11   7  -2    3.01    0.63
 -11  -7   2    2.55    0.63
  10   7  -2  129.86    6.11
  10   7  -2  128.01    5.50
  10   7  -2  127.08    5.71
  10   7  -2  122.78    5.36
  10   7  -2  132.25    4.96
 -10  -7   2  134.94    4.85
   9   7  -2    6.87    1.15
   9   7  -2    5.23    1.15
   9   7  -2    6.38    0.75
   9   7  -2    6.35    0.80
   9   7  -2    7.41    1.19
  -9  -7   2    5.25    0.63
  -9  -7   2    5.99    0.84
   8   7  -2   35.80    1.85
   8   7  -2   38.24    2.46
   8   7  -2   33.88    2.22
   8   7  -2   34.05    1.66
   8   7  -2   33.04    2.25
   8   7  -2   36.41    1.48
  -8  -7   2   36.26    1.58
  -8  -7   2   37.44    1.91
   7   7  -2   13.23    1.26
   7   7  -2   11.22    1.38
   7   7  -2   12.18    1.38
   7   7  -2   17.69    1.78
   7   7  -2   12.77    1.38
   7   7  -2   11.68    0.83
   7   7  -2   12.21    0.72
   7   7  -2   13.51    0.93
  -7  -7   2   13.45    0.73
  -7  -7   2   11.69    0.95
   6   7  -2   33.26    1.60
   6   7  -2   32.97    2.18
   6   7  -2   32.36    1.60
   6   7  -2   33.59    2.05
   6   7  -2   34.55    2.04
   6   7  -2   31.05    1.43
   6   7  -2   31.30    2.05
   6   7  -2   32.44    1.90
  -6  -7   2   34.18    1.65
  -6  -7   2   32.41    1.27
   5   7  -2   25.85    1.59
   5   7  -2   25.86    1.66
   5   7  -2   22.11    1.21
  -5  -7   2   22.58    0.90
  -5  -7   2   22.78    1.25
   4   7  -2    3.28    0.67
   4   7  -2    3.38    0.70
   4   7  -2    1.61    0.38
  -4  -7   2    2.48    0.23
  -4  -7   2    2.55    0.45
   3   7  -2   84.56    3.83
   3   7  -2   93.35    3.87
   3   7  -2   95.94    3.78
  -3  -7   2   89.65    3.70
  -3  -7   2   86.36    3.08
   2   7  -2   15.74    1.24
   2   7  -2   13.59    1.26
   2   7  -2   15.74    1.10
  -2  -7   2   15.98    1.05
  -2  -7   2   15.70    0.76
   1   7  -2  202.67    8.00
   1   7  -2  201.33    8.30
   1   7  -2  207.35    7.97
  -1  -7   2  216.22    8.14
  -1  -7   2  216.06    7.16
   0   7  -2   38.02    2.06
   0   7  -2   36.71    2.08
   0   7  -2   34.74    1.96
   0  -7   2   39.88    1.67
   0  -7   2   39.16    1.98
  -1   7  -2    6.43    0.84
  -1   7  -2    6.25    0.91
  -1   7  -2    5.67    0.96
  -1   7  -2    7.40    0.95
  -1   7  -2    6.96    0.86
  -1   7  -2    7.74    1.04
   1  -7   2    5.56    0.77
   1  -7   2    6.53    0.71
  -2   7  -2    7.14    0.93
  -2   7  -2   12.20    1.30
  -2   7  -2   12.06    1.31
  -2   7  -2    9.73    1.24
  -2   7  -2    9.85    1.15
  -2   7  -2   10.48    1.16
  -2   7  -2   11.90    1.28
  -2   7  -2    9.28    1.12
  -2   7  -2    7.94    1.09
   2  -7   2   10.85    1.24
   2  -7   2   11.21    1.19
   2  -7   2   10.02    0.94
  -3   7  -2   25.11    1.78
  -3   7  -2   29.09    1.90
  -3   7  -2   27.13    1.95
  -3   7  -2   29.10    1.89
  -3   7  -2   26.17    1.81
  -3   7  -2   27.40    1.88
   3  -7   2   23.68    1.97
   3  -7   2   22.27    1.50
   3  -7   2   26.76    1.85
   3  -7   2   28.12    1.86
   3  -7   2   22.93    1.89
   3  -7   2   26.29    1.89
  -4   7  -2    2.00    0.81
  -4   7  -2    1.95    0.72
  -4   7  -2    1.64    0.71
  -4   7  -2    2.35    0.78
  -4   7  -2    2.08    0.84
  -4   7  -2    2.55    0.81
   4  -7   2    1.33    0.73
   4  -7   2    0.65    0.70
   4  -7   2    2.33    0.79
   4  -7   2    1.92    0.85
  -5   7  -2   -0.22    0.55
  -5   7  -2   -0.24    0.60
  -5   7  -2    1.31    0.80
  -5   7  -2   -0.30    0.67
  -5   7  -2    0.10    0.59
   5  -7   2    0.38    0.71
   5  -7   2   -0.01    0.58
   5  -7   2   -0.11    0.66
   5  -7   2   -0.18    0.63
  -6   7  -2   38.68    2.98
  -6   7  -2   41.13    2.68
  -6   7  -2   42.94    2.76
  -6   7  -2   45.98    2.54
  -6   7  -2   44.53    2.89
   6  -7   2   44.68    2.78
   6  -7   2   48.80    2.82
   6  -7   2   44.82    2.90
   6  -7   2   43.11    2.88
   6  -7   2   40.90    2.67
  -7   7  -2    3.82    0.97
  -7   7  -2    2.94    1.03
  -7   7  -2    3.33    0.99
   7  -7   2    3.99    1.15
   7  -7   2    2.64    1.00
   7  -7   2    1.24    0.80
   7  -7   2    5.36    1.03
   7  -7   2    2.67    0.85
  -8   7  -2   11.33    1.48
  -8   7  -2   10.78    1.39
  -8   7  -2   10.79    1.47
   8  -7   2   10.58    1.46
   8  -7   2    9.16    1.39
   8  -7   2   11.76    1.44
   8  -7   2   11.08    1.52
   8  -7   2    8.06    1.21
  -9   7  -2    8.15    1.28
   9  -7   2    4.73    1.06
   9  -7   2    6.62    1.01
   9  -7   2    6.56    1.06
 -10   7  -2    2.30    0.74
  10  -7   2    2.16    0.71
  10  -7   2    2.96    0.71
  14   6  -2   18.53    1.27
  14   6  -2   17.38    1.53
  13   6  -2    0.97    0.52
  13   6  -2    1.35    0.67
  12   6  -2   18.87    1.51
  12   6  -2   18.75    1.70
  12   6  -2   17.40    1.78
 -12  -6   2   16.98    1.31
  11   6  -2   77.53    3.73
  11   6  -2   75.82    3.85
  11   6  -2   80.38    4.00
  11   6  -2   79.13    3.37
 -11  -6   2   75.35    3.24
  10   6  -2    4.67    0.82
  10   6  -2    8.25    1.27
  10   6  -2    6.82    0.86
  10   6  -2    4.98    1.08
  10   6  -2    7.05    1.00
 -10  -6   2    6.92    0.79
   9   6  -2   56.69    3.28
   9   6  -2   57.55    2.79
   9   6  -2   58.24    2.50
   9   6  -2   56.37    3.04
   9   6  -2   56.64    2.74
  -9  -6   2   54.74    2.78
  -9  -6   2   57.54    2.36
   8   6  -2    4.45    0.60
   8   6  -2    5.95    1.02
   8   6  -2    4.49    0.67
   8   6  -2    5.76    1.08
   8   6  -2    5.96    1.04
   8   6  -2    7.32    0.64
  -8  -6   2    3.93    0.64
  -8  -6   2    5.07    0.55
   7   6  -2    0.84    0.50
   7   6  -2    0.98    0.63
   7   6  -2    1.13    0.45
   7   6  -2    0.88    0.34
   7   6  -2   -0.11    0.54
   7   6  -2   -0.67    0.56
   7   6  -2    1.23    0.36
  -7  -6   2    0.71    0.36
  -7  -6   2    1.19    0.28
   6   6  -2   10.17    1.02
   6   6  -2    8.32    1.04
   6   6  -2    8.84    1.19
   6   6  -2    9.87    0.73
  -6  -6   2    7.72    0.47
  -6  -6   2    8.73    0.71
   5   6  -2   19.77    1.29
   5   6  -2   16.91    1.34
   5   6  -2   19.22    1.05
  -5  -6   2   20.21    1.06
   4   6  -2   13.70    1.24
   4   6  -2   16.16    1.15
   4   6  -2   15.57    0.89
  -4  -6   2   16.48    0.92
   3   6  -2   11.61    1.08
   3   6  -2   11.98    1.08
   3   6  -2   11.19    0.79
  -3  -6   2   12.58    0.79
   2   6  -2   84.15    3.59
   2   6  -2   87.53    3.55
   2   6  -2   84.53    3.53
  -2  -6   2   83.12    2.86
  -2  -6   2   85.96    3.44
   1   6  -2    1.91    0.59
   1   6  -2    0.99    0.40
   1   6  -2    1.73    0.47
  -1  -6   2    0.91    0.23
  -1  -6   2    1.43    0.26
  -1  -6   2    1.03    0.33
   0   6  -2  136.97    5.48
   0   6  -2  139.67    5.39
   0   6  -2  144.36    5.66
   0  -6   2  135.00    5.49
   0  -6   2  136.29    4.83
  -1   6  -2    0.01    0.44
  -1   6  -2   -0.08    0.35
  -1   6  -2   -0.36    0.39
   1  -6   2    0.28    0.32
   1  -6   2    0.14    0.34
  -2   6  -2    0.90    0.51
  -2   6  -2    0.46    0.48
  -2   6  -2    0.99    0.42
   2  -6   2    0.08    0.37
   2  -6   2    0.23    0.37
  -3   6  -2   13.71    1.36
  -3   6  -2   17.85    1.45
  -3   6  -2   17.45    1.56
  -3   6  -2   19.00    1.47
  -3   6  -2   20.85    1.56
   3  -6   2   20.49    1.44
   3  -6   2   17.92    1.39
   3  -6   2   17.99    1.18
  -4   6  -2    2.47    0.75
  -4   6  -2    1.40    0.67
  -4   6  -2    1.05    0.58
  -4   6  -2    0.71    0.57
  -4   6  -2    1.00    0.53
  -4   6  -2    1.10    0.58
  -4   6  -2    2.07    0.77
   4  -6   2    0.49    0.58
   4  -6   2    0.66    0.70
   4  -6   2    1.75    0.64
   4  -6   2    2.17    0.77
   4  -6   2    1.35    0.57
  -5   6  -2    1.64    0.77
  -5   6  -2    2.93    0.79
  -5   6  -2    0.99    0.68
  -5   6  -2    1.00    0.73
  -5   6  -2    0.97    0.57
  -5   6  -2    2.07    0.70
  -5   6  -2    2.49    0.62
  -5   6  -2    1.58    0.77
   5  -6   2    2.26    0.79
   5  -6   2    1.72    0.78
   5  -6   2    2.11    0.81
   5  -6   2    1.77    0.73
   5  -6   2    2.29    0.85
  -6   6  -2   21.59    1.79
  -6   6  -2   18.84    1.85
  -6   6  -2   20.45    1.87
  -6   6  -2   18.75    1.60
  -6   6  -2   19.36    1.52
  -6   6  -2   22.57    2.26
  -6   6  -2   16.45    1.78
   6  -6   2   17.05    1.84
   6  -6   2   16.35    1.69
   6  -6   2   17.55    1.77
   6  -6   2   19.56    1.87
   6  -6   2   17.88    1.88
  -7   6  -2   34.17    2.33
  -7   6  -2   35.30    2.36
  -7   6  -2   31.01    2.04
  -7   6  -2   33.07    2.10
  -7   6  -2   30.58    2.43
   7  -6   2   30.32    2.41
   7  -6   2   32.60    2.31
   7  -6   2   33.02    2.40
   7  -6   2   31.92    2.28
   7  -6   2   33.00    2.53
  -8   6  -2    1.98    0.97
  -8   6  -2    2.25    0.81
  -8   6  -2    0.45    0.68
  -8   6  -2    0.64    0.67
  -8   6  -2    1.31    0.62
   8  -6   2    2.22    0.87
   8  -6   2    0.99    0.74
   8  -6   2   -0.33    0.71
   8  -6   2    0.58    0.77
   8  -6   2    2.21    0.86
  -9   6  -2   12.69    1.61
  -9   6  -2   12.17    1.45
   9  -6   2   10.17    1.44
   9  -6   2   12.50    1.56
   9  -6   2    8.65    1.29
   9  -6   2    9.62    1.29
   9  -6   2   13.67    1.56
 -10   6  -2   -0.03    0.67
  10  -6   2   -0.41    0.64
  10  -6   2    0.65    0.61
  10  -6   2    0.86    0.68
  10  -6   2    0.73    0.62
 -11   6  -2    1.65    0.69
  11  -6   2    2.46    0.75
  14   5  -2    4.83    0.89
  14   5  -2    4.74    0.76
  13   5  -2    2.57    0.84
  13   5  -2    2.85    0.69
  12   5  -2    1.44    0.57
  12   5  -2    1.54    0.76
 -12  -5   2    1.18    0.59
  11   5  -2    1.51    0.84
  11   5  -2    1.74    0.59
  11   5  -2    2.39    0.75
  11   5  -2    0.86    0.80
  11   5  -2    1.68    0.72
 -11  -5   2    1.13    0.52
  10   5  -2   25.82    2.02
  10   5  -2   24.68    1.71
  10   5  -2   23.60    2.02
  10   5  -2   24.86    1.75
  10   5  -2   23.45    1.52
 -10  -5   2   24.88    1.46
   9   5  -2   91.99    4.46
   9   5  -2   93.32    4.02
   9   5  -2   92.64    3.65
   9   5  -2   89.12    3.95
   9   5  -2   91.27    4.33
   9   5  -2   92.05    4.19
   9   5  -2   92.36    4.13
  -9  -5   2   92.43    3.51
  -9  -5   2   87.99    4.06
   8   5  -2    9.86    0.87
   8   5  -2   10.79    1.34
   8   5  -2   12.23    1.15
   8   5  -2   10.08    1.30
   8   5  -2    9.08    1.09
   8   5  -2    8.62    0.94
   8   5  -2   11.55    1.30
  -8  -5   2    9.98    0.97
  -8  -5   2    9.80    0.74
   7   5  -2   65.29    2.89
   7   5  -2   64.16    3.08
   7   5  -2   64.92    2.56
   7   5  -2   60.77    2.82
  -7  -5   2   66.18    2.42
  -7  -5   2   68.81    2.87
   6   5  -2   19.65    1.09
   6   5  -2   20.35    1.38
   6   5  -2   18.30    1.18
  -6  -5   2   19.20    1.07
  -6  -5   2   17.17    0.78
   5   5  -2    0.74    0.27
   5   5  -2    0.35    0.42
   5   5  -2    0.63    0.27
   5   5  -2   -0.01    0.38
  -5  -5   2    0.84    0.28
   4   5  -2   -0.05    0.21
   4   5  -2   -0.18    0.39
  -4  -5   2    0.48    0.24
   3   5  -2   40.71    1.94
   3   5  -2   42.48    1.75
  -3  -5   2   40.65    1.71
  -3  -5   2   39.07    1.67
   2   5  -2    0.12    0.36
   2   5  -2    0.94    0.29
  -2  -5   2    0.99    0.26
  -2  -5   2    0.83    0.23
   1   5  -2   42.37    1.86
   1   5  -2   42.93    1.92
  -1  -5   2   37.90    1.39
  -1  -5   2   40.92    1.75
   0   5  -2  148.84    5.89
   0   5  -2  152.19    5.62
   0  -5   2  143.44    5.72
   0  -5   2  148.37    5.05
  -1   5  -2    8.43    0.80
  -1   5  -2   11.34    0.94
   1  -5   2   10.68    0.69
   1  -5   2   11.64    0.84
  -2   5  -2   87.20    3.83
  -2   5  -2   89.01    3.70
  -2   5  -2   86.30    3.44
   2  -5   2   85.06    3.25
   2  -5   2   85.27    3.68
  -3   5  -2   39.86    2.13
  -3   5  -2   43.57    2.26
   3  -5   2   40.02    2.08
   3  -5   2   36.58    1.79
  -4   5  -2   29.57    1.81
  -4   5  -2   27.21    1.89
  -4   5  -2   27.36    1.74
  -4   5  -2   26.32    1.48
  -4   5  -2   27.90    1.83
   4  -5   2   27.84    1.52
   4  -5   2   29.00    1.74
   4  -5   2   29.13    1.79
  -5   5  -2   85.18    4.22
  -5   5  -2   83.80    4.10
  -5   5  -2   88.45    3.64
  -5   5  -2   83.69    3.78
  -5   5  -2   82.92    3.71
  -5   5  -2   85.14    3.80
  -5   5  -2   89.33    4.01
  -5   5  -2   86.62    3.99
  -5   5  -2   89.14    4.07
   5  -5   2   85.66    4.02
   5  -5   2   82.98    4.06
   5  -5   2   84.68    3.97
   5  -5   2   93.20    4.11
   5  -5   2   84.44    3.92
  -6   5  -2   29.72    1.90
  -6   5  -2   30.30    2.08
  -6   5  -2   30.84    2.27
  -6   5  -2   28.41    1.91
  -6   5  -2   34.15    2.15
  -6   5  -2   32.50    2.15
  -6   5  -2   31.53    1.80
  -6   5  -2   32.35    2.00
  -6   5  -2   26.25    2.12
   6  -5   2   31.31    2.22
   6  -5   2   31.78    2.20
   6  -5   2   31.96    2.10
   6  -5   2   30.93    2.19
   6  -5   2   28.27    2.09
  -7   5  -2   13.73    1.54
  -7   5  -2   12.99    1.52
  -7   5  -2   16.00    1.85
  -7   5  -2   14.97    1.50
  -7   5  -2   12.96    1.39
  -7   5  -2   15.00    1.34
   7  -5   2   11.97    1.56
   7  -5   2   14.82    1.63
   7  -5   2   13.68    1.57
   7  -5   2   15.11    1.76
   7  -5   2   12.71    1.61
  -8   5  -2    0.54    0.80
  -8   5  -2    1.18    0.64
  -8   5  -2    0.62    0.67
  -8   5  -2    1.05    0.80
  -8   5  -2    1.98    0.78
  -8   5  -2    0.92    0.58
   8  -5   2    0.94    0.84
   8  -5   2    1.35    0.79
   8  -5   2    1.48    0.78
   8  -5   2    1.60    0.88
   8  -5   2    1.80    0.78
  -9   5  -2    2.74    1.02
  -9   5  -2    1.53    0.71
  -9   5  -2    2.96    0.79
  -9   5  -2    2.06    0.72
  -9   5  -2    4.48    0.95
   9  -5   2    4.89    1.04
   9  -5   2    2.00    0.87
   9  -5   2    3.73    1.10
   9  -5   2    3.71    0.91
   9  -5   2    3.29    1.02
   9  -5   2    1.92    0.90
 -10   5  -2   17.75    1.56
 -10   5  -2   14.85    1.75
 -10   5  -2   19.89    1.66
  10  -5   2   20.68    2.15
  10  -5   2   17.09    1.71
  10  -5   2   19.88    1.86
  10  -5   2   18.30    1.71
  10  -5   2   18.52    1.56
 -11   5  -2   -0.14    0.58
  11  -5   2    1.18    0.59
  11  -5   2    0.34    0.67
  11  -5   2    0.26    0.62
  14   4  -2    2.95    0.64
  14   4  -2    2.25    0.76
 -14  -4   2    3.49    0.88
 -14  -4   2    3.08    0.77
  13   4  -2    3.23    0.90
  13   4  -2    3.52    0.77
 -13  -4   2    1.76    0.74
  12   4  -2    5.64    1.06
  12   4  -2    8.36    1.09
  12   4  -2    5.03    1.17
  12   4  -2    7.18    0.87
 -12  -4   2    7.99    1.06
  11   4  -2    2.55    0.80
  11   4  -2    2.79    0.66
  11   4  -2    1.92    0.87
  11   4  -2    1.48    0.72
  11   4  -2    1.91    0.67
 -11  -4   2    1.93    0.57
  10   4  -2   -0.21    0.44
  10   4  -2    0.67    0.51
  10   4  -2    0.80    0.59
  10   4  -2    1.08    0.70
  10   4  -2    0.08    0.50
  10   4  -2   -0.19    0.57
 -10  -4   2    0.41    0.43
   9   4  -2    0.18    0.48
   9   4  -2   -0.35    0.53
   9   4  -2    0.74    0.49
   9   4  -2   -0.08    0.38
   9   4  -2   -0.84    0.49
   9   4  -2    0.38    0.44
  -9  -4   2    0.15    0.42
  -9  -4   2    0.19    0.35
   8   4  -2  162.84    6.43
   8   4  -2  156.12    6.16
   8   4  -2  150.84    6.24
   8   4  -2  151.77    5.65
   8   4  -2  150.61    6.45
  -8  -4   2  161.43    5.51
  -8  -4   2  153.76    6.29
   7   4  -2    2.24    0.59
   7   4  -2    2.14    0.49
  -7  -4   2    1.90    0.34
  -7  -4   2    2.75    0.49
   6   4  -2  294.38   10.65
   6   4  -2  284.68   10.76
   6   4  -2  290.20   11.20
  -6  -4   2  296.50   10.99
  -6  -4   2  296.48    9.74
   5   4  -2    7.46    0.61
   5   4  -2    8.74    0.81
  -5  -4   2    8.01    0.61
   4   4  -2    2.33    0.46
   4   4  -2    2.76    0.33
   4   4  -2    2.39    0.32
  -4  -4   2    2.98    0.32
  -4  -4   2    2.34    0.30
   3   4  -2   58.85    2.68
   3   4  -2   71.38    2.68
   3   4  -2   70.41    2.81
  -3  -4   2   68.37    2.59
  -3  -4   2   71.74    2.63
   2   4  -2   59.54    2.46
   2   4  -2   58.53    2.41
   2   4  -2   57.92    2.34
  -2  -4   2   58.08    2.24
  -2  -4   2   58.43    2.25
   1   4  -2   46.17    1.96
   1   4  -2   46.36    2.02
  -1  -4   2   46.76    1.87
  -1  -4   2   46.11    1.89
   0   4  -2   15.66    0.91
   0   4  -2   13.93    0.91
   0  -4   2   15.27    0.82
   0  -4   2   14.40    0.61
   0  -4   2   13.52    0.81
  -1   4  -2  147.05    5.70
  -1   4  -2  161.24    6.11
   1  -4   2  152.29    5.92
   1  -4   2  155.26    5.27
  -2   4  -2    7.02    0.63
  -2   4  -2    6.31    0.73
   2  -4   2    8.06    0.64
   2  -4   2    7.58    0.74
  -3   4  -2    2.69    0.60
   3  -4   2    3.19    0.56
   3  -4   2    3.86    0.54
  -4   4  -2  214.39    8.52
   4  -4   2  205.25    7.35
   4  -4   2  208.45    8.27
  -5   4  -2    0.60    0.50
  -5   4  -2    0.40    0.42
  -5   4  -2    0.57    0.46
  -5   4  -2    0.89    0.47
  -5   4  -2    0.04    0.48
  -5   4  -2    0.18    0.41
  -5   4  -2    0.53    0.54
   5  -4   2   -0.27    0.46
   5  -4   2   -0.63    0.49
   5  -4   2    0.67    0.53
   5  -4   2    0.13    0.42
  -6   4  -2   41.58    2.41
  -6   4  -2   43.08    2.62
  -6   4  -2   41.20    2.16
  -6   4  -2   41.26    2.27
  -6   4  -2   42.72    2.32
  -6   4  -2   39.60    2.50
  -6   4  -2   41.86    2.38
  -6   4  -2   44.84    2.49
   6  -4   2   41.72    2.47
   6  -4   2   40.56    2.46
   6  -4   2   40.92    2.42
   6  -4   2   40.29    2.45
   6  -4   2   42.33    2.38
  -7   4  -2   21.49    1.66
  -7   4  -2   19.64    1.76
  -7   4  -2   19.65    1.57
  -7   4  -2   19.70    1.83
  -7   4  -2   15.33    1.72
  -7   4  -2   21.90    1.76
  -7   4  -2   19.96    1.46
   7  -4   2   17.75    1.77
   7  -4   2   20.58    1.69
   7  -4   2   18.69    1.79
   7  -4   2   19.06    1.92
   7  -4   2   17.44    1.78
   7  -4   2   21.49    1.70
  -8   4  -2    6.15    1.12
  -8   4  -2    7.70    1.13
  -8   4  -2    8.89    1.28
  -8   4  -2    9.69    1.51
  -8   4  -2    7.05    1.16
  -8   4  -2    7.58    1.02
   8  -4   2    9.25    1.34
   8  -4   2    6.91    1.34
   8  -4   2    6.32    1.08
   8  -4   2    7.37    1.29
   8  -4   2    7.20    1.16
   8  -4   2    9.90    1.52
   8  -4   2    9.59    1.42
   8  -4   2    7.30    1.32
  -9   4  -2    3.62    0.95
  -9   4  -2    5.29    1.03
  -9   4  -2    5.19    1.29
  -9   4  -2    3.72    0.86
  -9   4  -2    4.50    0.98
   9  -4   2    5.74    1.11
   9  -4   2    5.47    1.11
   9  -4   2    5.14    1.03
   9  -4   2    4.68    1.22
   9  -4   2    2.33    0.98
   9  -4   2    4.43    1.07
 -10   4  -2    4.99    1.16
 -10   4  -2    4.94    1.00
 -10   4  -2    4.97    1.05
 -10   4  -2    6.55    0.98
  10  -4   2    6.03    1.24
  10  -4   2    6.50    1.22
  10  -4   2    7.06    1.24
  10  -4   2    4.73    1.02
  10  -4   2    4.42    0.93
  10  -4   2    7.38    1.21
 -11   4  -2    2.52    0.88
 -11   4  -2    3.66    0.85
 -11   4  -2    5.29    0.89
  11  -4   2    5.74    1.12
  11  -4   2    3.81    0.83
  11  -4   2    5.70    0.99
  11  -4   2    4.14    0.90
 -12   4  -2    0.65    0.57
 -12   4  -2    0.18    0.60
  12  -4   2    0.03    0.58
  14   3  -2   29.29    1.93
  14   3  -2   30.80    1.73
 -14  -3   2   29.99    2.08
 -14  -3   2   29.79    1.97
 -14  -3   2   27.17    1.87
  13   3  -2    1.27    0.57
  13   3  -2    0.67    0.71
  13   3  -2    0.00    0.68
 -13  -3   2    1.14    0.68
 -13  -3   2    1.15    0.65
 -13  -3   2    3.13    0.92
  12   3  -2   21.59    1.90
  12   3  -2   21.38    1.56
  12   3  -2   21.12    1.62
  12   3  -2   18.42    1.88
 -12  -3   2   20.76    1.88
 -12  -3   2   22.09    1.98
  11   3  -2   40.96    2.54
  11   3  -2   43.07    2.29
  11   3  -2   38.99    2.32
  11   3  -2   41.56    2.68
  11   3  -2   40.10    2.59
 -11  -3   2   38.31    2.41
 -11  -3   2   38.18    2.05
  10   3  -2   -0.25    0.40
  10   3  -2   -0.17    0.63
  10   3  -2    0.30    0.65
  10   3  -2   -0.16    0.57
  10   3  -2   -0.25    0.54
  10   3  -2    0.17    0.50
 -10  -3   2    0.14    0.41
   9   3  -2    5.35    0.92
   9   3  -2    3.82    0.79
   9   3  -2    5.47    1.12
   9   3  -2    5.77    0.94
   9   3  -2    5.77    0.90
   9   3  -2    6.44    0.82
   9   3  -2    6.08    1.08
  -9  -3   2    5.52    0.71
  -9  -3   2    4.56    0.80
   8   3  -2   39.92    2.33
   8   3  -2   41.68    1.90
   8   3  -2   38.50    2.12
   8   3  -2   37.40    2.12
   8   3  -2   36.67    2.25
   8   3  -2   35.89    2.03
  -8  -3   2   39.16    2.07
  -8  -3   2   39.72    1.72
   7   3  -2   18.51    1.27
   7   3  -2   19.14    1.34
  -7  -3   2   21.48    1.02
  -7  -3   2   19.51    1.23
   6   3  -2    0.45    0.33
  -6  -3   2    0.11    0.29
  -6  -3   2   -0.01    0.18
   5   3  -2  120.04    4.53
   5   3  -2  111.82    4.32
  -5  -3   2  108.43    3.82
  -5  -3   2  113.95    4.41
   4   3  -2   23.50    1.16
   4   3  -2   22.24    1.05
  -4  -3   2   20.02    1.00
  -4  -3   2   22.35    1.02
   3   3  -2  121.02    4.56
   3   3  -2  120.69    4.50
  -3  -3   2  121.97    4.45
  -3  -3   2  115.45    4.44
   2   3  -2    5.69    0.62
   2   3  -2    5.27    0.33
   2   3  -2    5.15    0.34
   2   3  -2    5.91    0.58
   1   3  -2   18.48    1.05
   1   3  -2   19.00    1.03
   1   3  -2   19.05    0.87
  -1  -3   2   18.80    0.79
  -1  -3   2   19.52    0.79
   0   3  -2  202.74    7.07
   0   3  -2  198.26    7.41
   0   3  -2  196.37    7.26
   0  -3   2  193.08    7.22
   0  -3   2  184.05    7.23
  -1   3  -2   57.99    2.42
  -1   3  -2   57.06    2.31
  -1   3  -2   60.19    2.50
   1  -3   2   56.16    2.45
   1  -3   2   58.08    2.39
   1  -3   2   60.71    2.09
  -2   3  -2   28.66    1.28
  -2   3  -2   28.87    1.36
  -2   3  -2   29.25    1.52
   2  -3   2   27.71    1.41
   2  -3   2   29.34    1.24
  -3   3  -2    3.40    0.61
  -3   3  -2    3.34    0.39
   3  -3   2    2.94    0.43
  -4   3  -2    9.41    1.02
   4  -3   2   10.18    0.84
   4  -3   2   10.73    0.98
  -5   3  -2  194.62    7.44
  -5   3  -2  195.38    8.09
   5  -3   2  202.96    7.89
  -6   3  -2    2.77    0.62
  -6   3  -2    1.94    0.69
  -6   3  -2    1.26    0.54
  -6   3  -2    2.48    0.70
  -6   3  -2    3.34    0.71
  -6   3  -2    1.95    0.61
  -6   3  -2    3.70    0.82
   6  -3   2    1.09    0.60
   6  -3   2    2.91    0.69
   6  -3   2    2.29    0.73
  -7   3  -2   30.65    1.89
  -7   3  -2   28.47    1.87
  -7   3  -2   28.18    1.76
  -7   3  -2   29.13    1.95
  -7   3  -2   28.28    1.84
  -7   3  -2   30.15    2.17
  -7   3  -2   27.95    1.89
   7  -3   2   28.57    1.85
   7  -3   2   25.13    1.86
   7  -3   2   29.89    2.06
   7  -3   2   26.51    1.93
   7  -3   2   26.97    2.10
   7  -3   2   27.80    1.87
   7  -3   2   26.55    1.95
   7  -3   2   28.78    2.05
  -8   3  -2    9.05    1.21
  -8   3  -2   11.97    1.38
  -8   3  -2    8.30    1.20
  -8   3  -2   10.73    1.48
  -8   3  -2    9.58    1.21
  -8   3  -2    9.50    1.18
   8  -3   2   11.59    1.43
   8  -3   2   10.30    1.35
   8  -3   2    9.16    1.38
   8  -3   2   10.35    1.35
   8  -3   2    9.42    1.24
   8  -3   2    8.45    1.14
   8  -3   2    8.10    1.34
   8  -3   2    8.84    1.36
  -9   3  -2   14.00    1.43
  -9   3  -2   15.18    1.66
  -9   3  -2   17.36    1.66
  -9   3  -2   17.10    1.94
  -9   3  -2   17.75    1.69
   9  -3   2   12.61    1.69
   9  -3   2   17.27    1.72
   9  -3   2   15.40    1.69
   9  -3   2   13.35    1.59
   9  -3   2   17.18    1.77
   9  -3   2   16.41    1.94
   9  -3   2   17.97    1.71
   9  -3   2   18.77    1.94
 -10   3  -2   11.33    1.67
 -10   3  -2   12.50    1.48
 -10   3  -2   13.01    1.53
 -10   3  -2   10.38    1.30
  10  -3   2   11.15    1.60
  10  -3   2   14.53    1.62
  10  -3   2   10.24    1.43
  10  -3   2   10.91    1.42
  10  -3   2   11.45    1.43
  10  -3   2    9.00    1.21
  10  -3   2    8.68    1.42
 -11   3  -2    0.22    0.76
 -11   3  -2    0.65    0.64
 -11   3  -2    1.33    0.73
 -11   3  -2    0.78    0.74
  11  -3   2    0.21    0.81
  11  -3   2    1.93    0.75
  11  -3   2    0.72    0.73
  11  -3   2    0.79    0.65
 -12   3  -2    0.13    0.62
 -12   3  -2    2.29    0.92
 -12   3  -2   -0.04    0.55
 -12   3  -2    0.77    0.54
  12  -3   2    0.63    0.77
  12  -3   2    2.57    0.83
  13  -3   2   11.41    1.29
  14   2  -2   17.64    1.56
  14   2  -2   22.38    1.62
 -14  -2   2   21.27    1.79
 -14  -2   2   17.39    1.58
  13   2  -2    3.54    0.79
  13   2  -2    4.82    1.02
  13   2  -2    3.68    0.92
  13   2  -2    3.87    0.72
 -13  -2   2    3.19    0.85
 -13  -2   2    2.79    0.96
 -13  -2   2    3.08    0.85
  12   2  -2    0.46    0.60
  12   2  -2    0.61    0.57
  12   2  -2    0.56    0.74
  12   2  -2   -0.26    0.67
 -12  -2   2    2.04    0.83
 -12  -2   2   -0.03    0.59
 -12  -2   2    0.34    0.70
  11   2  -2   20.69    2.12
  11   2  -2   21.72    1.64
  11   2  -2   18.02    1.97
  11   2  -2   24.33    1.78
  11   2  -2   22.03    2.03
 -11  -2   2   22.18    2.08
 -11  -2   2   17.20    1.74
 -11  -2   2   22.69    2.16
  10   2  -2   25.60    2.07
  10   2  -2   22.38    1.82
  10   2  -2   18.73    1.87
  10   2  -2   24.15    1.80
  10   2  -2   22.17    1.80
  10   2  -2   22.90    1.62
 -10  -2   2   22.34    1.87
 -10  -2   2   24.04    1.50
 -10  -2   2   23.20    1.95
   9   2  -2   -0.11    0.50
   9   2  -2    0.00    0.50
   9   2  -2    0.45    0.62
   9   2  -2    0.52    0.49
   9   2  -2    0.13    0.50
   9   2  -2    0.08    0.42
  -9  -2   2    0.13    0.55
  -9  -2   2    0.13    0.45
  -9  -2   2   -0.08    0.39
   8   2  -2   60.12    2.86
   8   2  -2   55.04    2.92
   8   2  -2   54.03    2.88
   8   2  -2   53.37    2.42
   8   2  -2   54.04    2.87
   8   2  -2   53.20    2.67
   8   2  -2   52.02    2.68
   8   2  -2   52.32    2.71
  -8  -2   2   54.68    2.71
  -8  -2   2   57.68    2.30
   7   2  -2   19.29    1.27
   7   2  -2   17.13    1.26
  -7  -2   2   18.04    1.21
  -7  -2   2   18.45    1.01
   6   2  -2    1.49    0.63
   6   2  -2    0.53    0.36
  -6  -2   2    1.05    0.27
  -6  -2   2    1.47    0.39
   5   2  -2    7.44    0.68
  -5  -2   2    7.91    0.48
  -5  -2   2    8.26    0.66
   4   2  -2   53.96    2.17
   4   2  -2   55.87    2.26
  -4  -2   2   50.90    2.19
  -4  -2   2   56.68    2.20
  -4  -2   2   52.01    1.83
   3   2  -2  135.12    4.89
   3   2  -2  132.07    5.07
   3   2  -2  127.33    5.03
  -3  -2   2  131.88    4.96
  -3  -2   2  138.17    4.96
   2   2  -2  951.37   33.19
   2   2  -2  952.74   35.09
   2   2  -2  943.75   35.09
   2   2  -2  949.26   33.97
   1   2  -2   41.36    1.77
   1   2  -2   40.70    1.57
   1   2  -2   42.29    1.71
   0   2  -2   10.88    0.59
   0   2  -2   11.38    0.69
   0  -2   2   10.35    0.53
   0  -2   2   11.96    0.54
  -1   2  -2   51.53    1.97
  -1   2  -2   48.89    2.10
   1  -2   2   52.59    2.02
   1  -2   2   47.41    2.01
  -2   2  -2  479.41   18.52
  -2   2  -2  492.52   17.71
  -2   2  -2  522.44   18.98
   2  -2   2  524.69   18.57
  -3   2  -2   43.99    2.10
  -3   2  -2   39.23    1.93
   3  -2   2   45.32    1.76
   3  -2   2   45.13    2.08
   3  -2   2   45.32    2.00
  -4   2  -2    9.67    0.94
  -4   2  -2    9.47    0.87
   4  -2   2    9.01    0.88
   4  -2   2   10.49    0.98
   4  -2   2    9.15    0.69
  -5   2  -2   -0.24    0.38
   5  -2   2   -0.34    0.34
   5  -2   2    0.76    0.41
  -6   2  -2   75.63    3.48
  -6   2  -2   67.10    3.07
   6  -2   2   67.11    3.13
   6  -2   2   72.07    3.41
  -7   2  -2    8.49    1.06
  -7   2  -2    8.51    1.01
  -7   2  -2    7.81    0.99
  -7   2  -2    9.34    1.17
  -7   2  -2    6.85    1.00
  -7   2  -2    8.92    1.10
   7  -2   2    8.31    1.06
   7  -2   2   10.11    1.16
   7  -2   2    8.29    1.15
   7  -2   2   12.27    1.30
   7  -2   2    6.84    0.96
   7  -2   2    7.92    1.11
   7  -2   2    7.85    1.08
  -8   2  -2   28.84    1.87
  -8   2  -2   30.65    1.98
  -8   2  -2   28.10    1.85
  -8   2  -2   28.44    1.97
  -8   2  -2   27.15    1.95
   8  -2   2   32.19    1.94
   8  -2   2   33.27    2.12
   8  -2   2   29.40    2.18
   8  -2   2   29.14    2.04
   8  -2   2   29.20    1.95
   8  -2   2   28.71    2.02
   8  -2   2   26.54    1.95
   8  -2   2   31.65    2.21
   8  -2   2   27.40    2.08
  -9   2  -2   23.63    2.24
  -9   2  -2   22.01    1.79
  -9   2  -2   22.20    1.90
  -9   2  -2   23.73    1.89
   9  -2   2   21.94    1.69
   9  -2   2   20.45    2.04
   9  -2   2   18.76    1.79
   9  -2   2   21.71    2.00
   9  -2   2   18.93    1.84
   9  -2   2   22.31    2.05
   9  -2   2   20.89    2.12
   9  -2   2   19.20    1.72
 -10   2  -2   11.60    1.47
 -10   2  -2   11.74    1.40
 -10   2  -2   10.80    1.68
 -10   2  -2   12.33    1.58
  10  -2   2   12.67    1.52
  10  -2   2    9.14    1.34
  10  -2   2    9.42    1.27
  10  -2   2    9.54    1.56
  10  -2   2    5.35    1.22
  10  -2   2    9.71    1.37
  10  -2   2   13.52    1.56
  10  -2   2   10.12    1.24
 -11   2  -2    5.51    1.13
 -11   2  -2    5.04    0.99
 -11   2  -2    6.23    1.10
  11  -2   2    4.80    1.06
  11  -2   2    4.98    1.02
  11  -2   2    6.18    1.17
  11  -2   2    4.05    0.91
  11  -2   2    6.71    1.34
 -12   2  -2    0.48    0.71
 -12   2  -2    0.17    0.63
 -12   2  -2    0.61    0.67
  12  -2   2    0.04    0.61
  12  -2   2   -0.17    0.65
 -13   2  -2   -0.02    0.53
 -13   2  -2    1.41    0.61
  13  -2   2    0.18    0.68
  14   1  -2   -0.19    0.49
  14   1  -2   -0.91    0.45
 -14  -1   2    0.03    0.54
 -14  -1   2    0.35    0.52
  13   1  -2    0.66    0.71
  13   1  -2    0.96    0.74
  13   1  -2    1.12    0.58
 -13  -1   2    0.59    0.68
 -13  -1   2    0.02    0.54
 -13  -1   2   -0.67    0.49
  12   1  -2   -0.33    0.65
  12   1  -2   -0.04    0.63
  12   1  -2    0.09    0.67
  12   1  -2   -0.38    0.65
 -12  -1   2    0.36    0.66
 -12  -1   2    0.15    0.63
 -12  -1   2   -0.03    0.79
  11   1  -2    2.41    0.97
  11   1  -2    1.66    0.82
  11   1  -2    0.91    0.70
  11   1  -2    1.34    0.94
  11   1  -2    1.11    0.74
 -11  -1   2    1.12    0.72
 -11  -1   2    1.52    0.80
 -11  -1   2    2.74    0.94
  10   1  -2   28.77    2.10
  10   1  -2   27.58    2.15
  10   1  -2   29.12    2.04
  10   1  -2   25.37    2.09
  10   1  -2   28.07    1.85
  10   1  -2   30.26    2.23
 -10  -1   2   23.82    2.01
 -10  -1   2   25.69    2.08
 -10  -1   2   26.59    1.93
   9   1  -2    2.71    0.84
   9   1  -2    1.92    0.73
   9   1  -2    3.28    0.96
   9   1  -2    5.21    0.92
   9   1  -2    2.75    0.72
   9   1  -2    3.43    0.85
   9   1  -2    4.09    0.90
  -9  -1   2    3.72    0.85
  -9  -1   2    2.79    0.89
  -9  -1   2    3.73    0.67
  -9  -1   2    3.72    0.82
  -9  -1   2    2.41    0.72
   8   1  -2   35.94    2.13
   8   1  -2   37.55    2.25
   8   1  -2   32.71    2.01
   8   1  -2   35.58    2.09
   8   1  -2   37.02    2.23
   8   1  -2   33.32    1.81
   8   1  -2   35.05    2.07
   8   1  -2   37.43    2.21
  -8  -1   2   34.39    2.09
  -8  -1   2   34.40    1.69
  -8  -1   2   31.98    1.98
  -8  -1   2   34.68    2.03
   7   1  -2    1.57    0.55
   7   1  -2    1.16    0.55
  -7  -1   2    1.78    0.49
  -7  -1   2    0.70    0.34
   6   1  -2   51.87    2.58
  -6  -1   2   56.83    2.51
  -6  -1   2   55.74    2.14
   5   1  -2   12.86    0.92
  -5  -1   2   12.66    0.66
  -5  -1   2   11.37    0.82
   4   1  -2  154.90    6.27
  -4  -1   2  161.67    5.43
  -4  -1   2  167.60    6.15
   3   1  -2   74.98    2.88
  -3  -1   2   68.52    2.80
  -3  -1   2   71.78    2.80
   2   1  -2   30.02    1.28
   2   1  -2   29.20    1.26
  -2  -1   2   31.21    1.21
  -2  -1   2   30.39    1.22
   1   1  -2  283.06   10.58
   1   1  -2  287.04   10.09
   0   1  -2   23.42    0.98
   0  -1   2   23.20    0.91
   0  -1   2   24.00    0.91
  -1   1  -2  331.58   11.43
  -1   1  -2  339.78   12.17
   1  -1   2  321.45   11.90
   1  -1   2  306.78   11.90
  -2   1  -2   29.49    1.38
  -2   1  -2   27.91    1.25
   2  -1   2   27.95    1.28
  -3   1  -2    4.47    0.59
  -3   1  -2    4.39    0.47
   3  -1   2    5.85    0.57
   3  -1   2    5.76    0.61
  -4   1  -2    0.84    0.35
  -4   1  -2    0.13    0.36
   4  -1   2    0.47    0.35
   4  -1   2    1.10    0.38
  -5   1  -2    1.09    0.48
  -5   1  -2    0.84    0.42
   5  -1   2    0.77    0.43
   5  -1   2    0.30    0.37
  -6   1  -2    0.50    0.49
   6  -1   2    1.20    0.48
  -7   1  -2    1.10    0.47
  -7   1  -2    0.58    0.42
  -7   1  -2    0.83    0.58
   7  -1   2    0.32    0.44
   7  -1   2    0.26    0.42
   7  -1   2    0.41    0.54
   7  -1   2    0.31    0.51
   7  -1   2    0.56    0.50
  -8   1  -2   32.76    1.89
  -8   1  -2   29.47    1.96
  -8   1  -2   29.66    1.92
   8  -1   2   31.79    1.99
   8  -1   2   29.54    1.82
   8  -1   2   30.26    2.06
   8  -1   2   26.22    2.03
   8  -1   2   28.88    1.91
   8  -1   2   29.83    2.10
   8  -1   2   28.94    1.93
   8  -1   2   28.62    2.00
   8  -1   2   28.30    1.92
   8  -1   2   31.19    2.09
  -9   1  -2   48.88    2.76
  -9   1  -2   49.16    2.78
  -9   1  -2   48.29    2.62
   9  -1   2   49.06    2.54
   9  -1   2   50.89    2.74
   9  -1   2   46.67    2.74
   9  -1   2   47.20    2.75
   9  -1   2   44.13    2.74
   9  -1   2   50.92    2.96
   9  -1   2   47.81    2.68
   9  -1   2   45.74    2.90
 -10   1  -2    1.00    0.66
 -10   1  -2    0.58    0.63
 -10   1  -2    1.49    0.82
  10  -1   2    0.00    0.57
  10  -1   2    0.43    0.80
  10  -1   2    0.56    0.71
  10  -1   2    1.04    0.69
  10  -1   2    0.59    0.63
  10  -1   2    1.25    0.75
  10  -1   2    0.98    0.80
  10  -1   2    1.01    0.64
 -11   1  -2   22.06    2.02
 -11   1  -2   25.00    1.90
 -11   1  -2   24.23    2.15
  11  -1   2   21.31    1.73
  11  -1   2   24.93    2.38
  11  -1   2   23.12    2.06
  11  -1   2   27.47    2.01
  11  -1   2   22.11    2.04
  11  -1   2   23.21    1.84
 -12   1  -2   -0.24    0.75
 -12   1  -2    0.09    0.60
 -12   1  -2   -0.03    0.65
  12  -1   2   -0.58    0.60
  12  -1   2    1.16    0.71
  12  -1   2   -0.18    0.69
 -13   1  -2    7.88    1.13
 -13   1  -2    9.48    1.20
 -13   1  -2    7.01    1.03
  13  -1   2    7.37    1.06
  13  -1   2    8.25    1.29
  14  -1   2    0.32    0.55
  13   0  -2    3.03    0.82
  13   0  -2    3.18    0.84
  13   0  -2    3.01    0.73
 -13   0   2    2.18    0.78
 -13   0   2    3.76    0.92
 -13   0   2    1.77    0.70
  12   0  -2   25.52    2.30
  12   0  -2   26.46    2.14
  12   0  -2   23.23    1.86
  12   0  -2   23.75    2.07
 -12   0   2   28.84    2.23
 -12   0   2   23.32    1.90
 -12   0   2   25.90    2.05
  11   0  -2   12.50    1.59
  11   0  -2    9.28    1.30
  11   0  -2   10.26    1.58
  11   0  -2    7.37    1.31
 -11   0   2    9.18    1.48
 -11   0   2   10.62    1.40
 -11   0   2    8.26    1.33
  10   0  -2   48.17    2.83
  10   0  -2   49.33    2.83
  10   0  -2   49.34    2.95
  10   0  -2   44.25    2.91
  10   0  -2   40.93    2.85
  10   0  -2   43.33    2.88
 -10   0   2   45.37    2.66
 -10   0   2   45.04    2.78
 -10   0   2   40.44    2.73
   9   0  -2   22.96    1.81
   9   0  -2   24.82    1.93
   9   0  -2   21.20    2.03
   9   0  -2   21.36    1.93
   9   0  -2   21.04    2.07
   9   0  -2   22.28    2.10
   9   0  -2   21.54    1.78
   9   0  -2   21.15    1.61
  -9   0   2   24.15    1.84
  -9   0   2   23.71    1.81
  -9   0   2   21.46    1.96
  -9   0   2   21.28    1.91
   8   0  -2   47.79    2.71
   8   0  -2   46.00    2.51
   8   0  -2   42.74    2.50
   8   0  -2   43.58    2.54
   8   0  -2   45.26    2.69
   8   0  -2   47.17    2.67
   8   0  -2   49.35    2.67
  -8   0   2   46.43    2.59
  -8   0   2   46.95    2.53
  -8   0   2   44.10    2.45
  -8   0   2   47.15    2.12
   7   0  -2   66.34    3.34
   7   0  -2   62.51    3.05
   7   0  -2   63.01    3.22
   7   0  -2   65.31    3.18
  -7   0   2   66.06    3.08
  -7   0   2   65.41    2.98
  -7   0   2   63.69    2.60
   6   0  -2    8.16    0.90
  -6   0   2    8.64    0.70
  -6   0   2    6.79    0.77
   5   0  -2   30.13    1.62
  -5   0   2   29.63    1.29
  -5   0   2   29.82    1.54
   4   0  -2    4.29    0.55
  -4   0   2    4.14    0.49
  -4   0   2    3.14    0.35
   3   0  -2   68.25    2.90
  -3   0   2   69.05    2.47
  -3   0   2   74.84    2.83
   2   0  -2    8.48    0.59
  -2   0   2    8.81    0.55
  -2   0   2    9.58    0.55
   1   0  -2    1.12    0.21
  -1   0   2    1.33    0.18
  -1   0   2    1.16    0.19
   0   0  -2  288.00   10.49
   0   0   2  276.64   10.25
   0   0   2  278.64   10.26
  -1   0  -2   25.76    1.07
  -1   0  -2   24.44    1.13
   1   0   2   28.08    1.09
  -2   0  -2  302.60   12.21
  -2   0  -2  350.99   12.52
   2   0   2  344.30   12.25
  -3   0  -2   40.85    1.90
  -3   0  -2   42.07    1.79
   3   0   2   41.11    1.85
   3   0   2   41.01    1.80
  -4   0  -2   27.84    1.52
  -4   0  -2   28.00    1.39
   4   0   2   28.56    1.44
   4   0   2   26.60    1.36
  -5   0  -2   44.14    2.25
  -5   0  -2   45.27    2.12
   5   0   2   46.92    2.13
   5   0   2   45.82    2.19
  -6   0  -2   23.08    1.36
  -6   0  -2   19.76    1.46
   6   0   2   21.52    1.39
  -7   0  -2   19.47    1.36
   7   0   2   22.79    1.40
   7   0   2   20.18    1.49
  -8   0  -2   24.76    1.63
  -8   0  -2   25.74    1.72
  -8   0  -2   23.94    1.73
   8   0   2   27.29    1.61
   8   0   2   24.90    1.69
   8   0   2   28.87    1.95
   8   0   2   23.03    1.75
   8   0   2   19.83    1.95
   8   0   2   25.06    1.73
   8   0   2   23.84    1.69
   8   0   2   25.47    1.84
   8   0   2   25.85    1.76
  -9   0  -2   35.14    2.18
  -9   0  -2   35.78    2.08
  -9   0  -2   33.50    2.17
   9   0   2   33.05    2.06
   9   0   2   32.41    2.27
   9   0   2   30.15    2.26
   9   0   2   33.43    2.10
   9   0   2   32.49    2.08
   9   0   2   33.03    1.95
   9   0   2   36.19    2.37
   9   0   2   32.57    2.15
   9   0   2   30.35    2.08
 -10   0  -2   10.15    1.38
 -10   0  -2   17.38    1.64
 -10   0  -2   17.92    1.84
  10   0   2   14.71    1.60
  10   0   2   10.47    1.45
  10   0   2   15.01    1.33
  10   0   2   10.34    1.27
  10   0   2   14.44    1.61
  10   0   2   12.33    1.44
  10   0   2   10.95    1.53
 -11   0  -2    1.63    0.72
 -11   0  -2    0.80    0.69
 -11   0  -2   -0.07    0.75
  11   0   2    1.13    0.82
  11   0   2   -0.46    0.62
  11   0   2    0.03    0.67
  11   0   2    1.27    0.88
  11   0   2    1.03    0.72
 -12   0  -2   90.89    4.51
 -12   0  -2   96.99    4.73
 -12   0  -2  100.10    4.77
  12   0   2  104.51    4.78
  12   0   2   93.16    4.56
  12   0   2  109.64    5.02
 -13   0  -2   14.24    1.48
 -13   0  -2   14.71    1.58
 -13   0  -2   13.57    1.57
  13   0   2   11.74    1.48
  13   0   2   13.40    1.44
  13   0   2   10.37    1.29
 -14   0  -2   21.33    1.62
 -14   0  -2   20.30    1.59
 -14   0  -2   19.41    1.52
  14   0   2   18.59    1.51
  14   0   2   20.56    1.64
  13  -1  -2    2.97    0.72
  13  -1  -2    2.01    0.69
  13  -1  -2    2.73    0.76
 -13   1   2    0.62    0.64
 -13   1   2    1.53    0.69
 -13   1   2    3.25    0.70
  12  -1  -2   11.05    1.34
  12  -1  -2   11.04    1.47
  12  -1  -2    9.43    1.27
  12  -1  -2    7.98    1.28
 -12   1   2    8.98    1.27
 -12   1   2   10.83    1.46
 -12   1   2   10.11    1.27
  11  -1  -2   20.32    1.97
  11  -1  -2   29.81    2.20
  11  -1  -2   26.24    2.17
  11  -1  -2   25.52    2.30
 -11   1   2   23.69    1.92
 -11   1   2   27.07    2.16
 -11   1   2   27.81    2.20
  10  -1  -2   10.93    1.57
  10  -1  -2    9.79    1.53
  10  -1  -2   10.34    1.54
  10  -1  -2    9.58    1.63
  10  -1  -2   11.18    1.45
  10  -1  -2   12.55    1.59
 -10   1   2    9.24    1.36
 -10   1   2   11.05    1.49
 -10   1   2   11.50    1.36
   9  -1  -2   47.91    2.97
   9  -1  -2   50.74    3.04
   9  -1  -2   49.55    2.90
   9  -1  -2   51.02    2.95
   9  -1  -2   46.32    3.00
   9  -1  -2   46.90    2.96
   9  -1  -2   51.77    2.91
  -9   1   2   48.98    2.75
  -9   1   2   45.62    2.89
  -9   1   2   47.26    2.82
   8  -1  -2    0.21    0.55
   8  -1  -2    0.68    0.65
   8  -1  -2   -0.04    0.50
   8  -1  -2    0.79    0.62
   8  -1  -2    0.58    0.66
   8  -1  -2    0.54    0.58
  -8   1   2   -0.28    0.49
  -8   1   2    0.18    0.60
  -8   1   2    0.40    0.52
  -8   1   2    0.67    0.60
   7  -1  -2   32.42    2.00
   7  -1  -2   35.63    2.20
   7  -1  -2   31.42    1.97
   7  -1  -2   31.10    2.06
   7  -1  -2   34.58    2.11
   7  -1  -2   34.47    2.12
   7  -1  -2   36.09    2.11
  -7   1   2   31.69    1.89
  -7   1   2   33.61    1.98
  -7   1   2   32.76    1.62
  -7   1   2   31.68    1.98
  -7   1   2   31.10    1.96
   6  -1  -2    3.40    0.65
  -6   1   2    2.56    0.55
  -6   1   2    3.19    0.70
  -6   1   2    4.51    0.59
   5  -1  -2   64.76    2.91
  -5   1   2   61.48    2.78
  -5   1   2   59.56    2.37
   4  -1  -2   19.02    1.20
  -4   1   2   20.19    1.14
  -4   1   2   18.03    0.92
   3  -1  -2  145.64    5.72
   3  -1  -2  129.23    5.55
  -3   1   2  151.98    5.59
  -3   1   2  151.29    5.77
  -3   1   2  145.31    4.95
   2  -1  -2  103.65    4.07
   2  -1  -2   98.70    3.95
  -2   1   2  103.57    3.95
   1  -1  -2   79.18    3.06
   1  -1  -2   74.23    3.13
  -1   1   2   82.81    3.05
   0  -1  -2  292.30   10.73
   0  -1  -2  296.61   10.98
   0   1   2  288.08   10.73
  -1  -1  -2   16.46    0.82
  -1  -1  -2   15.35    0.74
   1   1   2   15.37    0.74
  -2  -1  -2   -0.06    0.21
  -2  -1  -2   -0.19    0.25
   2   1   2    0.02    0.24
   2   1   2   -0.31    0.21
  -3  -1  -2  407.80   15.86
   3   1   2  434.96   16.19
   3   1   2  437.20   15.87
   3   1   2  444.92   16.20
  -4  -1  -2   53.49    2.16
  -4  -1  -2   50.73    2.27
   4   1   2   46.07    2.12
   4   1   2   48.31    2.22
  -5  -1  -2   53.75    2.54
  -5  -1  -2   55.88    2.43
   5   1   2   54.79    2.50
   5   1   2   54.93    2.41
  -6  -1  -2    3.10    0.44
  -6  -1  -2    2.76    0.63
  -6  -1  -2    2.85    0.53
   6   1   2    2.66    0.57
  -7  -1  -2    4.70    0.79
  -7  -1  -2    3.78    0.62
   7   1   2    4.54    0.75
  -8  -1  -2   64.26    3.06
  -8  -1  -2   70.01    3.25
  -8  -1  -2   60.62    3.29
   8   1   2   69.04    3.02
   8   1   2   65.27    3.13
   8   1   2   68.49    3.19
   8   1   2   65.14    3.23
   8   1   2   74.16    3.22
   8   1   2   68.75    3.32
   8   1   2   66.84    3.34
  -9  -1  -2   28.78    2.02
  -9  -1  -2   30.51    1.90
  -9  -1  -2   32.92    2.05
   9   1   2   32.09    1.91
   9   1   2   30.44    1.75
   9   1   2   27.64    1.96
   9   1   2   29.43    2.08
   9   1   2   31.18    2.16
   9   1   2   29.59    2.00
   9   1   2   30.08    1.94
   9   1   2   33.86    2.02
 -10  -1  -2    0.51    0.59
 -10  -1  -2    0.21    0.58
 -10  -1  -2    0.82    0.66
  10   1   2    0.40    0.68
  10   1   2    0.34    0.65
  10   1   2   -0.29    0.60
  10   1   2   -0.58    0.52
  10   1   2    0.28    0.50
  10   1   2   -0.46    0.54
  10   1   2    0.86    0.69
 -11  -1  -2    3.48    0.96
 -11  -1  -2    6.86    1.16
 -11  -1  -2    5.17    1.14
  11   1   2    6.64    1.14
  11   1   2    5.93    1.14
  11   1   2    7.38    1.28
  11   1   2    4.80    1.09
  11   1   2    6.90    1.19
 -12  -1  -2    6.68    1.09
 -12  -1  -2    5.96    1.23
 -12  -1  -2    6.19    1.11
  12   1   2    7.06    1.32
  12   1   2    7.70    1.25
  12   1   2    6.81    1.20
 -13  -1  -2   32.23    2.21
 -13  -1  -2   32.95    2.30
 -13  -1  -2   30.51    2.09
  13   1   2   29.42    2.12
  13   1   2   30.43    2.19
  13   1   2   27.12    2.19
  13   1   2   31.11    2.29
 -14  -1  -2    9.19    1.15
 -14  -1  -2    9.23    1.16
 -14  -1  -2    9.93    1.21
  14   1   2    6.44    1.02
  14   1   2    8.69    1.11
  14   1   2    9.32    1.21
  13  -2  -2    1.65    0.63
  13  -2  -2    1.35    0.57
 -13   2   2    0.40    0.53
 -13   2   2    1.04    0.58
  12  -2  -2    8.68    1.25
  12  -2  -2    9.21    1.18
  12  -2  -2    9.06    1.32
  12  -2  -2    8.82    1.21
 -12   2   2    8.13    1.24
 -12   2   2    9.62    1.27
 -12   2   2    5.23    0.96
  11  -2  -2    2.36    0.93
  11  -2  -2    2.25    0.92
  11  -2  -2    1.72    0.84
  11  -2  -2    2.67    0.88
  11  -2  -2    2.63    1.08
 -11   2   2    2.23    0.77
 -11   2   2    3.44    0.95
 -11   2   2    3.28    0.98
  10  -2  -2   16.58    1.74
  10  -2  -2   14.02    1.71
  10  -2  -2   15.07    1.87
  10  -2  -2   12.87    1.70
  10  -2  -2   17.95    1.86
 -10   2   2   13.06    1.60
 -10   2   2   14.58    1.60
 -10   2   2   18.29    1.93
 -10   2   2   17.69    1.72
   9  -2  -2    0.36    0.71
   9  -2  -2    0.84    0.77
   9  -2  -2    0.28    0.83
   9  -2  -2    1.26    0.81
   9  -2  -2   -0.45    0.81
   9  -2  -2    1.15    0.80
   9  -2  -2   -0.04    0.70
  -9   2   2    0.20    0.64
  -9   2   2    1.59    0.70
  -9   2   2   -0.07    0.77
  -9   2   2   -0.76    0.49
   8  -2  -2   64.97    3.17
   8  -2  -2   71.16    3.48
   8  -2  -2   67.66    3.59
   8  -2  -2   66.97    3.50
   8  -2  -2   66.21    3.57
   8  -2  -2   61.67    3.43
   8  -2  -2   64.28    3.16
   8  -2  -2   62.48    3.57
  -8   2   2   63.73    3.27
  -8   2   2   68.12    3.39
  -8   2   2   64.49    3.41
  -8   2   2   66.96    3.42
   7  -2  -2    6.24    0.82
   7  -2  -2    7.17    0.97
   7  -2  -2    6.11    1.10
   7  -2  -2    6.43    1.02
   7  -2  -2    5.47    0.83
   7  -2  -2    6.56    1.06
   7  -2  -2    5.77    0.98
   7  -2  -2    7.86    1.16
   7  -2  -2    7.20    1.15
  -7   2   2    7.27    1.02
  -7   2   2    6.03    0.98
  -7   2   2    5.91    0.93
  -7   2   2    6.18    0.96
  -7   2   2    7.93    1.12
   6  -2  -2   34.77    1.79
   6  -2  -2   34.32    2.12
   6  -2  -2   33.44    2.07
   6  -2  -2   32.30    1.94
  -6   2   2   35.07    1.94
  -6   2   2   32.31    1.87
   5  -2  -2    1.93    0.57
  -5   2   2    4.10    0.52
  -5   2   2    3.01    0.55
   4  -2  -2    1.78    0.54
  -4   2   2    0.65    0.29
  -4   2   2    0.76    0.39
   3  -2  -2  136.05    5.22
   3  -2  -2  121.40    5.04
  -3   2   2  127.25    4.45
  -3   2   2  137.50    5.07
  -3   2   2  117.43    5.19
   2  -2  -2   35.27    1.74
   2  -2  -2   36.73    1.67
  -2   2   2   38.79    1.67
  -2   2   2   33.39    1.72
   1  -2  -2    1.11    0.40
   1  -2  -2    0.88    0.32
  -1   2   2    1.59    0.40
  -1   2   2    1.49    0.34
   0  -2  -2    0.85    0.36
   0  -2  -2    0.72    0.28
   0   2   2    0.99    0.29
   0   2   2    1.42    0.39
  -1  -2  -2    6.66    0.49
  -1  -2  -2    6.07    0.56
   1   2   2    6.72    0.57
   1   2   2    6.22    0.46
  -2  -2  -2  166.58    6.58
  -2  -2  -2  165.51    6.42
   2   2   2  172.36    6.57
   2   2   2  180.67    6.41
  -3  -2  -2   64.18    2.54
  -3  -2  -2   61.19    2.63
   3   2   2   64.04    2.61
   3   2   2   61.04    2.52
  -4  -2  -2   40.95    1.82
  -4  -2  -2   40.37    1.93
   4   2   2   41.29    1.89
   4   2   2   40.01    1.88
   4   2   2   41.56    1.81
  -5  -2  -2   11.61    0.66
  -5  -2  -2   10.96    0.82
  -5  -2  -2   11.09    0.92
   5   2   2   10.15    0.61
   5   2   2   10.42    0.89
   5   2   2   10.82    0.78
  -6  -2  -2  108.15    4.02
  -6  -2  -2  117.16    4.62
   6   2   2  115.26    4.75
  -7  -2  -2    0.29    0.29
  -7  -2  -2    0.60    0.42
   7   2   2    0.78    0.45
  -8  -2  -2   12.73    1.24
  -8  -2  -2   12.48    1.20
  -8  -2  -2   11.45    0.88
   8   2   2   13.87    1.11
   8   2   2   13.08    1.25
   8   2   2   13.29    1.28
  -9  -2  -2    9.07    1.13
  -9  -2  -2    9.43    1.13
  -9  -2  -2    9.53    1.20
   9   2   2    9.74    0.96
   9   2   2   10.40    1.22
   9   2   2    8.82    1.16
   9   2   2    7.96    1.02
   9   2   2    8.62    1.20
   9   2   2   10.29    1.06
   9   2   2    9.78    1.20
   9   2   2    8.46    1.19
 -10  -2  -2   -0.11    0.63
 -10  -2  -2    0.39    0.60
 -10  -2  -2   -0.01    0.52
  10   2   2    0.53    0.63
  10   2   2    0.07    0.61
  10   2   2   -0.36    0.54
  10   2   2    0.28    0.56
  10   2   2   -0.56    0.55
  10   2   2    0.20    0.62
 -11  -2  -2    1.49    0.75
 -11  -2  -2    0.26    0.73
 -11  -2  -2    0.09    0.56
  11   2   2    0.15    0.69
  11   2   2    0.54    0.74
  11   2   2    0.77    0.72
  11   2   2    1.80    0.80
 -12  -2  -2    7.09    1.23
 -12  -2  -2    5.17    1.06
 -12  -2  -2    7.45    1.29
  12   2   2    4.53    1.08
  12   2   2    3.93    0.99
  12   2   2    2.97    0.96
 -13  -2  -2    5.65    1.18
 -13  -2  -2    5.16    0.98
 -13  -2  -2    6.08    1.14
  13   2   2    6.78    1.20
  13   2   2    5.63    1.12
  13   2   2    5.17    1.06
  13   2   2    4.83    0.98
 -14  -2  -2    0.23    0.59
 -14  -2  -2    3.35    0.86
 -14  -2  -2    2.05    0.70
  14   2   2    1.64    0.75
  14   2   2    1.51    0.74
 -15  -2  -2    6.26    0.86
 -15  -2  -2    6.84    0.98
  15   2   2    5.56    0.80
  12  -3  -2    0.81    0.61
  12  -3  -2   -0.43    0.55
  12  -3  -2    0.24    0.56
  12  -3  -2    0.02    0.62
 -12   3   2   -0.11    0.52
 -12   3   2   -0.44    0.55
 -12   3   2    0.48    0.63
  11  -3  -2   -0.18    0.67
  11  -3  -2    0.71    0.67
  11  -3  -2    0.95    0.87
  11  -3  -2   -0.73    0.61
  11  -3  -2    0.05    0.67
 -11   3   2    0.40    0.73
 -11   3   2   -0.14    0.65
 -11   3   2   -0.13    0.61
  10  -3  -2    2.77    1.01
  10  -3  -2    2.39    0.95
  10  -3  -2    2.67    1.09
  10  -3  -2    3.06    0.93
  10  -3  -2    3.45    0.91
 -10   3   2    1.44    0.75
 -10   3   2    2.33    0.82
 -10   3   2    1.82    0.96
   9  -3  -2    1.84    0.95
   9  -3  -2    1.00    0.85
   9  -3  -2    2.45    0.87
   9  -3  -2    2.54    1.02
   9  -3  -2    2.04    0.86
   9  -3  -2    1.10    0.93
  -9   3   2    1.61    0.90
  -9   3   2    1.53    0.75
  -9   3   2    2.05    0.80
  -9   3   2    1.91    0.78
   8  -3  -2   15.23    1.46
   8  -3  -2   12.67    1.55
   8  -3  -2   13.44    1.65
   8  -3  -2   16.26    1.78
   8  -3  -2   15.76    1.77
   8  -3  -2   12.52    1.62
   8  -3  -2   12.60    1.40
   8  -3  -2   15.46    1.71
  -8   3   2   15.57    1.53
  -8   3   2   11.35    1.42
  -8   3   2   14.16    1.66
  -8   3   2   16.50    1.69
  -8   3   2   15.40    1.60
   7  -3  -2   43.44    2.49
   7  -3  -2   47.98    2.61
   7  -3  -2   44.56    2.46
   7  -3  -2   42.57    2.68
   7  -3  -2   45.72    2.67
   7  -3  -2   45.46    2.29
   7  -3  -2   42.88    2.74
   7  -3  -2   43.79    2.74
   7  -3  -2   41.65    2.68
  -7   3   2   41.95    2.55
  -7   3   2   45.47    2.60
  -7   3   2   46.86    2.52
  -7   3   2   47.39    2.51
  -7   3   2   42.53    2.56
   6  -3  -2   29.91    1.77
   6  -3  -2   33.22    1.94
   6  -3  -2   34.74    2.21
   6  -3  -2   30.13    1.94
   6  -3  -2   32.17    2.11
   6  -3  -2   29.84    2.14
   6  -3  -2   32.35    2.16
   6  -3  -2   31.44    1.93
   6  -3  -2   31.16    2.02
  -6   3   2   27.31    1.82
  -6   3   2   35.18    2.02
  -6   3   2   32.07    2.01
  -6   3   2   31.31    1.95
  -6   3   2   31.86    1.97
   5  -3  -2   18.54    1.28
   5  -3  -2   18.21    1.46
  -5   3   2   18.37    1.34
  -5   3   2   18.94    1.33
   4  -3  -2    1.80    0.56
  -4   3   2    2.00    0.54
  -4   3   2    1.86    0.58
   3  -3  -2    9.44    0.95
   3  -3  -2    9.60    0.93
  -3   3   2   10.23    0.99
  -3   3   2   10.50    0.92
  -3   3   2   10.78    0.70
   2  -3  -2   79.17    3.44
   2  -3  -2   81.61    3.35
  -2   3   2   79.11    3.31
  -2   3   2   78.96    3.44
   1  -3  -2   58.96    2.51
   1  -3  -2   58.49    2.61
  -1   3   2   60.75    2.50
  -1   3   2   56.41    2.60
   0  -3  -2  163.79    6.14
   0  -3  -2  168.22    6.32
   0   3   2  146.36    6.10
   0   3   2  163.83    6.30
  -1  -3  -2   81.34    3.42
  -1  -3  -2   87.21    3.32
   1   3   2   78.99    3.25
   1   3   2   84.06    3.40
  -2  -3  -2  153.67    6.20
  -2  -3  -2  164.65    5.98
   2   3   2  154.27    6.12
   2   3   2  155.75    5.92
  -3  -3  -2   56.14    2.18
   3   3   2   50.74    2.21
   3   3   2   46.30    2.09
  -4  -3  -2  117.85    4.47
  -4  -3  -2  108.42    4.58
  -4  -3  -2  117.38    3.92
   4   3   2  106.02    4.40
   4   3   2  118.89    4.57
   4   3   2  113.01    4.23
  -5  -3  -2   15.95    1.10
  -5  -3  -2   18.44    0.84
  -5  -3  -2   17.14    1.03
   5   3   2   16.33    1.08
   5   3   2   15.68    1.07
   5   3   2   14.75    0.87
  -6  -3  -2   45.95    2.22
  -6  -3  -2   49.16    1.91
   6   3   2   49.46    2.32
  -7  -3  -2   90.49    3.96
  -7  -3  -2   90.98    3.43
   7   3   2   98.46    4.11
  -8  -3  -2   38.18    2.05
  -8  -3  -2   33.22    1.94
  -8  -3  -2   38.13    1.68
   8   3   2   35.90    2.10
   8   3   2   37.07    1.98
  -9  -3  -2   64.82    2.68
  -9  -3  -2   64.61    3.19
  -9  -3  -2   66.25    3.09
  -9  -3  -2   65.52    3.21
  -9  -3  -2   61.61    3.16
   9   3   2   67.52    3.30
   9   3   2   62.34    3.24
   9   3   2   63.43    3.22
   9   3   2   61.77    3.07
   9   3   2   66.08    2.90
 -10  -3  -2    3.97    0.85
 -10  -3  -2    2.40    0.70
 -10  -3  -2    3.20    0.87
  10   3   2    3.17    0.87
  10   3   2    1.70    0.71
  10   3   2    1.78    0.77
  10   3   2    1.59    0.67
 -11  -3  -2   24.40    1.89
 -11  -3  -2   22.38    2.06
 -11  -3  -2   22.60    1.93
  11   3   2   20.31    2.00
  11   3   2   19.24    1.98
  11   3   2   21.58    2.00
  11   3   2   19.24    1.84
 -12  -3  -2    1.39    0.77
 -12  -3  -2    0.74    0.80
 -12  -3  -2    1.29    0.76
  12   3   2    0.49    0.68
  12   3   2    2.01    0.84
  12   3   2    0.45    0.77
  12   3   2    1.09    0.75
 -13  -3  -2    0.61    0.81
 -13  -3  -2    0.98    0.68
 -13  -3  -2    0.61    0.70
  13   3   2    1.90    0.87
  13   3   2    0.08    0.65
  13   3   2    0.21    0.67
  13   3   2    0.89    0.68
 -14  -3  -2   20.78    1.86
 -14  -3  -2   17.89    1.62
 -14  -3  -2   17.92    1.74
  14   3   2   14.23    1.54
  14   3   2   13.30    1.53
  14   3   2   16.94    1.58
 -15  -3  -2    5.88    1.01
 -15  -3  -2    4.69    0.83
  15   3   2    4.26    0.75
  15   3   2    5.74    0.86
  12  -4  -2   17.66    1.42
  12  -4  -2   14.36    1.33
 -12   4   2   16.55    1.40
 -12   4   2   15.75    1.37
  11  -4  -2    2.62    0.82
  11  -4  -2    2.08    0.78
  11  -4  -2    1.28    0.72
 -11   4   2    1.61    0.74
 -11   4   2   -0.16    0.53
 -11   4   2    1.20    0.75
  10  -4  -2    5.76    1.10
  10  -4  -2    9.98    1.50
  10  -4  -2    7.28    1.34
  10  -4  -2    8.72    1.51
  10  -4  -2    8.23    1.39
 -10   4   2    8.53    1.15
 -10   4   2    6.82    1.20
 -10   4   2    7.48    1.22
   9  -4  -2   63.95    3.60
   9  -4  -2   56.74    3.26
   9  -4  -2   57.19    3.57
   9  -4  -2   65.53    3.59
   9  -4  -2   59.29    3.30
   9  -4  -2   65.36    3.52
   9  -4  -2   61.76    3.57
  -9   4   2   55.86    3.13
  -9   4   2   57.49    3.33
  -9   4   2   60.97    3.35
  -9   4   2   60.35    3.36
  -9   4   2   57.32    3.17
   8  -4  -2   13.92    1.82
   8  -4  -2    9.96    1.32
   8  -4  -2    9.14    1.46
   8  -4  -2   13.04    1.41
   8  -4  -2   12.82    1.59
   8  -4  -2   13.33    1.27
   8  -4  -2   13.73    1.69
   8  -4  -2   16.21    1.90
  -8   4   2   11.77    1.50
  -8   4   2   14.95    1.73
  -8   4   2   12.50    1.47
  -8   4   2   13.19    1.44
  -8   4   2   12.93    1.52
   7  -4  -2    5.06    0.92
   7  -4  -2    3.95    0.96
   7  -4  -2    4.60    0.98
   7  -4  -2    5.00    0.85
   7  -4  -2    6.19    1.18
   7  -4  -2    3.70    1.12
   7  -4  -2    3.86    0.99
   7  -4  -2    6.72    1.16
  -7   4   2    4.77    0.93
  -7   4   2    4.33    0.96
  -7   4   2    5.73    1.03
  -7   4   2    5.33    1.01
  -7   4   2    4.18    1.00
   6  -4  -2    3.24    0.93
   6  -4  -2    4.36    0.98
   6  -4  -2    3.56    0.74
   6  -4  -2    4.35    0.88
   6  -4  -2    3.20    0.76
   6  -4  -2    4.38    0.99
   6  -4  -2    5.64    1.08
   6  -4  -2    5.23    1.00
   6  -4  -2    6.41    1.21
  -6   4   2    5.94    1.08
  -6   4   2    5.54    0.91
  -6   4   2    5.69    0.95
  -6   4   2    3.60    0.87
  -6   4   2    4.21    0.84
   5  -4  -2   19.75    1.51
   5  -4  -2   17.46    1.64
   5  -4  -2   21.50    1.46
   5  -4  -2   19.82    1.85
   5  -4  -2   22.53    1.70
   5  -4  -2   19.90    1.65
   5  -4  -2   20.77    1.55
   5  -4  -2   18.48    1.50
  -5   4   2   21.53    1.55
  -5   4   2   21.30    1.53
  -5   4   2   21.37    1.79
  -5   4   2   18.40    1.53
  -5   4   2   21.37    1.44
   4  -4  -2   27.62    1.81
   4  -4  -2   26.05    1.61
  -4   4   2   26.73    1.80
  -4   4   2   27.92    1.61
   3  -4  -2    5.40    0.86
  -3   4   2    6.09    0.86
  -3   4   2    5.98    0.76
   2  -4  -2  102.75    4.17
   2  -4  -2   95.70    4.27
  -2   4   2  104.40    4.14
  -2   4   2   97.90    3.80
  -2   4   2   96.29    4.27
   1  -4  -2   42.89    2.22
   1  -4  -2   48.37    2.15
  -1   4   2   46.60    2.10
  -1   4   2   44.01    2.22
   0  -4  -2  341.57   13.18
   0  -4  -2  349.01   12.88
   0   4   2  343.34   13.17
   0   4   2  342.68   12.85
  -1  -4  -2   18.73    1.22
  -1  -4  -2   21.45    1.16
   1   4   2   21.41    1.10
   1   4   2   21.57    1.25
  -2  -4  -2   43.06    1.85
  -2  -4  -2   37.53    1.90
   2   4   2   42.61    1.94
   2   4   2   39.20    1.76
  -3  -4  -2   43.29    1.92
  -3  -4  -2   41.78    1.60
   3   4   2   38.77    1.80
   3   4   2   47.20    2.00
  -4  -4  -2   67.53    2.70
  -4  -4  -2   63.80    2.30
   4   4   2   63.53    2.75
   4   4   2   61.09    2.61
   4   4   2   60.58    2.56
  -5  -4  -2    0.31    0.23
  -5  -4  -2   -0.05    0.30
   5   4   2    0.70    0.36
   5   4   2    0.38    0.32
  -6  -4  -2    8.37    0.83
  -6  -4  -2    8.46    0.61
   6   4   2    9.40    0.94
   6   4   2    9.36    0.72
   6   4   2    9.73    0.94
  -7  -4  -2  264.48   10.25
  -7  -4  -2  266.15    9.08
   7   4   2  269.06   10.48
  -8  -4  -2   66.46    3.12
  -8  -4  -2   72.30    2.68
  -8  -4  -2   61.43    3.02
   8   4   2   68.48    3.23
   8   4   2   65.60    3.05
  -9  -4  -2   17.56    1.50
  -9  -4  -2   18.26    1.45
  -9  -4  -2   20.01    1.58
  -9  -4  -2   22.27    1.22
  -9  -4  -2   19.97    1.49
   9   4   2   20.28    1.52
   9   4   2   19.90    1.60
   9   4   2   19.62    1.37
   9   4   2   20.35    1.60
   9   4   2   20.24    1.55
 -10  -4  -2   48.48    2.37
 -10  -4  -2   48.62    2.84
 -10  -4  -2   57.33    2.95
 -10  -4  -2   56.90    2.96
 -10  -4  -2   57.50    2.84
  10   4   2   52.18    2.93
  10   4   2   58.06    3.00
  10   4   2   55.19    2.97
  10   4   2   51.27    2.84
  10   4   2   53.02    2.58
 -11  -4  -2   24.52    1.81
 -11  -4  -2   18.37    1.75
 -11  -4  -2   21.33    1.92
  11   4   2   18.05    1.81
  11   4   2   23.43    2.05
  11   4   2   19.09    1.92
  11   4   2   15.05    1.48
  11   4   2   21.13    1.87
  11   4   2   19.44    1.85
 -12  -4  -2   15.50    1.74
 -12  -4  -2   14.79    1.68
 -12  -4  -2   10.78    1.40
  12   4   2   18.03    1.87
  12   4   2   11.36    1.43
  12   4   2   14.14    1.55
  12   4   2    9.97    1.42
 -13  -4  -2   -0.49    0.61
 -13  -4  -2    0.51    0.73
 -13  -4  -2    0.05    0.67
  13   4   2    0.60    0.69
  13   4   2    0.33    0.64
  13   4   2    0.52    0.74
 -14  -4  -2    2.47    0.91
 -14  -4  -2    5.83    1.02
 -14  -4  -2    5.20    1.03
  14   4   2    3.70    0.85
  14   4   2    3.20    0.84
  14   4   2    2.74    0.91
 -15  -4  -2    7.15    1.05
 -15  -4  -2    7.16    1.07
 -15  -4  -2    5.82    0.93
  15   4   2    6.12    0.93
  15   4   2    6.65    0.84
  11  -5  -2    8.98    1.16
  11  -5  -2    9.07    1.15
  11  -5  -2    6.59    1.00
 -11   5   2    7.57    1.03
 -11   5   2    8.29    1.03
  10  -5  -2   11.86    1.53
  10  -5  -2   11.97    1.61
  10  -5  -2   14.73    1.65
  10  -5  -2   12.39    1.55
 -10   5   2   12.51    1.43
 -10   5   2   11.51    1.27
 -10   5   2   10.86    1.36
   9  -5  -2   14.96    1.70
   9  -5  -2   13.72    1.80
   9  -5  -2   15.69    1.83
   9  -5  -2   14.05    1.57
   9  -5  -2   13.70    1.43
   9  -5  -2   20.97    2.11
  -9   5   2   15.83    1.60
  -9   5   2   14.34    1.64
  -9   5   2   14.10    1.57
  -9   5   2   10.19    1.46
  -9   5   2   15.55    1.71
   8  -5  -2   18.02    2.04
   8  -5  -2   18.94    1.75
   8  -5  -2   18.49    1.85
   8  -5  -2   17.17    1.98
   8  -5  -2   17.60    1.69
   8  -5  -2   19.24    2.02
   8  -5  -2   20.93    2.15
   8  -5  -2   18.93    1.50
  -8   5   2   19.03    1.94
  -8   5   2   16.32    1.66
  -8   5   2   13.97    1.66
  -8   5   2   15.44    1.71
  -8   5   2   13.90    1.57
   7  -5  -2   11.81    1.41
   7  -5  -2   10.80    1.39
   7  -5  -2    9.67    1.32
   7  -5  -2   10.86    1.67
   7  -5  -2   11.70    1.61
   7  -5  -2   14.89    1.45
   7  -5  -2    9.00    1.38
   7  -5  -2   14.27    1.81
  -7   5   2   12.42    1.54
  -7   5   2   12.07    1.46
  -7   5   2   11.45    1.36
  -7   5   2   13.10    1.83
  -7   5   2   11.84    1.44
  -7   5   2   12.55    1.63
   6  -5  -2    3.15    1.03
   6  -5  -2    2.94    0.81
   6  -5  -2    3.18    0.79
   6  -5  -2    3.37    0.91
   6  -5  -2    3.35    0.84
   6  -5  -2    3.58    1.01
   6  -5  -2    1.35    0.85
   6  -5  -2    2.27    0.96
  -6   5   2    2.64    0.77
  -6   5   2    4.11    1.13
  -6   5   2    2.89    0.89
  -6   5   2    2.61    0.79
  -6   5   2    2.03    0.73
  -6   5   2    1.88    0.74
   5  -5  -2   52.20    2.73
   5  -5  -2   46.89    2.77
   5  -5  -2   47.31    2.53
   5  -5  -2   47.45    2.67
   5  -5  -2   44.80    2.74
   5  -5  -2   47.10    2.83
   5  -5  -2   46.92    2.64
   5  -5  -2   48.54    2.83
  -5   5   2   51.08    2.50
  -5   5   2   48.36    2.63
  -5   5   2   49.22    2.62
  -5   5   2   47.57    2.70
  -5   5   2   49.77    2.94
  -5   5   2   48.14    2.63
  -5   5   2   47.68    2.66
   4  -5  -2    3.51    0.75
   4  -5  -2    4.33    0.93
   4  -5  -2    3.52    0.86
   4  -5  -2    4.41    0.94
   4  -5  -2    3.13    0.77
   4  -5  -2    4.09    0.74
   4  -5  -2    3.59    0.81
  -4   5   2    5.15    0.90
  -4   5   2    3.28    0.78
  -4   5   2    4.15    0.81
  -4   5   2    4.40    0.68
  -4   5   2    2.40    0.78
  -4   5   2    4.34    0.78
  -4   5   2    3.97    0.80
   3  -5  -2   10.18    1.21
   3  -5  -2    7.97    0.96
  -3   5   2    9.81    1.16
  -3   5   2    7.40    0.89
   2  -5  -2   28.91    1.68
   2  -5  -2   30.57    1.79
  -2   5   2   27.59    1.43
  -2   5   2   27.47    1.76
   1  -5  -2  553.96   22.61
   1  -5  -2  603.88   22.18
   1  -5  -2  577.41   19.83
  -1   5   2  612.58   21.14
  -1   5   2  634.14   22.70
   0  -5  -2   27.52    1.24
   0  -5  -2   28.00    1.51
   0  -5  -2   24.62    1.56
   0   5   2   27.08    1.60
   0   5   2   27.72    1.42
   0   5   2   25.77    1.41
  -1  -5  -2  114.38    5.13
  -1  -5  -2  128.92    4.40
  -1  -5  -2  130.69    5.01
   1   5   2  122.04    4.92
   1   5   2  128.33    4.80
   1   5   2  128.26    5.17
  -2  -5  -2  138.52    6.19
  -2  -5  -2  160.39    5.33
  -2  -5  -2  165.21    5.34
  -2  -5  -2  156.25    6.08
   2   5   2  152.97    5.97
   2   5   2  154.73    5.84
   2   5   2  159.66    6.23
  -3  -5  -2   15.97    1.02
  -3  -5  -2   15.93    0.79
   3   5   2   15.63    1.11
   3   5   2   15.82    1.04
  -4  -5  -2    0.69    0.26
  -4  -5  -2    1.31    0.39
   4   5   2    0.60    0.37
   4   5   2    0.86    0.42
  -5  -5  -2   51.81    2.34
  -5  -5  -2   50.70    1.96
   5   5   2   51.83    2.39
   5   5   2   51.00    2.26
  -6  -5  -2  134.74    4.69
  -6  -5  -2  135.77    5.39
   6   5   2  134.54    5.12
   6   5   2  132.43    5.48
   6   5   2  129.53    5.26
  -7  -5  -2    1.67    0.36
  -7  -5  -2    2.00    0.48
   7   5   2    1.30    0.38
   7   5   2    1.94    0.51
   7   5   2    1.85    0.53
   7   5   2    1.84    0.53
  -8  -5  -2    2.34    0.62
  -8  -5  -2    2.41    0.48
  -8  -5  -2    3.50    0.62
   8   5   2    1.80    0.55
   8   5   2    2.24    0.60
   8   5   2    2.32    0.63
  -9  -5  -2   38.82    1.83
  -9  -5  -2   38.78    2.27
  -9  -5  -2   37.21    2.18
  -9  -5  -2   41.40    2.23
  -9  -5  -2   37.37    2.25
   9   5   2   42.99    2.37
   9   5   2   38.98    2.26
   9   5   2   37.70    2.16
   9   5   2   38.34    2.26
   9   5   2   40.37    2.31
   9   5   2   39.75    1.99
 -10  -5  -2   29.31    2.05
 -10  -5  -2   36.28    2.10
 -10  -5  -2   30.63    2.09
 -10  -5  -2   28.47    1.63
 -10  -5  -2   34.90    2.10
  10   5   2   31.48    2.10
  10   5   2   30.54    1.82
  10   5   2   32.20    2.16
  10   5   2   31.50    2.10
  10   5   2   32.20    2.03
  10   5   2   29.46    2.05
 -11  -5  -2   23.73    1.89
 -11  -5  -2   26.76    2.11
 -11  -5  -2   30.00    2.07
  11   5   2   26.59    2.04
  11   5   2   27.35    1.97
  11   5   2   28.30    2.08
  11   5   2   33.63    2.11
  11   5   2   28.11    1.79
  11   5   2   23.96    1.98
 -12  -5  -2    0.31    0.76
 -12  -5  -2    0.93    0.66
 -12  -5  -2    0.32    0.62
  12   5   2    0.02    0.56
  12   5   2   -0.30    0.64
  12   5   2    0.81    0.70
  12   5   2   -0.60    0.63
 -13  -5  -2   16.07    1.77
 -13  -5  -2   17.71    1.78
 -13  -5  -2   20.93    2.00
  13   5   2   18.98    1.78
  13   5   2   20.95    2.02
  13   5   2   21.23    1.86
 -14  -5  -2   -0.23    0.59
 -14  -5  -2    0.56    0.72
 -14  -5  -2    0.20    0.60
  14   5   2   -0.51    0.57
  14   5   2    0.51    0.62
  14   5   2    0.20    0.61
 -15  -5  -2    0.29    0.54
 -15  -5  -2    0.14    0.48
 -15  -5  -2    0.17    0.58
  15   5   2    0.87    0.50
  15   5   2    1.38    0.62
  11  -6  -2    6.22    0.89
  10  -6  -2    1.66    0.73
  10  -6  -2    3.41    0.81
  10  -6  -2    1.24    0.71
  10  -6  -2    1.16    0.79
 -10   6   2    1.94    0.62
 -10   6   2    2.11    0.66
 -10   6   2    1.93    0.62
 -10   6   2    1.93    0.69
   9  -6  -2    5.14    1.25
   9  -6  -2    5.21    1.01
   9  -6  -2    3.22    1.03
   9  -6  -2    4.17    1.09
   9  -6  -2    1.67    0.84
  -9   6   2    5.60    1.01
  -9   6   2    4.31    0.96
  -9   6   2    5.34    1.24
  -9   6   2    3.43    0.80
  -9   6   2    3.12    0.88
   8  -6  -2   13.11    1.45
   8  -6  -2   15.57    1.79
   8  -6  -2   13.09    1.30
   8  -6  -2   11.53    1.54
   8  -6  -2   12.41    1.45
   8  -6  -2   13.09    1.75
   8  -6  -2   14.88    1.91
  -8   6   2   12.97    1.49
  -8   6   2   12.90    1.40
  -8   6   2   13.26    1.61
  -8   6   2   10.70    1.64
  -8   6   2   14.60    1.56
  -8   6   2   14.15    1.58
   7  -6  -2    5.30    1.04
   7  -6  -2    4.42    0.99
   7  -6  -2    3.25    1.08
   7  -6  -2    2.75    0.81
   7  -6  -2    3.21    1.14
   7  -6  -2    2.71    0.99
   7  -6  -2    4.59    1.17
  -7   6   2    2.44    0.82
  -7   6   2    3.75    0.97
  -7   6   2    4.25    1.09
  -7   6   2    6.32    1.18
  -7   6   2    4.56    1.17
  -7   6   2    5.59    1.08
   6  -6  -2   11.76    1.68
   6  -6  -2    8.19    1.26
   6  -6  -2    9.34    1.29
   6  -6  -2    9.54    1.26
   6  -6  -2   11.91    1.35
   6  -6  -2   11.16    1.59
   6  -6  -2    9.40    1.44
   6  -6  -2   10.62    1.47
  -6   6   2   12.19    1.56
  -6   6   2    9.81    1.52
  -6   6   2   11.53    1.48
  -6   6   2   10.86    1.35
  -6   6   2   10.96    1.40
  -6   6   2   12.33    1.37
   5  -6  -2    0.43    0.71
   5  -6  -2    1.46    0.72
   5  -6  -2    0.96    0.62
   5  -6  -2    0.99    0.67
   5  -6  -2    0.75    0.62
   5  -6  -2    0.52    0.65
   5  -6  -2   -0.32    0.69
   5  -6  -2    1.58    0.83
  -5   6   2    0.39    0.59
  -5   6   2    0.36    0.82
  -5   6   2    1.07    0.69
  -5   6   2    0.02    0.49
  -5   6   2    0.50    0.57
  -5   6   2    0.83    0.71
  -5   6   2    1.21    0.64
   4  -6  -2   27.77    2.08
   4  -6  -2   30.50    2.04
   4  -6  -2   24.28    2.11
   4  -6  -2   37.69    2.06
   4  -6  -2   33.08    2.03
   4  -6  -2   31.31    2.17
   4  -6  -2   28.81    2.10
   4  -6  -2   30.71    2.03
  -4   6   2   29.70    1.92
  -4   6   2   28.73    1.93
  -4   6   2   26.06    1.93
  -4   6   2   30.27    2.07
  -4   6   2   26.78    1.88
  -4   6   2   31.46    1.82
  -4   6   2   31.15    2.02
  -4   6   2   29.43    2.18
   3  -6  -2    0.48    0.59
   3  -6  -2   -0.04    0.68
   3  -6  -2    0.41    0.50
   3  -6  -2   -0.31    0.47
   3  -6  -2    0.17    0.50
   3  -6  -2    0.05    0.60
  -3   6   2    0.72    0.54
  -3   6   2    0.49    0.48
  -3   6   2    0.02    0.37
  -3   6   2    1.05    0.53
  -3   6   2    0.20    0.46
  -3   6   2    0.36    0.58
  -3   6   2   -0.29    0.48
   2  -6  -2    4.23    0.76
   2  -6  -2    2.98    0.61
  -2   6   2    2.20    0.58
  -2   6   2    2.97    0.55
  -2   6   2    3.65    0.78
   1  -6  -2   21.76    1.20
   1  -6  -2   22.02    1.44
  -1   6   2   24.06    1.61
  -1   6   2   24.05    1.35
   0  -6  -2  265.65   10.58
   0  -6  -2  274.80    9.41
   0   6   2  283.30   10.87
   0   6   2  271.64   11.09
   0   6   2  281.33   10.11
  -1  -6  -2   35.64    1.57
  -1  -6  -2   38.93    1.90
   1   6   2   36.96    2.01
   1   6   2   37.33    1.83
  -2  -6  -2  123.40    5.01
  -2  -6  -2  121.29    4.35
   2   6   2  123.80    5.16
   2   6   2  126.42    4.85
  -3  -6  -2   52.73    2.07
  -3  -6  -2   57.34    2.51
   3   6   2   53.91    2.59
   3   6   2   53.10    2.42
  -4  -6  -2  212.82    7.30
  -4  -6  -2  218.80    8.33
   4   6   2  217.66    8.49
   4   6   2  211.21    8.01
  -5  -6  -2   17.76    0.93
  -5  -6  -2   19.03    1.22
   5   6   2   18.15    1.24
   5   6   2   19.34    1.24
   5   6   2   19.43    1.39
  -6  -6  -2   80.04    3.37
  -6  -6  -2   72.32    2.83
   6   6   2   77.56    3.42
   6   6   2   77.01    3.38
   6   6   2   76.03    3.24
  -7  -6  -2   28.98    1.66
  -7  -6  -2   27.23    1.33
   7   6   2   26.19    1.77
   7   6   2   30.26    1.78
   7   6   2   30.70    1.56
   7   6   2   27.08    1.67
  -8  -6  -2    1.64    0.53
  -8  -6  -2    1.83    0.40
   8   6   2    1.87    0.59
   8   6   2    2.10    0.52
   8   6   2    1.24    0.55
   8   6   2    1.75    0.57
  -9  -6  -2    3.83    0.79
  -9  -6  -2    5.58    0.86
  -9  -6  -2    3.60    0.59
   9   6   2    3.61    0.76
   9   6   2    4.60    0.73
   9   6   2    3.80    0.81
   9   6   2    5.87    0.97
   9   6   2    4.55    0.80
   9   6   2    4.60    1.01
 -10  -6  -2    1.33    0.69
 -10  -6  -2    0.67    0.44
 -10  -6  -2   -0.19    0.63
 -10  -6  -2    0.37    0.54
  10   6   2    0.54    0.56
  10   6   2    0.26    0.61
  10   6   2    1.01    0.62
  10   6   2    0.11    0.53
  10   6   2    0.78    0.51
 -11  -6  -2   19.51    1.82
 -11  -6  -2   19.16    1.86
 -11  -6  -2   15.67    1.61
 -11  -6  -2   19.27    1.38
  11   6   2   19.67    1.63
  11   6   2   22.81    2.02
  11   6   2   23.46    1.72
  11   6   2   19.50    1.89
  11   6   2   21.26    1.71
 -12  -6  -2   14.85    1.61
 -12  -6  -2   15.50    1.74
 -12  -6  -2   13.49    1.56
  12   6   2   16.93    1.59
  12   6   2   13.75    1.38
  12   6   2   16.04    1.60
  12   6   2   11.61    1.54
 -13  -6  -2    9.39    1.32
 -13  -6  -2    9.63    1.23
 -13  -6  -2   10.07    1.46
  13   6   2   13.41    1.35
  13   6   2   10.53    1.48
  13   6   2   12.12    1.45
  13   6   2   12.04    1.34
 -14  -6  -2    6.45    1.03
 -14  -6  -2    5.28    1.03
 -14  -6  -2    6.49    1.13
  14   6   2    5.89    0.89
  14   6   2    6.45    1.02
  14   6   2    5.04    1.07
  14   6   2    4.23    0.87
 -15  -6  -2    1.60    0.72
 -15  -6  -2    0.44    0.53
 -15  -6  -2    2.43    0.76
  15   6   2    2.36    0.67
  10  -7  -2    2.00    0.70
  10  -7  -2    3.02    0.82
  10  -7  -2    2.10    0.66
   9  -7  -2    3.27    0.84
   9  -7  -2    2.15    0.80
   9  -7  -2    3.32    0.99
   9  -7  -2    2.65    0.91
   9  -7  -2    3.16    0.88
  -9   7   2    1.13    0.61
  -9   7   2    2.67    0.87
  -9   7   2    2.18    0.71
  -9   7   2    1.54    0.68
   8  -7  -2    1.16    0.86
   8  -7  -2    1.94    0.88
   8  -7  -2    3.12    0.83
   8  -7  -2    0.82    0.87
   8  -7  -2    1.27    0.74
   8  -7  -2    2.05    0.80
  -8   7   2    1.63    0.75
  -8   7   2    1.40    0.76
  -8   7   2    3.33    0.76
  -8   7   2    0.37    0.65
  -8   7   2    1.39    0.80
  -8   7   2    1.04    0.76
   7  -7  -2   15.41    1.73
   7  -7  -2   13.04    1.39
   7  -7  -2   15.65    2.04
   7  -7  -2   11.11    1.50
   7  -7  -2   11.91    1.44
   7  -7  -2   17.01    1.86
   7  -7  -2   14.15    1.77
  -7   7   2   16.19    1.96
  -7   7   2   14.23    1.64
  -7   7   2   11.87    1.53
  -7   7   2   15.69    1.47
  -7   7   2   14.88    1.57
  -7   7   2   12.68    1.45
   6  -7  -2   20.33    1.92
   6  -7  -2   23.79    2.42
   6  -7  -2   18.72    1.96
   6  -7  -2   21.43    1.99
   6  -7  -2   23.38    2.37
   6  -7  -2   18.36    1.74
   6  -7  -2   16.72    1.91
  -6   7   2   16.73    1.57
  -6   7   2   20.80    1.99
  -6   7   2   22.60    1.97
  -6   7   2   22.57    2.29
  -6   7   2   19.59    1.82
  -6   7   2   25.71    2.25
   5  -7  -2   47.36    3.18
   5  -7  -2   44.56    3.04
   5  -7  -2   51.01    2.95
   5  -7  -2   49.97    3.04
   5  -7  -2   48.49    2.94
   5  -7  -2   55.90    2.89
   5  -7  -2   51.05    3.05
  -5   7   2   53.47    2.83
  -5   7   2   47.90    2.85
  -5   7   2   52.91    2.86
  -5   7   2   48.09    2.97
  -5   7   2   47.27    2.83
  -5   7   2   51.00    2.65
  -5   7   2   43.97    3.11
   4  -7  -2   63.40    3.53
   4  -7  -2   60.97    3.48
   4  -7  -2   67.51    3.49
   4  -7  -2   68.32    3.46
   4  -7  -2   63.74    3.52
   4  -7  -2   67.29    3.32
  -4   7   2   62.28    3.25
  -4   7   2   76.02    3.40
  -4   7   2   66.37    3.11
  -4   7   2   62.16    3.40
  -4   7   2   67.10    3.38
  -4   7   2   64.09    3.62
  -4   7   2   66.89    3.38
  -4   7   2   62.02    3.42
   3  -7  -2   11.97    1.47
   3  -7  -2   11.67    1.34
   3  -7  -2    8.21    1.29
   3  -7  -2    9.41    1.29
   3  -7  -2   11.04    1.43
   3  -7  -2    9.88    1.36
  -3   7   2   10.15    1.18
  -3   7   2    9.98    1.41
  -3   7   2   10.57    1.23
  -3   7   2   12.06    1.39
  -3   7   2   12.19    1.13
  -3   7   2   13.46    1.56
  -3   7   2   12.08    1.40
  -3   7   2   13.71    1.47
  -3   7   2   10.01    1.18
   2  -7  -2    0.17    0.62
   2  -7  -2    0.87    0.57
   2  -7  -2    0.81    0.57
   2  -7  -2    0.68    0.60
   2  -7  -2    2.14    0.84
   2  -7  -2   -0.15    0.71
  -2   7   2    0.45    0.55
  -2   7   2    0.49    0.42
  -2   7   2   -0.19    0.49
  -2   7   2    0.80    0.64
  -2   7   2    0.70    0.57
  -2   7   2    1.29    0.60
  -2   7   2    0.49    0.47
   1  -7  -2   61.19    3.06
  -1   7   2   59.96    2.71
  -1   7   2   62.17    3.19
  -1   7   2   59.92    2.91
  -1   7   2   65.49    2.82
   0  -7  -2   30.62    1.79
   0  -7  -2   30.00    1.47
   0   7   2   31.17    1.92
   0   7   2   27.11    1.64
   0   7   2   30.00    2.19
  -1  -7  -2    8.63    0.75
  -1  -7  -2    9.32    0.97
   1   7   2    7.89    1.03
   1   7   2    7.59    0.90
   1   7   2    9.78    1.10
  -2  -7  -2    7.79    0.71
  -2  -7  -2    8.87    0.89
   2   7   2    8.19    0.92
   2   7   2   14.21    1.39
   2   7   2    7.84    0.94
  -3  -7  -2    4.04    0.67
  -3  -7  -2    3.33    0.47
  -3  -7  -2    3.94    0.49
   3   7   2    4.06    0.71
   3   7   2    3.97    0.80
   3   7   2    4.37    0.75
  -4  -7  -2   14.71    1.10
  -4  -7  -2   14.35    0.85
   4   7   2   14.72    1.13
   4   7   2   14.41    1.17
   4   7   2   16.80    1.36
   4   7   2   13.23    1.15
  -5  -7  -2   49.08    2.01
  -5  -7  -2   52.80    2.46
   5   7   2   53.56    2.46
   5   7   2   51.79    2.48
   5   7   2   49.90    2.50
   5   7   2   47.65    2.66
  -6  -7  -2    6.50    0.62
  -6  -7  -2    6.62    0.81
   6   7   2    6.52    0.91
   6   7   2    6.24    0.81
   6   7   2    7.43    0.90
   6   7   2    6.51    1.05
  -7  -7  -2   44.61    1.82
  -7  -7  -2   39.94    2.18
   7   7   2   41.04    2.27
   7   7   2   42.34    2.39
   7   7   2   40.78    2.11
   7   7   2   39.11    1.92
   7   7   2   43.35    2.25
   7   7   2   41.10    2.11
  -8  -7  -2    3.14    0.67
  -8  -7  -2    4.04    0.56
   8   7   2    3.14    0.74
   8   7   2    3.71    0.89
   8   7   2    4.21    0.63
   8   7   2    3.81    0.86
   8   7   2    3.76    0.73
   8   7   2    4.41    0.73
   8   7   2    3.26    0.68
   8   7   2    3.20    0.68
  -9  -7  -2  127.85    4.66
  -9  -7  -2  123.30    5.41
   9   7   2  126.46    5.73
   9   7   2  123.21    4.80
   9   7   2  124.72    5.42
   9   7   2  122.82    5.48
   9   7   2  124.40    5.21
   9   7   2  123.73    5.33
 -10  -7  -2    0.94    0.59
 -10  -7  -2    0.65    0.46
 -10  -7  -2    1.20    0.62
  10   7   2    0.93    0.64
  10   7   2    0.37    0.49
  10   7   2    0.82    0.71
  10   7   2    0.52    0.58
  10   7   2    0.47    0.74
  10   7   2    0.72    0.57
 -11  -7  -2   30.89    1.83
 -11  -7  -2   34.64    2.20
  11   7   2   37.23    2.21
  11   7   2   37.04    2.26
  11   7   2   38.53    2.49
  11   7   2   30.90    2.24
  11   7   2   35.52    1.99
 -12  -7  -2   23.92    2.19
 -12  -7  -2   22.28    1.82
 -12  -7  -2   26.27    2.24
  12   7   2   20.59    1.61
  12   7   2   23.90    1.87
  12   7   2   25.84    2.30
  12   7   2   23.11    1.71
 -13  -7  -2    1.44    0.86
 -13  -7  -2    0.39    0.66
 -13  -7  -2    2.60    0.76
  13   7   2    1.81    0.84
  13   7   2    0.43    0.56
  13   7   2    0.51    0.70
  13   7   2    0.79    0.59
 -14  -7  -2   45.74    2.65
 -14  -7  -2   46.72    2.77
 -14  -7  -2   46.04    2.77
  14   7   2   50.84    2.73
  14   7   2   47.93    2.85
  14   7   2   49.54    2.49
  14   7   2   49.30    2.36
 -15  -7  -2    0.54    0.54
 -15  -7  -2    0.62    0.64
 -15  -7  -2    0.92    0.66
  15   7   2    1.13    0.52
  15   7   2    0.82    0.57
   9  -8  -2    1.01    0.65
   9  -8  -2    2.12    0.73
   9  -8  -2    1.16    0.69
  -9   8   2    1.18    0.53
  -9   8   2    1.87    0.69
   8  -8  -2    6.24    1.20
   8  -8  -2    7.66    1.03
   8  -8  -2    9.30    1.27
   8  -8  -2    7.42    1.03
   8  -8  -2    7.77    1.24
   8  -8  -2    6.41    1.11
   8  -8  -2    6.01    1.24
  -8   8   2    7.04    0.96
  -8   8   2    6.85    1.23
  -8   8   2    7.65    1.13
   7  -8  -2   21.86    2.02
   7  -8  -2   24.32    2.28
   7  -8  -2   20.14    1.88
   7  -8  -2   22.32    1.66
   7  -8  -2   23.02    2.06
   7  -8  -2   21.63    1.79
   7  -8  -2   20.03    2.05
  -7   8   2   21.02    2.12
  -7   8   2   16.75    1.83
  -7   8   2   20.11    1.87
  -7   8   2   20.06    1.63
  -7   8   2   18.20    1.69
  -7   8   2   19.87    1.72
   6  -8  -2   14.46    1.64
   6  -8  -2   12.51    1.45
   6  -8  -2   12.74    1.54
   6  -8  -2   12.99    1.58
   6  -8  -2   13.06    1.81
   6  -8  -2   15.70    1.82
   6  -8  -2   13.07    1.70
  -6   8   2   14.84    1.33
  -6   8   2   14.84    1.70
  -6   8   2   16.06    1.81
  -6   8   2   15.04    1.51
  -6   8   2   12.02    1.73
  -6   8   2   14.07    1.44
   5  -8  -2    1.51    0.87
   5  -8  -2    2.30    0.98
   5  -8  -2    2.43    0.83
   5  -8  -2   -0.10    0.88
   5  -8  -2    2.26    0.89
   5  -8  -2    2.08    0.93
  -5   8   2    2.44    0.73
  -5   8   2    2.18    0.93
  -5   8   2    1.66    0.79
  -5   8   2    2.77    0.93
  -5   8   2    2.55    0.70
  -5   8   2    3.45    0.95
  -5   8   2    0.81    0.73
   4  -8  -2   35.90    2.53
   4  -8  -2   36.30    2.60
   4  -8  -2   34.50    2.48
   4  -8  -2   33.74    2.52
   4  -8  -2   37.15    2.37
   4  -8  -2   32.65    2.47
  -4   8   2   36.05    2.51
  -4   8   2   32.91    2.15
  -4   8   2   37.98    2.50
  -4   8   2   36.57    2.08
  -4   8   2   41.01    2.46
  -4   8   2   38.67    2.42
  -4   8   2   36.27    2.59
  -4   8   2   35.70    2.25
   3  -8  -2   55.19    3.03
   3  -8  -2   49.06    2.78
   3  -8  -2   53.53    3.05
   3  -8  -2   46.64    3.00
   3  -8  -2   52.89    3.05
   3  -8  -2   45.28    2.92
  -3   8   2   51.61    2.52
  -3   8   2   51.35    2.98
  -3   8   2   52.44    2.96
  -3   8   2   53.50    2.90
  -3   8   2   53.67    2.90
  -3   8   2   53.69    3.19
  -3   8   2   52.57    2.72
  -3   8   2   46.74    3.00
  -3   8   2   51.85    2.71
   2  -8  -2   20.18    1.82
   2  -8  -2   15.29    1.63
   2  -8  -2   12.32    1.40
   2  -8  -2   17.24    1.71
   2  -8  -2   18.55    1.81
   2  -8  -2   19.85    1.87
  -2   8   2   18.99    1.68
  -2   8   2   18.29    1.39
  -2   8   2   20.22    1.96
  -2   8   2   17.93    1.70
  -2   8   2   17.24    1.41
  -2   8   2   18.52    1.66
  -2   8   2   21.69    1.97
  -2   8   2   16.48    1.78
  -2   8   2   16.10    1.22
   1  -8  -2    2.77    0.83
   1  -8  -2    1.03    0.73
   1  -8  -2    2.03    0.72
   1  -8  -2    1.89    0.75
   1  -8  -2    2.82    0.72
   1  -8  -2    2.29    0.76
   1  -8  -2    3.27    0.92
  -1   8   2    0.86    0.55
  -1   8   2    3.30    0.87
  -1   8   2    1.69    0.53
  -1   8   2    1.41    0.71
  -1   8   2    1.67    0.74
  -1   8   2    0.48    0.59
  -1   8   2    2.33    0.68
  -1   8   2    2.15    0.51
  -1   8   2    0.48    0.54
  -1   8   2    1.42    0.67
  -1   8   2    1.94    0.60
   0  -8  -2    4.14    0.87
   0  -8  -2    3.31    0.72
   0  -8  -2    4.17    0.62
   0  -8  -2    2.43    0.80
   0  -8  -2    3.22    0.79
   0  -8  -2    3.85    0.87
   0  -8  -2    5.61    0.97
   0   8   2    5.01    0.93
   0   8   2    3.16    0.70
   0   8   2    3.45    0.76
   0   8   2    3.88    0.72
   0   8   2    5.33    0.85
  -1  -8  -2   25.77    1.77
  -1  -8  -2   28.10    1.44
  -1  -8  -2   24.77    1.68
   1   8   2   28.25    2.18
   1   8   2   28.21    1.70
   1   8   2   24.39    1.71
   1   8   2   28.09    1.73
   1   8   2   26.27    1.58
   1   8   2   28.74    1.85
  -2  -8  -2    9.51    1.03
  -2  -8  -2   11.56    0.86
   2   8   2    9.86    1.13
   2   8   2   13.66    1.22
   2   8   2    9.56    1.06
   2   8   2   10.66    1.25
   2   8   2   16.10    1.73
   2   8   2   14.54    1.37
  -3  -8  -2   15.03    0.96
  -3  -8  -2   15.98    1.24
   3   8   2   12.94    1.23
   3   8   2   16.12    1.21
   3   8   2   16.04    1.47
   3   8   2   13.80    1.45
   3   8   2   22.93    2.03
  -4  -8  -2   27.45    1.27
  -4  -8  -2   24.63    1.57
  -4  -8  -2   24.97    1.25
   4   8   2   22.18    1.59
   4   8   2   23.33    1.87
   4   8   2   23.49    1.77
   4   8   2   24.01    1.55
   4   8   2   22.18    1.57
  -5  -8  -2   44.86    2.40
  -5  -8  -2   49.15    1.99
   5   8   2   45.29    2.41
   5   8   2   48.56    2.73
   5   8   2   48.53    2.42
   5   8   2   47.05    2.47
   5   8   2   45.61    2.64
  -6  -8  -2   66.76    3.22
  -6  -8  -2   73.12    2.72
   6   8   2   68.94    3.50
   6   8   2   65.56    3.48
   6   8   2   63.72    3.04
   6   8   2   71.15    3.27
   6   8   2   66.13    2.85
   6   8   2   70.44    3.20
   6   8   2   75.48    3.34
  -7  -8  -2    0.33    0.34
  -7  -8  -2    0.29    0.46
   7   8   2    0.24    0.55
   7   8   2    0.54    0.61
   7   8   2    0.40    0.51
   7   8   2   -0.24    0.40
   7   8   2    0.68    0.60
   7   8   2    0.42    0.43
   7   8   2   -0.23    0.41
  -8  -8  -2   91.14    4.38
  -8  -8  -2  102.07    3.75
   8   8   2  102.23    4.49
   8   8   2   99.68    4.37
   8   8   2   95.26    4.74
   8   8   2   99.66    4.45
   8   8   2   97.22    4.22
   8   8   2  102.33    4.30
   8   8   2   94.18    3.90
  -9  -8  -2   31.22    2.01
  -9  -8  -2   29.23    1.60
   9   8   2   28.73    1.87
   9   8   2   33.83    2.22
   9   8   2   33.42    2.34
   9   8   2   31.46    1.79
   9   8   2   33.10    2.04
   9   8   2   31.03    1.95
 -10  -8  -2    2.66    0.58
  10   8   2    2.89    0.79
  10   8   2    1.36    0.66
  10   8   2    3.90    0.99
  10   8   2    3.46    1.00
  10   8   2    2.54    0.68
  10   8   2    1.57    0.66
 -11  -8  -2   -0.07    0.47
  11   8   2    0.22    0.59
  11   8   2    0.28    0.53
  11   8   2   -0.46    0.69
  11   8   2   -0.46    0.48
  11   8   2    0.43    0.59
  11   8   2    0.61    0.78
 -12  -8  -2   11.95    1.42
 -12  -8  -2    8.96    1.04
  12   8   2    9.81    1.17
  12   8   2   11.42    1.57
  12   8   2    9.29    1.26
  12   8   2   10.77    1.19
 -13  -8  -2   -0.92    0.63
 -13  -8  -2    0.85    0.60
  13   8   2    0.09    0.70
  13   8   2    0.22    0.53
  13   8   2   -0.59    0.59
  13   8   2    0.24    0.53
 -14  -8  -2    2.40    0.72
 -14  -8  -2    3.73    0.90
  14   8   2    3.85    0.92
  14   8   2    4.46    0.99
  14   8   2    2.31    0.66
 -15  -8  -2   21.25    1.69
 -15  -8  -2   21.35    1.66
  15   8   2   20.88    1.44
  15   8   2   23.45    1.63
   8  -9  -2    0.93    0.59
   8  -9  -2    0.13    0.50
   8  -9  -2    0.16    0.54
   8  -9  -2    0.87    0.55
   8  -9  -2    0.14    0.55
  -8   9   2    1.02    0.51
  -8   9   2   -0.32    0.54
   7  -9  -2   10.02    1.16
   7  -9  -2    9.59    1.34
   7  -9  -2    8.11    1.11
   7  -9  -2    6.98    1.16
   7  -9  -2    8.30    1.18
   7  -9  -2    7.99    1.00
   7  -9  -2    9.36    1.35
  -7   9   2    9.56    1.28
  -7   9   2    9.05    1.04
  -7   9   2    8.57    1.31
   6  -9  -2   32.39    2.35
   6  -9  -2   36.50    2.50
   6  -9  -2   28.49    2.27
   6  -9  -2   31.94    2.33
   6  -9  -2   32.09    2.12
   6  -9  -2   33.32    2.30
  -6   9   2   35.37    2.17
  -6   9   2   32.11    2.26
  -6   9   2   34.16    2.48
  -6   9   2   34.14    2.42
   5  -9  -2   38.60    2.61
   5  -9  -2   38.96    2.62
   5  -9  -2   38.82    2.73
   5  -9  -2   36.61    2.54
   5  -9  -2   35.26    2.55
   5  -9  -2   35.30    2.37
  -5   9   2   36.19    2.68
  -5   9   2   36.59    2.16
  -5   9   2   36.58    2.56
  -5   9   2   37.66    2.42
  -5   9   2   35.07    2.17
  -5   9   2   41.34    2.57
   4  -9  -2    1.89    0.89
   4  -9  -2    2.60    0.95
   4  -9  -2    1.32    0.84
   4  -9  -2    2.41    1.03
   4  -9  -2    2.33    0.94
   4  -9  -2    0.98    0.77
  -4   9   2    2.28    0.68
  -4   9   2    2.59    0.81
  -4   9   2    5.01    1.24
  -4   9   2    2.98    0.90
  -4   9   2    2.20    0.82
  -4   9   2    1.90    0.81
   3  -9  -2    8.62    1.28
   3  -9  -2    9.51    1.47
   3  -9  -2   10.30    1.42
   3  -9  -2    9.46    1.42
   3  -9  -2   10.85    1.51
   3  -9  -2    7.54    1.27
  -3   9   2    9.20    1.15
  -3   9   2   11.71    1.55
  -3   9   2   10.53    1.38
  -3   9   2    9.09    1.26
  -3   9   2    9.37    1.28
  -3   9   2    8.32    1.35
  -3   9   2    9.21    1.52
  -3   9   2    9.08    1.11
   2  -9  -2   70.50    3.70
   2  -9  -2   63.99    3.62
   2  -9  -2   71.11    3.69
   2  -9  -2   69.41    3.64
   2  -9  -2   64.65    3.46
   2  -9  -2   72.66    3.74
  -2   9   2   66.23    3.25
  -2   9   2   74.48    3.75
  -2   9   2   64.27    3.44
  -2   9   2   68.92    3.27
  -2   9   2   70.04    3.87
  -2   9   2   68.61    3.67
  -2   9   2   72.45    3.58
  -2   9   2   70.12    3.56
   1  -9  -2   29.60    2.12
   1  -9  -2   24.85    1.86
   1  -9  -2   28.49    2.03
   1  -9  -2   26.65    2.00
   1  -9  -2   26.87    2.03
   1  -9  -2   24.79    2.15
  -1   9   2   22.70    1.84
  -1   9   2   21.83    1.77
  -1   9   2   26.44    2.02
  -1   9   2   26.27    1.89
  -1   9   2   24.78    1.95
  -1   9   2   27.33    2.10
   0  -9  -2   27.45    1.99
   0  -9  -2   27.53    2.04
   0  -9  -2   26.52    2.00
   0  -9  -2   23.81    1.85
   0  -9  -2   25.02    1.85
   0  -9  -2   22.54    1.89
   0  -9  -2   21.79    1.79
   0   9   2   28.00    1.98
   0   9   2   25.01    1.86
   0   9   2   26.68    1.71
   0   9   2   24.47    1.71
   0   9   2   25.55    1.98
   0   9   2   24.86    1.86
   0   9   2   25.96    1.76
  -1  -9  -2    6.31    1.10
  -1  -9  -2    5.41    1.02
  -1  -9  -2    4.53    1.09
  -1  -9  -2    6.86    0.98
  -1  -9  -2    6.55    0.80
  -1  -9  -2    6.67    1.04
   1   9   2    6.38    0.98
   1   9   2    6.48    0.97
   1   9   2    6.19    1.00
   1   9   2    6.10    0.97
   1   9   2    6.39    1.00
   1   9   2    6.25    1.30
   1   9   2    4.37    0.91
   1   9   2    5.83    0.88
   1   9   2    7.16    1.12
  -2  -9  -2   63.43    2.63
  -2  -9  -2   59.18    3.19
  -2  -9  -2   60.65    3.13
  -2  -9  -2   59.68    3.08
  -2  -9  -2   61.25    3.21
  -2  -9  -2   61.72    3.15
   2   9   2   64.83    3.05
   2   9   2   64.31    3.25
   2   9   2   65.23    3.63
   2   9   2   65.47    2.96
   2   9   2   60.68    2.78
   2   9   2   63.66    3.11
   2   9   2   63.38    3.19
   2   9   2   52.34    2.98
   2   9   2   58.08    2.91
  -3  -9  -2   87.22    4.18
  -3  -9  -2   95.43    3.64
  -3  -9  -2  105.06    4.34
   3   9   2   95.62    4.61
   3   9   2   95.30    3.85
   3   9   2   91.24    4.20
   3   9   2   98.39    4.19
   3   9   2   92.55    4.21
   3   9   2   90.27    4.66
   3   9   2   89.54    4.05
   3   9   2   94.18    4.09
   3   9   2   92.93    4.40
   3   9   2   91.88    4.26
  -4  -9  -2   88.91    3.28
  -4  -9  -2   85.53    3.88
   4   9   2   81.30    3.98
   4   9   2   80.80    3.70
   4   9   2   76.65    3.66
   4   9   2   81.33    4.23
   4   9   2   87.84    3.86
   4   9   2   80.02    3.46
   4   9   2   85.86    3.80
   4   9   2   89.74    4.02
   4   9   2   80.97    4.16
  -5  -9  -2    7.59    0.76
  -5  -9  -2    7.50    0.76
  -5  -9  -2    8.00    1.01
   5   9   2    8.25    1.09
   5   9   2    9.13    1.12
   5   9   2    8.56    0.97
   5   9   2    7.31    1.20
   5   9   2    6.52    0.99
   5   9   2    6.46    0.95
   5   9   2    8.17    1.06
   5   9   2    6.96    0.92
   5   9   2    9.26    1.43
  -6  -9  -2   14.40    1.37
  -6  -9  -2   15.72    1.04
   6   9   2   14.40    1.62
   6   9   2   14.95    1.48
   6   9   2   13.43    1.39
   6   9   2   14.52    1.39
   6   9   2   15.25    1.27
   6   9   2   17.19    1.88
   6   9   2   16.92    1.56
   6   9   2   14.28    1.34
   6   9   2   15.62    1.30
  -7  -9  -2   36.09    1.76
  -7  -9  -2   40.63    2.23
   7   9   2   37.07    1.91
   7   9   2   36.18    2.17
   7   9   2   37.11    2.42
   7   9   2   34.71    2.15
   7   9   2   36.31    2.05
   7   9   2   37.91    2.27
   7   9   2   36.38    2.47
   7   9   2   34.75    2.41
   7   9   2   35.10    2.09
  -8  -9  -2    4.83    0.89
  -8  -9  -2    4.73    0.66
   8   9   2    3.61    1.00
   8   9   2    6.00    1.12
   8   9   2    5.47    0.87
   8   9   2    3.22    0.94
   8   9   2    3.97    0.71
   8   9   2    4.99    0.81
   8   9   2    3.18    0.77
   8   9   2    3.78    0.84
  -9  -9  -2   40.24    1.90
  -9  -9  -2   30.62    2.21
   9   9   2   40.89    2.51
   9   9   2   39.43    2.32
   9   9   2   40.25    2.69
   9   9   2   38.63    2.31
   9   9   2   38.89    2.23
   9   9   2   38.34    2.07
   9   9   2   37.94    2.21
 -10  -9  -2    1.47    0.52
  10   9   2    0.46    0.58
  10   9   2    1.68    0.94
  10   9   2    1.11    0.60
  10   9   2    0.68    0.70
  10   9   2    0.40    0.59
  10   9   2    0.12    0.52
 -11  -9  -2   11.35    1.11
  11   9   2    8.42    1.44
  11   9   2   11.87    1.35
  11   9   2    9.92    1.16
  11   9   2    9.24    1.36
  11   9   2    8.29    1.37
  11   9   2    9.77    1.14
 -12  -9  -2    0.82    0.61
  12   9   2    2.51    0.65
  12   9   2    1.26    0.85
  12   9   2    0.23    0.60
  12   9   2    1.04    0.58
  12   9   2    0.97    0.74
  13   9   2    5.77    1.04
  13   9   2    4.88    1.14
  13   9   2    5.94    0.92
 -14  -9  -2    3.29    0.79
  14   9   2    3.48    0.73
  14   9   2    3.82    0.84
  14   9   2    4.44    1.03
  15   9   2    1.74    0.56
  15   9   2    1.04    0.55
   7 -10  -2   -0.18    0.48
   7 -10  -2    0.04    0.56
   7 -10  -2    0.31    0.53
   7 -10  -2    0.18    0.56
  -7  10   2    0.00    0.42
  -7  10   2    0.08    0.57
  -7  10   2    0.86    0.51
   6 -10  -2    2.91    0.87
   6 -10  -2    3.35    0.89
   6 -10  -2    4.67    0.97
   6 -10  -2    2.92    0.76
   6 -10  -2    3.05    0.79
   6 -10  -2    3.06    0.86
  -6  10   2    4.37    0.83
  -6  10   2    5.07    0.98
  -6  10   2    2.84    0.89
   5 -10  -2   23.89    2.01
   5 -10  -2   26.73    2.15
   5 -10  -2   24.81    2.23
   5 -10  -2   23.85    2.00
   5 -10  -2   26.63    2.11
   5 -10  -2   25.98    1.93
  -5  10   2   27.27    2.11
  -5  10   2   26.82    2.14
  -5  10   2   25.06    2.00
  -5  10   2   24.47    1.90
  -5  10   2   25.88    1.89
   4 -10  -2   37.87    2.45
   4 -10  -2   33.74    2.41
   4 -10  -2   31.25    2.24
   4 -10  -2   27.65    2.48
   4 -10  -2   35.88    2.50
   4 -10  -2   37.23    2.53
  -4  10   2   32.65    2.32
  -4  10   2   34.97    2.39
  -4  10   2   33.39    2.39
  -4  10   2   33.76    2.52
  -4  10   2   34.91    2.33
   3 -10  -2   11.95    1.60
   3 -10  -2   12.05    1.51
   3 -10  -2   11.20    1.62
   3 -10  -2    9.66    1.42
   3 -10  -2   11.40    1.56
   3 -10  -2   12.09    1.54
  -3  10   2   10.55    1.62
  -3  10   2   12.28    1.51
  -3  10   2   15.47    1.71
  -3  10   2   12.94    1.60
   2 -10  -2    6.57    1.30
   2 -10  -2    6.72    1.22
   2 -10  -2    7.15    1.18
   2 -10  -2    8.16    1.37
   2 -10  -2    4.56    1.10
   2 -10  -2    6.38    1.29
  -2  10   2    7.65    1.26
  -2  10   2    6.85    1.26
  -2  10   2    5.79    1.16
  -2  10   2    6.91    1.35
  -2  10   2    7.26    1.17
  -2  10   2    7.75    1.48
   1 -10  -2    0.57    0.75
   1 -10  -2    0.50    0.63
   1 -10  -2    1.09    0.81
   1 -10  -2    0.72    0.89
   1 -10  -2    1.21    0.81
   1 -10  -2    1.62    0.94
  -1  10   2   -0.05    0.65
  -1  10   2    0.63    0.67
  -1  10   2    1.37    0.77
  -1  10   2    0.01    0.69
  -1  10   2    1.02    0.63
  -1  10   2    0.25    0.66
   0 -10  -2    6.49    1.17
   0 -10  -2    6.81    1.11
   0 -10  -2    5.51    1.08
   0 -10  -2    5.46    1.14
   0 -10  -2    8.37    1.37
   0 -10  -2    5.60    1.10
   0  10   2    5.25    1.13
   0  10   2    4.83    0.96
   0  10   2    5.81    1.05
   0  10   2    7.67    1.22
   0  10   2    6.49    1.03
  -1 -10  -2   21.25    1.87
  -1 -10  -2   22.64    2.13
  -1 -10  -2   25.39    1.92
  -1 -10  -2   19.95    1.40
  -1 -10  -2   20.72    1.96
  -1 -10  -2   19.57    1.93
  -1 -10  -2   24.22    2.13
  -1 -10  -2   18.07    1.80
   1  10   2   24.17    1.80
   1  10   2   23.87    1.91
   1  10   2   19.59    1.94
   1  10   2   25.89    2.15
   1  10   2   22.50    1.62
   1  10   2   21.36    1.69
   1  10   2   20.65    1.68
  -2 -10  -2   26.64    2.14
  -2 -10  -2   26.20    1.91
  -2 -10  -2   24.52    2.15
  -2 -10  -2   26.28    2.01
  -2 -10  -2   24.26    2.05
  -2 -10  -2   28.91    1.63
   2  10   2   26.62    1.89
   2  10   2   29.05    2.03
   2  10   2   32.21    2.47
   2  10   2   26.98    2.04
   2  10   2   29.37    1.98
   2  10   2   26.77    1.80
   2  10   2   28.35    1.90
   2  10   2   26.91    1.97
   2  10   2   27.31    2.01
   2  10   2   24.06    1.70
  -3 -10  -2    1.47    0.54
  -3 -10  -2    4.85    1.08
  -3 -10  -2    2.73    0.85
  -3 -10  -2    2.71    0.75
   3  10   2    2.12    0.96
   3  10   2    2.15    0.72
   3  10   2    5.18    1.00
   3  10   2    4.46    0.85
   3  10   2    3.28    0.80
   3  10   2    2.50    0.72
   3  10   2    2.61    0.82
   3  10   2    3.80    0.89
   3  10   2    2.98    0.69
   3  10   2    4.38    1.00
   3  10   2    3.85    0.83
   3  10   2    2.77    0.73
  -4 -10  -2    5.78    0.91
  -4 -10  -2    5.58    0.75
  -4 -10  -2    5.94    1.12
   4  10   2    6.41    1.03
   4  10   2    5.18    0.88
   4  10   2    6.69    1.04
   4  10   2    7.21    1.21
   4  10   2    5.06    0.90
   4  10   2    9.29    1.40
   4  10   2    5.14    0.90
   4  10   2    3.73    0.87
   4  10   2    5.24    0.98
   4  10   2    4.44    1.10
   4  10   2    4.84    0.82
   4  10   2    4.90    0.86
  -5 -10  -2   21.69    1.68
  -5 -10  -2   24.25    1.39
   5  10   2   24.96    1.68
   5  10   2   23.53    1.64
   5  10   2   23.95    1.57
   5  10   2   23.10    1.94
   5  10   2   23.39    1.78
   5  10   2   23.23    1.79
   5  10   2   24.02    1.98
   5  10   2   25.12    1.75
   5  10   2   23.46    1.77
   5  10   2   22.87    1.73
   5  10   2   24.12    2.35
   5  10   2   24.36    1.79
  -6 -10  -2    0.12    0.48
  -6 -10  -2    1.02    0.45
  -6 -10  -2    1.14    0.46
   6  10   2    0.67    0.58
   6  10   2    1.30    0.63
   6  10   2    1.04    0.58
   6  10   2    0.63    0.51
   6  10   2    0.60    0.78
   6  10   2    1.35    0.76
   6  10   2    0.72    0.56
   6  10   2    1.20    0.64
   6  10   2   -0.39    0.67
   6  10   2    0.76    0.47
  -7 -10  -2    5.76    0.74
  -7 -10  -2    4.20    0.90
   7  10   2    3.56    0.79
   7  10   2    6.44    1.10
   7  10   2    4.96    1.10
   7  10   2    6.26    1.02
   7  10   2    5.17    0.82
   7  10   2    4.08    0.99
   7  10   2    4.42    1.11
   7  10   2    5.58    0.90
   7  10   2    5.10    0.97
  -8 -10  -2    4.69    1.00
  -8 -10  -2    3.75    0.65
   8  10   2    5.51    0.96
   8  10   2    3.11    0.69
   8  10   2    3.84    0.75
   8  10   2    2.14    0.94
   8  10   2    3.32    0.89
   8  10   2    2.93    0.75
   8  10   2    3.85    1.11
   8  10   2    3.78    0.95
  -9 -10  -2    5.48    0.82
   9  10   2    5.54    1.26
   9  10   2    5.43    1.21
   9  10   2    6.16    1.17
   9  10   2    7.24    1.16
   9  10   2    6.01    1.02
   9  10   2    4.13    0.88
   9  10   2    4.76    0.88
   9  10   2    6.65    0.94
   9  10   2    5.63    0.87
 -10 -10  -2   -0.56    0.46
  10  10   2    1.49    0.85
  10  10   2    0.80    0.73
  10  10   2    0.16    0.48
  10  10   2    0.48    0.59
  10  10   2    0.37    0.56
  10  10   2    0.96    0.58
  10  10   2   -1.00    0.66
 -11 -10  -2   17.94    1.48
  11  10   2   18.14    2.04
  11  10   2   18.76    1.57
  11  10   2   20.97    1.68
  11  10   2   17.30    1.85
  11  10   2   20.79    2.07
 -12 -10  -2   21.75    1.70
  12  10   2   21.18    2.14
  12  10   2   23.29    1.77
  12  10   2   18.65    1.96
  12  10   2   23.63    1.61
  12  10   2   18.26    2.06
  13  10   2    0.13    0.76
  13  10   2   -0.17    0.46
  13  10   2   -0.38    0.67
  13  10   2   -0.15    0.55
  13  10   2   -0.28    0.79
  14  10   2   -1.35    0.55
  14  10   2    1.04    0.57
  14  10   2    0.30    0.72
  14  10   2    0.36    0.45
  15  10   2    0.34    0.43
  15  10   2    0.13    0.44
   6 -11  -2   -0.10    0.48
   6 -11  -2    0.23    0.48
   6 -11  -2   -0.02    0.50
   6 -11  -2    0.61    0.56
  -6  11   2   -0.63    0.52
  -6  11   2    0.00    0.43
  -6  11   2   -0.20    0.42
  -6  11   2    0.30    0.56
   5 -11  -2    2.02    0.76
   5 -11  -2    1.07    0.68
   5 -11  -2    2.91    0.78
   5 -11  -2    1.98    0.74
   5 -11  -2    2.05    0.80
   5 -11  -2    2.31    0.75
  -5  11   2    3.82    0.89
  -5  11   2    3.24    0.79
  -5  11   2    1.41    0.63
   4 -11  -2    3.53    0.85
   4 -11  -2    2.45    0.81
   4 -11  -2    1.37    0.76
   4 -11  -2    2.67    0.91
   4 -11  -2    2.04    0.77
   4 -11  -2    1.42    0.71
  -4  11   2    1.51    0.75
  -4  11   2    1.30    0.67
  -4  11   2    1.21    0.68
  -4  11   2    1.61    0.73
  -4  11   2    1.82    0.77
   3 -11  -2    3.09    0.88
   3 -11  -2    1.71    0.86
   3 -11  -2    1.56    0.90
   3 -11  -2    1.59    0.76
   3 -11  -2    2.59    0.88
   3 -11  -2    1.94    0.87
  -3  11   2    1.84    0.81
  -3  11   2    1.64    0.82
  -3  11   2    1.08    0.73
  -3  11   2    1.63    0.74
  -3  11   2    1.78    0.79
   2 -11  -2   13.06    1.68
   2 -11  -2   19.81    2.06
   2 -11  -2   17.70    1.86
   2 -11  -2   16.55    1.83
   2 -11  -2   17.14    1.82
   2 -11  -2   16.05    1.72
  -2  11   2   17.62    1.84
  -2  11   2   14.85    1.81
  -2  11   2   16.94    1.76
  -2  11   2   19.60    1.90
  -2  11   2   22.59    2.05
  -2  11   2   20.64    2.00
   1 -11  -2    1.57    0.83
   1 -11  -2    1.22    0.90
   1 -11  -2    1.51    0.78
   1 -11  -2    1.83    0.90
   1 -11  -2    1.81    0.89
   1 -11  -2    1.34    0.87
  -1  11   2    3.15    0.95
  -1  11   2    3.54    0.93
  -1  11   2    2.73    1.01
  -1  11   2    2.08    0.79
   0 -11  -2   10.97    1.56
   0 -11  -2   10.87    1.50
   0 -11  -2    7.93    1.34
   0 -11  -2    9.79    1.43
   0 -11  -2    9.33    1.37
   0 -11  -2   10.64    1.56
   0  11   2    8.97    1.32
   0  11   2    9.10    1.49
   0  11   2   10.76    1.35
   0  11   2    8.54    1.22
   0  11   2    8.43    1.34
  -1 -11  -2   13.65    1.61
  -1 -11  -2   18.11    1.86
  -1 -11  -2   17.58    1.81
  -1 -11  -2   15.59    1.77
  -1 -11  -2   17.08    1.81
  -1 -11  -2   16.37    1.71
  -1 -11  -2   16.93    1.91
   1  11   2   15.29    1.80
   1  11   2   17.31    1.72
   1  11   2   13.62    1.57
   1  11   2   16.97    1.91
   1  11   2   15.73    1.75
   1  11   2   17.40    1.69
   1  11   2   19.41    1.83
   1  11   2   13.99    1.49
  -2 -11  -2    2.85    0.91
  -2 -11  -2    0.31    0.56
  -2 -11  -2    2.84    0.85
  -2 -11  -2    3.03    0.96
  -2 -11  -2    2.76    1.05
   2  11   2    1.24    0.78
   2  11   2    0.59    0.62
   2  11   2    1.96    0.75
   2  11   2    1.55    0.76
   2  11   2    0.74    0.74
   2  11   2    1.07    0.64
   2  11   2    1.46    0.73
   2  11   2    0.99    0.71
   2  11   2    0.59    0.64
  -3 -11  -2   14.52    1.73
  -3 -11  -2   19.25    1.49
  -3 -11  -2   21.77    2.13
  -3 -11  -2   20.23    1.93
  -3 -11  -2   17.62    1.79
  -3 -11  -2   18.29    1.79
   3  11   2   16.10    1.69
   3  11   2   20.79    1.98
   3  11   2   20.67    1.75
   3  11   2   19.83    1.61
   3  11   2   16.25    1.48
   3  11   2   16.29    1.74
   3  11   2   17.87    1.66
   3  11   2   18.36    1.67
   3  11   2   16.23    2.03
   3  11   2   20.52    1.86
   3  11   2   16.62    1.66
  -4 -11  -2   23.73    2.08
  -4 -11  -2   17.59    1.39
  -4 -11  -2   25.20    1.84
   4  11   2   22.32    1.95
   4  11   2   22.20    1.66
   4  11   2   19.65    1.85
   4  11   2   21.82    1.98
   4  11   2   22.84    2.45
   4  11   2   21.40    1.56
   4  11   2   21.05    1.82
   4  11   2   22.13    1.72
   4  11   2   17.79    1.68
   4  11   2   23.98    2.15
   4  11   2   21.37    1.98
  -5 -11  -2    8.80    0.98
  -5 -11  -2   10.18    1.30
  -5 -11  -2    9.57    1.43
   5  11   2   10.23    1.37
   5  11   2    9.71    1.14
   5  11   2   10.45    1.28
   5  11   2   12.65    1.48
   5  11   2    8.71    1.26
   5  11   2   10.68    1.33
   5  11   2    9.04    1.38
   5  11   2   11.44    1.22
   5  11   2   11.71    1.39
   5  11   2    8.59    1.59
   5  11   2   11.08    1.34
  -6 -11  -2   15.61    1.71
  -6 -11  -2   14.84    1.23
   6  11   2   12.58    1.40
   6  11   2   10.20    1.30
   6  11   2   14.24    1.38
   6  11   2   12.47    1.74
   6  11   2   13.90    1.34
   6  11   2   16.63    1.91
   6  11   2   12.93    1.42
   6  11   2   14.71    1.56
   6  11   2   15.07    1.67
   6  11   2    9.93    1.49
  -7 -11  -2    0.57    0.51
   7  11   2    2.12    0.73
   7  11   2    1.16    0.78
   7  11   2   -0.27    0.68
   7  11   2    0.91    0.53
   7  11   2    0.43    0.83
   7  11   2    1.43    0.73
   7  11   2    2.04    0.97
   7  11   2    1.50    0.77
   7  11   2    1.40    0.59
  -8 -11  -2   29.91    1.75
  -8 -11  -2   28.44    1.73
   8  11   2   36.69    2.37
   8  11   2   33.37    2.52
   8  11   2   29.73    2.07
   8  11   2   32.17    1.91
   8  11   2   34.48    2.19
   8  11   2   32.16    1.85
   8  11   2   33.29    2.30
   8  11   2   31.85    2.56
  -9 -11  -2    7.34    0.93
   9  11   2    6.17    1.16
   9  11   2    6.79    1.11
   9  11   2    5.94    0.90
   9  11   2    5.66    1.03
   9  11   2    4.77    1.18
   9  11   2    2.83    0.92
   9  11   2    7.59    1.48
   9  11   2    7.30    1.09
 -10 -11  -2   20.22    1.45
  10  11   2   21.78    1.61
  10  11   2   21.11    2.22
  10  11   2   20.27    2.34
  10  11   2   20.35    2.01
  10  11   2   19.14    1.76
 -11 -11  -2    1.16    0.58
  11  11   2    0.83    0.69
  11  11   2    1.02    0.69
  11  11   2    1.35    0.98
  11  11   2    1.70    0.90
  11  11   2    0.33    0.52
  12  11   2    0.89    0.82
  12  11   2    1.31    0.61
  12  11   2    1.48    0.93
  12  11   2    1.33    0.67
  12  11   2    1.22    0.76
  13  11   2   22.41    2.21
  13  11   2   27.34    1.69
  13  11   2   26.58    2.04
  13  11   2   27.47    1.86
  13  11   2   26.83    2.23
  14  11   2   -1.25    0.43
  14  11   2   -0.50    0.43
   5 -12  -2    1.91    0.64
   5 -12  -2    2.48    0.70
   5 -12  -2    0.75    0.56
  -5  12   2    1.33    0.62
  -5  12   2    1.48    0.54
  -5  12   2    1.50    0.58
  -5  12   2    1.22    0.59
   4 -12  -2    8.08    1.04
   4 -12  -2    8.16    1.14
   4 -12  -2    7.65    1.08
   4 -12  -2    9.21    1.14
   4 -12  -2    8.85    1.19
   4 -12  -2    8.68    1.14
  -4  12   2   10.04    1.29
  -4  12   2    9.59    1.21
  -4  12   2    8.49    1.10
  -4  12   2    8.90    1.06
  -4  12   2    8.73    1.05
   3 -12  -2    5.28    1.03
   3 -12  -2    5.27    1.01
   3 -12  -2    5.06    0.93
   3 -12  -2    6.39    1.08
   3 -12  -2    3.33    0.84
   3 -12  -2    4.76    1.03
  -3  12   2    4.41    0.89
  -3  12   2    4.60    0.97
  -3  12   2    5.19    0.98
  -3  12   2    6.12    1.13
  -3  12   2    4.43    0.98
   2 -12  -2   16.35    1.82
   2 -12  -2   14.71    1.53
   2 -12  -2   14.88    1.65
   2 -12  -2   13.29    1.47
   2 -12  -2   17.88    1.87
   2 -12  -2   13.58    1.56
  -2  12   2   13.11    1.47
  -2  12   2   17.33    1.72
  -2  12   2   13.79    1.55
  -2  12   2   19.62    1.97
  -2  12   2   14.74    1.62
   1 -12  -2    0.11    0.66
   1 -12  -2    0.27    0.75
   1 -12  -2   -1.10    0.61
   1 -12  -2   -0.39    0.58
   1 -12  -2    1.35    0.73
   1 -12  -2    0.17    0.66
  -1  12   2    0.10    0.65
  -1  12   2    0.83    0.77
  -1  12   2    0.10    0.69
  -1  12   2    0.34    0.76
  -1  12   2    0.72    0.85
  -1  12   2   -0.42    0.56
   0 -12  -2   10.96    1.51
   0 -12  -2   13.32    1.54
   0 -12  -2   14.91    1.82
   0 -12  -2   10.73    1.51
   0 -12  -2   10.26    1.46
   0 -12  -2   13.61    1.68
   0  12   2   13.60    1.53
   0  12   2   14.59    1.75
   0  12   2   11.18    1.38
   0  12   2   13.43    1.51
   0  12   2   11.19    1.53
   0  12   2   10.67    1.34
  -1 -12  -2   62.98    3.30
  -1 -12  -2   57.45    3.46
  -1 -12  -2   63.45    3.55
  -1 -12  -2   65.50    3.47
  -1 -12  -2   56.60    3.38
  -1 -12  -2   64.32    3.51
   1  12   2   56.80    3.05
   1  12   2   63.16    3.31
   1  12   2   60.17    3.21
   1  12   2   63.53    3.50
   1  12   2   59.02    3.49
   1  12   2   61.29    3.33
  -2 -12  -2    2.03    0.90
[truncated: 1,509,823 more chars]
