# Supplementary material for: {N,N′-Bis­[2-(di­phenyl­phosphan­yl)ethan-1-yl­idene]ethyl­enedi­amine}bromido­(p-toluene­sulfonyl­methyl isocyanide)iron(II) tetra­phenyl­borate
Source: Acta Crystallogr Sect E Struct Rep Online. 2014 Mar 26;70(Pt 4):m144. doi: 10.1107/S1600536814005467 (PMC3998587; doi:10.1107/S1600536814005467)
Supplement: Supplementary file 2 [file e-70-0m144-Isup2.hkl]

#
# h,k,l, Fc-squared, Fo-squared, sigma(Fo-squared), status flag
#
data_I
_shelx_title ' cu_d13112_2m in P-1'
_shelx_refln_list_code          4
_shelx_F_calc_maximum      242.33
_exptl_crystal_F_000      1172.00
_reflns_d_resolution_high  0.8411

loop_
 _space_group_symop_operation_xyz
 'x, y, z'
 '-x, -y, -z'

_cell_length_a    13.5738
_cell_length_b    14.1207
_cell_length_c    15.8419
_cell_angle_alpha  79.847
_cell_angle_beta   76.873
_cell_angle_gamma  65.904

_shelx_F_squared_multiplier     1.000

loop_
 _refln_index_h
 _refln_index_k
 _refln_index_l
 _refln_F_squared_calc
 _refln_F_squared_meas
 _refln_F_squared_sigma
 _refln_observed_status
   1   0   0        858.48        983.18        41.48 o
   2   0   0      15922.58      16768.45       446.67 o
   3   0   0        796.76        664.12        29.15 o
   4   0   0       2100.70       2020.61        41.81 o
   5   0   0       3824.14       3822.08        80.69 o
   6   0   0         42.30         82.71        14.45 o
   7   0   0        883.39        846.50        27.68 o
   8   0   0       2805.65       2838.22        40.38 o
   9   0   0       2792.08       2755.89        47.39 o
  10   0   0       2513.42       2488.83        52.89 o
  11   0   0         20.74         19.91        16.17 o
  12   0   0        987.57        952.94        38.90 o
  13   0   0        884.37        904.83        51.86 o
  14   0   0        120.16        138.05        32.16 o
 -14   1   0        190.35        186.68        39.11 o
 -13   1   0        291.20        307.53        23.31 o
 -12   1   0       1967.68       2013.56        64.61 o
 -11   1   0        392.57        460.17        30.67 o
 -10   1   0        838.30        841.36        32.92 o
  -9   1   0       3620.42       3536.12        52.75 o
  -8   1   0       7126.30       6945.71        84.07 o
  -7   1   0       2123.81       2013.39        38.86 o
  -6   1   0       3318.13       3268.25       112.42 o
  -5   1   0        144.06        130.50        23.18 o
  -4   1   0        277.15        265.07        25.58 o
  -3   1   0      19076.52      18378.89       401.61 o
  -2   1   0        975.08       1043.21        31.05 o
  -1   1   0       5259.19       4915.41       207.13 o
   0   1   0         21.19         65.11         4.73 o
   1   1   0      21377.05      20184.96       518.79 o
   2   1   0        379.85        402.83        22.75 o
   3   1   0       2117.60       1788.89        45.37 o
   4   1   0       7624.29       8320.95       177.32 o
   5   1   0       6363.86       7521.58       211.98 o
   6   1   0       3037.18       3708.22        90.63 o
   7   1   0       6987.51       7408.72       170.22 o
   8   1   0       5620.97       5827.98        91.89 o
   9   1   0        228.12        259.82        16.85 o
  10   1   0       3197.33       3193.90        72.87 o
  11   1   0        525.34        597.92        29.95 o
  12   1   0        107.28         74.55        18.70 o
  13   1   0        755.82        777.14        36.03 o
  14   1   0         77.94         87.98        15.95 o
 -13   2   0          9.11          1.84        16.04 o
 -12   2   0         63.72         60.88        16.01 o
 -11   2   0        172.92        188.29        21.53 o
 -10   2   0       1072.22       1009.60        32.64 o
  -9   2   0        341.67        327.64        17.39 o
  -8   2   0        526.96        581.80        19.96 o
  -7   2   0       2632.94       2755.76        40.04 o
  -6   2   0      10260.58      10344.78       235.94 o
  -5   2   0       1215.55       1135.12        45.43 o
  -4   2   0         31.63         35.36        10.71 o
  -3   2   0       2538.65       2527.61        58.33 o
  -2   2   0       5969.81       6311.07       124.71 o
  -1   2   0      14510.78      14084.85       259.97 o
   0   2   0        407.22        349.33        12.19 o
   1   2   0         14.68         -4.96         4.96 o
   2   2   0        104.96        128.43         7.42 o
   3   2   0        328.10        256.25        20.44 o
   4   2   0      58723.64      58934.53      1037.59 o
   5   2   0         38.05         58.05         8.51 o
   6   2   0       2338.94       2040.76        55.39 o
   7   2   0        317.21        279.25        21.59 o
   8   2   0        105.95         78.32        11.34 o
   9   2   0         22.44         26.42         9.21 o
  10   2   0        568.08        583.59        24.61 o
  11   2   0        487.39        482.20        23.72 o
  12   2   0         11.07         17.86        16.29 o
  13   2   0         38.06         40.02        16.55 o
  14   2   0       1113.64       1089.99        40.73 o
 -13   3   0         12.80        -17.78        27.85 o
 -12   3   0        371.34        300.16        22.72 o
 -11   3   0        419.27        343.02        24.98 o
 -10   3   0         46.51         61.56        14.80 o
  -9   3   0         37.87         31.36        10.85 o
  -8   3   0        190.52        178.47        14.10 o
  -7   3   0       4244.73       4296.61        56.53 o
  -6   3   0         99.53         91.66         9.73 o
  -5   3   0       7083.21       6996.75       146.49 o
  -4   3   0        412.83        328.76        29.08 o
  -3   3   0       2895.99       2938.52        69.03 o
  -2   3   0       2592.59       2157.80        44.55 o
  -1   3   0       8804.34       9533.36       164.24 o
   0   3   0      24260.13      26135.92       476.05 o
   1   3   0       1151.66       1515.54        34.32 o
   2   3   0      16811.19      17057.95       312.37 o
   3   3   0      21451.48      22847.73       417.54 o
   4   3   0        734.52        636.20        16.99 o
   5   3   0      10731.03      10364.48       189.82 o
   6   3   0         17.31         22.59         9.95 o
   7   3   0       9464.01       9246.36       203.96 o
   8   3   0       2164.82       2094.24        46.16 o
   9   3   0        460.02        468.60        20.66 o
  10   3   0         48.35         61.90        10.45 o
  11   3   0       1090.81       1003.05        49.30 o
  12   3   0        362.25        387.29        24.10 o
  13   3   0         16.86         28.80        15.81 o
  14   3   0       1413.07       1433.53        47.36 o
  15   3   0         61.21          4.47        32.59 o
 -12   4   0         35.90         39.73        16.89 o
 -11   4   0        799.04        819.40        35.67 o
 -10   4   0        211.21        215.19        18.21 o
  -9   4   0        922.86        958.33        35.08 o
  -8   4   0         51.40         54.06        11.18 o
  -7   4   0        339.95        296.56        15.00 o
  -6   4   0        911.52        887.81        22.64 o
  -5   4   0       1440.55       1326.96        29.36 o
  -4   4   0       4840.70       4532.31       117.22 o
  -3   4   0          6.99          3.29        10.84 o
  -2   4   0      20482.25      20376.21       333.52 o
  -1   4   0         26.71         22.71         7.65 o
   0   4   0        184.56        140.04        11.15 o
   1   4   0        377.32        551.92        20.34 o
   2   4   0      13091.93      14072.56       260.99 o
   3   4   0       4617.92       4610.24       100.00 o
   4   4   0       2137.25       1955.80        37.86 o
   5   4   0        222.75        360.44        15.88 o
   6   4   0       1075.30       1121.66        65.38 o
   7   4   0        251.94        199.90        15.86 o
   8   4   0       6301.62       6154.28       102.92 o
   9   4   0          7.30         17.88         9.41 o
  10   4   0        839.53        836.44        27.44 o
  11   4   0       1632.93       1721.49        37.91 o
  12   4   0         76.32         95.56        16.16 o
  13   4   0        578.06        524.61        25.77 o
  14   4   0        206.92        217.48        20.02 o
  15   4   0        250.17        286.42        33.29 o
 -11   5   0        600.40        707.92        32.71 o
 -10   5   0       1158.03       1162.11        31.96 o
  -9   5   0        105.47         81.59        13.25 o
  -8   5   0        760.84        791.40        26.56 o
  -7   5   0        251.90        317.63        16.94 o
  -6   5   0       1329.38       1353.37        33.82 o
  -5   5   0       1733.39       1731.28        30.94 o
  -4   5   0       3992.15       3767.02        58.02 o
  -3   5   0       2213.68       1947.28        61.36 o
  -2   5   0         11.18         25.32        10.70 o
  -1   5   0      18088.53      18910.99       386.89 o
   0   5   0          3.59          1.84         8.65 o
   1   5   0        423.80        400.00        15.05 o
   2   5   0       4097.77       4383.55        77.44 o
   3   5   0       1745.80       1912.23        42.55 o
   4   5   0       2020.60       2156.85        46.91 o
   5   5   0         62.11         28.65         7.81 o
   6   5   0        449.79        619.84        19.74 o
   7   5   0        377.86        359.98        18.09 o
   8   5   0       1012.53        892.47        29.65 o
   9   5   0       2123.37       2083.27        41.13 o
  10   5   0         91.57         97.17        13.18 o
  11   5   0       1349.83       1344.68        44.55 o
  12   5   0        728.73        724.71        32.29 o
  13   5   0        800.66        865.36        34.25 o
  14   5   0        300.48        313.94        29.26 o
  15   5   0         16.74         -3.11        23.14 o
 -11   6   0        383.14        381.85        70.23 o
 -10   6   0        461.91        416.01        21.91 o
  -9   6   0        536.12        604.96        21.98 o
  -8   6   0        272.41        289.18        18.30 o
  -7   6   0        217.74        213.24        15.40 o
  -6   6   0       1338.47       1351.54        33.78 o
  -5   6   0        685.45        749.79        22.62 o
  -4   6   0        556.46        644.11        19.81 o
  -3   6   0       1385.80       1422.44        34.17 o
  -2   6   0        534.48        505.91        29.71 o
  -1   6   0       1928.79       1984.97        50.75 o
   0   6   0       1113.48        895.04        32.33 o
   1   6   0        630.88        604.42        23.96 o
   2   6   0       2187.57       2276.63        51.74 o
   3   6   0          0.12          5.43         7.86 o
   4   6   0        257.85        298.83        16.01 o
   5   6   0       1746.18       1823.06        40.08 o
   6   6   0        121.61        128.27        11.57 o
   7   6   0        268.53        360.67        24.45 o
   8   6   0        247.13        261.38        15.28 o
   9   6   0       5100.83       5071.18        78.97 o
  10   6   0         33.34         37.94        11.50 o
  11   6   0       1976.10       1974.22        49.47 o
  12   6   0        698.79        702.28        34.25 o
  13   6   0        333.84        322.65        29.69 o
  14   6   0        758.97        832.62        37.89 o
  15   6   0        138.47        142.73        22.51 o
 -10   7   0        119.19         70.70        21.87 o
  -9   7   0         37.43         17.23        13.39 o
  -8   7   0        102.15         91.54        16.32 o
  -7   7   0       2401.60       2643.28        45.46 o
  -6   7   0        501.59        475.01        19.74 o
  -5   7   0        281.99        285.92        15.86 o
  -4   7   0        624.83        623.90        20.52 o
  -3   7   0        526.14        535.57        20.32 o
  -2   7   0       1051.81       1127.47        28.70 o
  -1   7   0       1845.87       1977.32        45.57 o
   0   7   0       1501.08       1351.18        37.35 o
   1   7   0       1519.51       1332.14        35.76 o
   2   7   0       3170.39       3091.24        62.52 o
   3   7   0       7302.63       7048.41       115.18 o
   4   7   0        184.15        248.34        21.20 o
   5   7   0       2247.00       2376.19        50.92 o
   6   7   0       3432.63       3958.03        76.49 o
   7   7   0       1139.38       1224.26        26.54 o
   8   7   0        135.45        175.19        12.23 o
   9   7   0        328.20        339.51        17.50 o
  10   7   0         23.63          9.84        11.61 o
  11   7   0         38.83         37.39        12.70 o
  12   7   0       2698.44       2710.06       105.30 o
  13   7   0        884.37        871.76        51.00 o
  14   7   0        835.41        808.13        50.93 o
  15   7   0        999.28       1008.65        53.52 o
  -9   8   0        164.44        182.18        18.86 o
  -8   8   0        821.86        722.86        31.28 o
  -7   8   0        459.42        482.34        23.98 o
  -6   8   0       4756.53       4644.02        72.14 o
  -5   8   0       1066.80        974.84        30.91 o
  -4   8   0       2980.83       3065.11        54.62 o
  -3   8   0       1017.27       1020.36        29.83 o
  -2   8   0       1327.07       1318.12        27.10 o
  -1   8   0        618.68        671.58        20.47 o
   0   8   0       2161.53       2191.68        51.74 o
   1   8   0        242.54        224.79        15.70 o
   2   8   0       1352.62       1320.27        35.53 o
   3   8   0       6042.68       6058.36        93.75 o
   4   8   0       3069.42       3120.89        57.12 o
   5   8   0         35.49         27.19         8.90 o
   6   8   0       7863.30       7810.69       105.55 o
   7   8   0        309.46        292.11        14.89 o
   8   8   0        699.30        701.22        23.97 o
   9   8   0        151.40        138.04        13.95 o
  10   8   0       2406.59       2459.51        56.12 o
  11   8   0         57.29         64.74        14.91 o
  12   8   0        106.40        103.93        20.32 o
  13   8   0       1123.46       1156.20        70.25 o
  14   8   0        865.15        799.48        56.29 o
  15   8   0       1417.05       1440.30        62.83 o
  -8   9   0        974.97        943.51        35.26 o
  -7   9   0        606.90        566.07        31.71 o
  -6   9   0       1106.79       1026.82        37.52 o
  -5   9   0        714.50        746.97        29.58 o
  -4   9   0        327.81        310.11        19.12 o
  -3   9   0        304.63        395.72        20.67 o
  -2   9   0       2224.68       2116.79        40.79 o
  -1   9   0        192.26        221.68        12.87 o
   0   9   0          6.03         -0.92         8.34 o
   1   9   0         55.65         74.92        10.50 o
   2   9   0       3518.96       3482.76        47.42 o
   3   9   0        273.97        262.39        14.62 o
   4   9   0        288.30        404.15        15.31 o
   5   9   0       3130.15       2907.50        46.56 o
   6   9   0         71.79         61.63         9.37 o
   7   9   0       7909.06       7638.10       100.72 o
   8   9   0        108.88        118.44        11.80 o
   9   9   0         55.43         67.55        12.75 o
  10   9   0        184.77        217.96        19.28 o
  11   9   0        398.04        362.66        26.92 o
  12   9   0          6.43         12.12        15.80 o
  13   9   0         17.06          2.44        44.44 o
  14   9   0         81.50         63.29        24.06 o
  15   9   0        228.31        304.62        40.30 o
  -7  10   0        126.24        149.03        16.97 o
  -6  10   0       1209.15       1287.09        36.81 o
  -5  10   0        220.22        253.31        21.43 o
  -4  10   0        129.17        126.05        15.73 o
  -3  10   0        135.87        172.85        17.48 o
  -2  10   0        231.28        246.16        18.31 o
  -1  10   0       2460.63       2559.82        43.72 o
   0  10   0       2360.70       2278.91        35.22 o
   1  10   0        526.17        546.45        21.99 o
   2  10   0       1580.08       1546.67        30.75 o
   3  10   0        288.79        323.69        15.12 o
   4  10   0          7.15          0.35         8.12 o
   5  10   0        312.39        342.81        15.24 o
   6  10   0       1138.33       1196.73        29.54 o
   7  10   0       1335.79       1310.40        32.37 o
   8  10   0       1224.31       1256.02        32.10 o
   9  10   0       3687.92       3736.18        70.25 o
  10  10   0       1144.11       1151.89        76.67 o
  11  10   0        341.98        381.44        26.50 o
  12  10   0        777.37        784.32        41.57 o
  13  10   0        160.03        180.95        26.18 o
  14  10   0         68.47         63.57        21.74 o
  -6  11   0          6.88         10.79        12.56 o
  -5  11   0        203.61        184.81        16.35 o
  -4  11   0       1751.39       1761.68        42.62 o
  -3  11   0         43.40         46.13        14.42 o
  -2  11   0       1262.44       1179.94        36.04 o
  -1  11   0        220.51        237.20        21.06 o
   0  11   0         29.31         12.70        10.47 o
   1  11   0       7641.72       7597.16        91.76 o
   2  11   0          3.20          4.32        10.04 o
   3  11   0       1678.54       1638.66        34.28 o
   4  11   0         45.05         51.98        10.56 o
   5  11   0        706.83        639.37        24.37 o
   6  11   0        107.76         89.74        13.37 o
   7  11   0        172.31        165.50        14.16 o
   8  11   0        657.25        624.28        25.15 o
   9  11   0         31.96         35.94        16.39 o
  10  11   0       2722.40       2716.93        67.90 o
  11  11   0        550.16        612.32        33.14 o
  12  11   0        105.79         77.00        19.80 o
  13  11   0       1137.24       1162.35        51.32 o
  14  11   0          6.92         -3.41        17.51 o
  -5  12   0        205.30        213.28        19.44 o
  -4  12   0        210.70        204.91        17.79 o
  -3  12   0         64.58         76.66        14.23 o
  -2  12   0         62.54         80.00        14.51 o
  -1  12   0        501.20        510.39        22.94 o
   0  12   0        660.50        669.79        27.26 o
   1  12   0        175.87        210.22        16.29 o
   2  12   0        998.43       1088.50        32.62 o
   3  12   0        206.16        230.50        16.10 o
   4  12   0        987.37        981.38        32.04 o
   5  12   0        569.15        603.05        26.43 o
   6  12   0        138.57        109.16        15.38 o
   7  12   0        892.28        885.38        36.65 o
   8  12   0       1233.22       1209.20        45.08 o
   9  12   0        659.76        741.11        32.16 o
  10  12   0        120.02        112.01        16.14 o
  11  12   0       1033.62       1127.86        49.86 o
  12  12   0        949.49        984.17        44.36 o
  13  12   0         17.50         21.52        16.55 o
  14  12   0        955.34        944.66        59.26 o
  -4  13   0        209.56        270.83        45.63 o
  -3  13   0        324.05        342.68        18.76 o
  -2  13   0          8.22         34.80        12.49 o
  -1  13   0         23.30         31.06        15.01 o
   0  13   0       1163.65       1085.09        33.57 o
   1  13   0        110.23         91.77        14.48 o
   2  13   0       2863.33       2796.55        62.06 o
   3  13   0        496.15        503.81        24.18 o
   4  13   0        177.11        175.00        18.57 o
   5  13   0       4987.52       4961.70        89.61 o
   6  13   0         58.97         74.81        16.55 o
   7  13   0        773.00        836.18        35.65 o
   8  13   0        607.15        576.33        32.11 o
   9  13   0        290.28        280.29        23.91 o
  10  13   0        955.38        935.45        44.60 o
  11  13   0         56.32         38.48        17.30 o
  12  13   0         60.95         80.92        19.39 o
  13  13   0        121.78         83.67        21.88 o
  -2  14   0         10.53         -8.96        21.97 o
  -1  14   0        351.94        305.32        20.50 o
   0  14   0        103.37        135.26        15.84 o
   1  14   0        458.28        550.59        27.52 o
   2  14   0        445.63        501.84        31.35 o
   3  14   0        864.70        890.75        38.50 o
   4  14   0         42.64         24.39        14.83 o
   5  14   0        255.68        245.42        23.42 o
   6  14   0        178.65        182.91        20.48 o
   7  14   0        599.45        582.67        33.81 o
   8  14   0       1126.42       1104.35        48.21 o
   9  14   0        125.05         79.33        19.47 o
  10  14   0         16.09         15.32        15.60 o
  11  14   0        188.43        167.55        28.06 o
  12  14   0        352.98        343.62        31.75 o
   0  15   0        397.51        494.11        43.29 o
   1  15   0         13.21          3.66        13.87 o
   2  15   0        130.55        121.35        18.50 o
   3  15   0         19.35         33.61        15.69 o
   4  15   0        869.17        761.62        42.49 o
   5  15   0        108.18         91.83        25.37 o
   6  15   0        775.77        797.60        33.47 o
   7  15   0        456.60        447.82        35.66 o
   8  15   0         92.70         81.13        16.63 o
   9  15   0       1394.80       1363.00        55.07 o
  10  15   0         35.11         47.65        17.16 o
  11  15   0        178.76        137.49        45.63 o
   4  16   0        381.24        378.31        34.09 o
   5  16   0        418.21        466.35        43.56 o
   6  16   0         10.59          0.66        17.50 o
   7  16   0        711.32        713.80        97.19 o
   8  16   0        649.69        757.78        44.04 o
  -7 -16   1         97.77         71.71        24.30 o
  -6 -16   1        704.10        629.97        50.97 o
  -5 -16   1        388.24        407.73        41.48 o
 -10 -15   1        242.61        268.81        26.10 o
  -9 -15   1         36.45         16.62        19.06 o
  -8 -15   1       1616.97       1711.98        72.54 o
  -7 -15   1        153.36        179.92        44.64 o
  -6 -15   1         27.48         30.95        15.81 o
  -5 -15   1       1509.00       1504.32        57.92 o
  -4 -15   1         58.53         98.17        19.58 o
  -3 -15   1        327.12        331.77        24.88 o
  -2 -15   1         76.62         72.03        16.55 o
  -1 -15   1         13.34         31.88        15.17 o
   0 -15   1        171.44        150.53        36.74 o
 -12 -14   1         49.93         29.63        37.34 o
 -11 -14   1          2.56         -3.27        23.71 o
 -10 -14   1         63.85         34.23        20.50 o
  -9 -14   1        981.78        945.98        76.52 o
  -8 -14   1          6.94         22.84        19.04 o
  -7 -14   1       2342.10       2263.51        56.62 o
  -6 -14   1          3.71         12.15        14.98 o
  -5 -14   1         50.79         40.86        17.72 o
  -4 -14   1        136.67        165.09        20.85 o
  -3 -14   1         50.40         33.85        15.61 o
  -2 -14   1       1969.20       1818.03        49.71 o
  -1 -14   1        150.41        124.33        20.11 o
   0 -14   1         34.39         40.95        14.54 o
   1 -14   1         50.05         30.51        13.10 o
   2 -14   1        531.59        517.80        43.43 o
 -12 -13   1         22.35         31.11        52.45 o
 -11 -13   1        237.40        193.46        25.86 o
 -10 -13   1        224.79        209.82        27.52 o
  -9 -13   1         14.85          9.93        20.68 o
  -8 -13   1         53.92         48.63        16.86 o
  -7 -13   1         19.60         41.18        14.96 o
  -6 -13   1        600.72        597.53        30.51 o
  -5 -13   1       1718.05       1741.00        48.57 o
  -4 -13   1       1531.34       1570.12        52.10 o
  -3 -13   1        308.16        276.51        21.59 o
  -2 -13   1        590.61        654.09        37.23 o
  -1 -13   1        254.84        299.59        24.53 o
   0 -13   1         70.73         74.86        17.76 o
   1 -13   1        550.11        540.31        25.79 o
   2 -13   1         62.63         91.11        16.02 o
   3 -13   1          5.85          7.93        13.24 o
   4 -13   1         23.87         52.15        31.41 o
 -13 -12   1        436.34        458.13        37.33 o
 -12 -12   1        240.75        241.44        27.36 o
 -11 -12   1       1625.63       1591.91        65.01 o
 -10 -12   1       2153.31       2170.91        64.82 o
  -9 -12   1        324.71        313.01        23.63 o
  -8 -12   1       1315.72       1298.72        40.44 o
  -7 -12   1        418.23        441.04        44.16 o
  -6 -12   1        560.41        556.25        29.05 o
  -5 -12   1        143.51        128.29        16.41 o
  -4 -12   1         86.12         84.77        14.05 o
  -3 -12   1       3787.61       3743.57        61.78 o
  -2 -12   1         25.91         47.09        14.59 o
  -1 -12   1       4844.61       4857.70        81.43 o
   0 -12   1        232.18        273.78        20.23 o
   1 -12   1         24.06         25.51        16.86 o
   2 -12   1        961.15        930.91        31.94 o
   3 -12   1        644.23        584.98        26.72 o
   4 -12   1        669.33        666.51        26.34 o
   5 -12   1         50.01         67.34        15.10 o
 -14 -11   1         64.17         65.19        24.30 o
 -13 -11   1        244.83        251.13        24.42 o
 -12 -11   1        618.99        747.06        39.71 o
 -11 -11   1         43.43         37.86        18.37 o
 -10 -11   1       1796.79       1927.03        61.23 o
  -9 -11   1        857.61        969.29        44.83 o
  -8 -11   1        610.02        646.33        27.57 o
  -7 -11   1        134.98        176.82        15.80 o
  -6 -11   1        142.99        141.18        13.34 o
  -5 -11   1       1796.99       1832.64        41.65 o
  -4 -11   1       2944.15       2935.09        52.93 o
  -3 -11   1        572.25        616.82        31.84 o
  -2 -11   1       4213.93       4270.58        62.77 o
  -1 -11   1        319.47        334.73        17.77 o
   0 -11   1       7114.39       7051.18        93.90 o
   1 -11   1       1611.14       1481.15        54.43 o
   2 -11   1        210.06        196.08        17.45 o
   3 -11   1        292.95        287.22        20.47 o
   4 -11   1        236.45        274.58        19.47 o
   5 -11   1        640.69        626.47        26.40 o
   6 -11   1         15.81         21.58        13.92 o
 -14 -10   1         67.34         79.39        20.66 o
 -13 -10   1        441.44        330.11        27.05 o
 -12 -10   1        453.11        520.84        34.43 o
 -11 -10   1        125.13        148.87        19.70 o
 -10 -10   1        957.76        939.15        37.80 o
  -9 -10   1        243.31        248.45        20.60 o
  -8 -10   1       1937.51       1970.49        45.42 o
  -7 -10   1       1567.51       1490.99        35.96 o
  -6 -10   1        500.38        479.94        20.21 o
  -5 -10   1        125.54        145.42        11.64 o
  -4 -10   1         98.24        114.49        12.09 o
  -3 -10   1       1457.16       1429.71        28.33 o
  -2 -10   1       1045.02       1109.08        25.63 o
  -1 -10   1        445.33        481.04        22.21 o
   0 -10   1        233.41        248.47        14.38 o
   1 -10   1        545.51        543.02        19.39 o
   2 -10   1         36.89         38.69        12.96 o
   3 -10   1        776.37        740.00        37.54 o
   4 -10   1        154.10        167.43        19.09 o
   5 -10   1         28.47         20.02        13.20 o
   6 -10   1        925.73        931.87        31.10 o
   7 -10   1        165.09        162.08        19.78 o
 -14  -9   1        621.08        588.94        97.19 o
 -13  -9   1        202.79        241.64        35.52 o
 -12  -9   1        228.55        243.25        22.58 o
 -11  -9   1          9.36         -5.94        13.79 o
 -10  -9   1       1089.41       1062.41        47.55 o
  -9  -9   1          8.70         18.75        11.61 o
  -8  -9   1        272.21        273.17        16.58 o
  -7  -9   1         20.08         33.44         8.40 o
  -6  -9   1       2710.16       2580.21        41.21 o
  -5  -9   1        182.74        156.46        12.60 o
  -4  -9   1       1256.78       1300.67        29.38 o
  -3  -9   1       3810.85       3730.45        53.45 o
  -2  -9   1       1311.95       1394.69        30.58 o
  -1  -9   1          4.82          6.46         8.01 o
   0  -9   1       1006.16       1035.09        29.69 o
   1  -9   1        170.49        147.63        11.74 o
   2  -9   1        107.99        120.01        12.18 o
   3  -9   1        459.33        479.79        22.78 o
   4  -9   1       3733.33       3892.12        67.11 o
   5  -9   1        460.92        430.96        24.16 o
   6  -9   1       4529.10       4459.41        78.51 o
   7  -9   1          3.37         -7.97        11.23 o
   8  -9   1        306.52        301.29        27.17 o
 -15  -8   1        409.04        382.84        43.86 o
 -14  -8   1         55.43         77.92        22.52 o
 -13  -8   1        451.29        423.49        35.25 o
 -12  -8   1        106.15        110.66        18.46 o
 -11  -8   1        100.79        109.04        17.88 o
 -10  -8   1        173.63        205.42        17.97 o
  -9  -8   1        101.39        119.62        16.49 o
  -8  -8   1        786.97        753.31        23.73 o
  -7  -8   1        966.98        960.88        21.52 o
  -6  -8   1       3262.30       3361.73        52.76 o
  -5  -8   1       2550.38       2557.70        42.58 o
  -4  -8   1       2161.31       2170.22        43.92 o
  -3  -8   1       6528.60       6621.74       108.54 o
  -2  -8   1       5354.18       5117.74        78.28 o
  -1  -8   1       2893.20       3259.03        54.85 o
   0  -8   1        129.38        113.05        13.71 o
   1  -8   1       1279.63       1125.97        22.94 o
   2  -8   1        843.56        931.68        22.00 o
   3  -8   1        972.86        913.60        35.80 o
   4  -8   1          3.17        -11.10        12.81 o
   5  -8   1       2472.48       2298.65        46.77 o
   6  -8   1        150.89        163.87        18.23 o
   7  -8   1       2291.00       2109.28        47.05 o
   8  -8   1         53.13         27.22        14.84 o
   9  -8   1         18.45         -9.56        18.94 o
 -15  -7   1          8.40         27.06        18.51 o
 -14  -7   1       1739.02       1694.28       107.27 o
 -13  -7   1        143.71        152.75        42.71 o
 -12  -7   1        980.98        977.63        43.55 o
 -11  -7   1        518.38        540.17        27.78 o
 -10  -7   1         22.90         26.76        12.39 o
  -9  -7   1       4865.63       4885.01        81.85 o
  -8  -7   1         18.24         28.76        10.38 o
  -7  -7   1       1217.86       1149.44        25.97 o
  -6  -7   1         43.91         38.67         7.98 o
  -5  -7   1        869.82        828.47        25.31 o
  -4  -7   1       1399.30       1258.18        31.70 o
  -3  -7   1        598.42        567.81        21.91 o
  -2  -7   1       2381.18       2236.26        42.82 o
  -1  -7   1       8535.64       8825.50       153.20 o
   0  -7   1       1936.61       1891.48        45.98 o
   1  -7   1       1432.53       1344.04        35.06 o
   2  -7   1        272.20        371.33        21.63 o
   3  -7   1        305.14        336.96        15.82 o
   4  -7   1         55.50         47.45        11.52 o
   5  -7   1        477.10        405.05        18.33 o
   6  -7   1       1106.26       1172.76        31.05 o
   7  -7   1        422.93        506.81        24.50 o
   8  -7   1       2005.52       1898.51        51.47 o
   9  -7   1        243.94        201.99        19.15 o
  10  -7   1        358.60        339.02        32.48 o
 -15  -6   1        340.76        284.26        31.29 o
 -14  -6   1         43.70         17.78        21.33 o
 -13  -6   1        691.35        808.30        48.48 o
 -12  -6   1         11.03         20.12        17.73 o
 -11  -6   1         15.16          0.26        14.00 o
 -10  -6   1       2709.74       2759.57        55.56 o
  -9  -6   1        105.34        115.37        11.86 o
  -8  -6   1       2175.86       2031.41        41.03 o
  -7  -6   1       1499.26       1417.61        38.26 o
  -6  -6   1       3157.28       3307.70        59.06 o
  -5  -6   1       1504.80       1860.76        39.70 o
  -4  -6   1       2773.95       2821.22        54.17 o
  -3  -6   1        196.77        224.07        12.39 o
  -2  -6   1        181.34        165.37        11.96 o
  -1  -6   1       4336.83       4038.95        83.52 o
   0  -6   1       1216.19       1240.16        35.92 o
   1  -6   1       1729.13       1546.27        44.75 o
   2  -6   1        297.46        237.30        17.59 o
   3  -6   1        747.82        775.70        25.43 o
   4  -6   1        177.39        123.45        11.02 o
   5  -6   1        594.98        676.51        21.36 o
   6  -6   1        875.64        820.08        23.96 o
   7  -6   1         14.40         12.41        10.89 o
   8  -6   1       2584.10       2616.00        45.84 o
   9  -6   1         94.60        124.04        15.03 o
  10  -6   1        350.92        350.26        26.96 o
  11  -6   1        145.61        165.29        35.56 o
 -15  -5   1        164.42        251.28        45.63 o
 -14  -5   1          9.11         -9.38        16.81 o
 -13  -5   1        318.15        259.19        32.18 o
 -12  -5   1        778.41        777.81        36.18 o
 -11  -5   1         38.75         36.14        12.84 o
 -10  -5   1         32.07         26.14        10.57 o
  -9  -5   1        985.29        983.62        27.27 o
  -8  -5   1       6141.15       5930.17        92.51 o
  -7  -5   1       2121.76       1912.41        43.17 o
  -6  -5   1        875.92        916.35        25.18 o
  -5  -5   1       1658.58       1642.82        38.24 o
  -4  -5   1        837.24        803.42        29.59 o
  -3  -5   1        372.84        433.54        24.38 o
  -2  -5   1        625.80        546.48        16.19 o
  -1  -5   1       2879.78       2827.35        58.83 o
   0  -5   1       1306.33       1347.92        34.78 o
   1  -5   1       2236.42       2382.68        55.42 o
   2  -5   1        233.90        175.98        15.22 o
   3  -5   1        250.12        371.50        26.94 o
   4  -5   1       4290.70       4134.61        73.20 o
   5  -5   1       3899.97       3699.82        49.73 o
   6  -5   1       1895.77       1827.37        33.18 o
   7  -5   1         89.23        115.27        12.84 o
   8  -5   1        415.24        402.81        19.12 o
   9  -5   1        267.11        302.23        17.38 o
  10  -5   1        336.68        327.86        19.41 o
  11  -5   1       1053.60        916.95        38.40 o
 -14  -4   1        549.46        535.04        31.22 o
 -13  -4   1        168.26        181.51        18.41 o
 -12  -4   1        177.20        185.53        19.52 o
 -11  -4   1       2058.53       1998.06        45.31 o
 -10  -4   1        456.03        484.94        22.38 o
  -9  -4   1       2415.29       2345.92        44.87 o
  -8  -4   1        353.63        396.47        18.15 o
  -7  -4   1      11704.98      11282.51       212.77 o
  -6  -4   1        676.46        586.45        19.87 o
  -5  -4   1       2397.42       2618.32        49.31 o
  -4  -4   1       8987.02       9023.09       170.94 o
  -3  -4   1        488.73        604.31        19.09 o
  -2  -4   1         60.93         55.45         7.71 o
  -1  -4   1       4524.56       4728.07        93.68 o
   0  -4   1        495.26        446.81        20.09 o
   1  -4   1       8682.94       8853.23       165.03 o
   2  -4   1      15633.36      16013.03       321.97 o
   3  -4   1      10158.48       9675.28       214.85 o
   4  -4   1        227.22        243.10        29.91 o
   5  -4   1       5424.37       5141.62        76.61 o
   6  -4   1       2969.52       2889.09        42.16 o
   7  -4   1        580.09        653.85        21.38 o
   8  -4   1       2564.60       2464.30        42.96 o
   9  -4   1        934.40        888.80        27.51 o
  10  -4   1        110.60        130.51        14.40 o
  11  -4   1        673.47        659.46        33.04 o
  12  -4   1        586.13        643.88        38.43 o
 -14  -3   1        374.49        371.04        31.12 o
 -13  -3   1         15.14          5.73        13.41 o
 -12  -3   1        317.23        315.11        23.54 o
 -11  -3   1        478.36        482.41        22.20 o
 -10  -3   1         18.14         26.49        10.49 o
  -9  -3   1        400.94        465.21        19.84 o
  -8  -3   1       2828.34       2583.09        46.18 o
  -7  -3   1        328.42        358.39        22.58 o
  -6  -3   1       9997.91       9819.64       211.43 o
  -5  -3   1        499.27        472.77        17.07 o
  -4  -3   1      10639.44      11229.42       218.90 o
  -3  -3   1       7708.09       7856.27       162.53 o
  -2  -3   1       1591.53       1338.85        29.25 o
  -1  -3   1      15543.51      15636.78       286.12 o
   0  -3   1        473.12        536.97        17.90 o
   1  -3   1       5170.83       4779.16       108.85 o
   2  -3   1        597.78        656.61        18.38 o
   3  -3   1       9029.62       8692.29       193.17 o
   4  -3   1       1554.97       1288.52        40.80 o
   5  -3   1        110.11        144.66        17.75 o
   6  -3   1       4393.85       4034.23        57.77 o
   7  -3   1         55.51         50.90         9.40 o
   8  -3   1         37.80         44.69        10.38 o
   9  -3   1         30.08         42.18        10.98 o
  10  -3   1        538.93        547.67        22.95 o
  11  -3   1         56.11         56.35        16.46 o
  12  -3   1         17.65         22.54        16.23 o
  13  -3   1        350.40        388.18        56.89 o
 -14  -2   1       1788.95       1681.25        58.23 o
 -13  -2   1         37.82         47.11        16.28 o
 -12  -2   1        574.45        646.51        31.27 o
 -11  -2   1        685.39        633.23        27.73 o
 -10  -2   1        645.97        694.34        23.50 o
  -9  -2   1        253.11        324.59        15.81 o
  -8  -2   1       1640.83       1608.56        32.99 o
  -7  -2   1         58.64         79.83        14.15 o
  -6  -2   1        231.25        436.44        31.51 o
  -5  -2   1        629.30        521.04        17.93 o
  -4  -2   1       1109.64       1163.61        24.86 o
  -3  -2   1       1458.78       1373.30        33.79 o
  -2  -2   1      27437.93      28096.26       507.97 o
  -1  -2   1       5023.45       4986.12        92.20 o
   0  -2   1       5473.18       6435.40       120.03 o
   1  -2   1        983.45       1237.56        28.84 o
   2  -2   1       1722.17       1599.86        33.94 o
   3  -2   1       6272.44       6084.48       124.29 o
   4  -2   1         41.43         41.12        11.47 o
   5  -2   1       2935.91       2819.81        70.42 o
   6  -2   1       3391.06       3530.41        84.70 o
   7  -2   1       2919.82       2598.71        38.06 o
   8  -2   1       1695.12       1690.67        31.13 o
   9  -2   1       1558.75       1696.40        36.29 o
  10  -2   1        173.63        162.75        15.82 o
  11  -2   1         33.94         37.02        16.63 o
  12  -2   1       1190.79       1111.18        42.18 o
  13  -2   1         96.73         91.71        19.94 o
 -14  -1   1        114.35        137.05        16.49 o
 -13  -1   1          9.15         -6.72        14.44 o
 -12  -1   1        204.93        183.87        20.76 o
 -11  -1   1        802.06        895.53        38.74 o
 -10  -1   1       1830.97       1797.39        42.49 o
  -9  -1   1       2446.92       2411.27        40.18 o
  -8  -1   1       1096.17       1082.47        23.94 o
  -7  -1   1        778.64        760.09        34.39 o
  -6  -1   1        166.16        244.57        39.91 o
  -5  -1   1      11912.18      12199.51       258.75 o
  -4  -1   1       2005.62       2227.23        71.01 o
  -3  -1   1         65.08         95.62        10.01 o
  -2  -1   1        282.00        256.84        11.36 o
   0  -1   1      33627.18      33713.02       864.72 o
   1  -1   1       5344.22       5804.15       127.82 o
   2  -1   1        205.02        230.98        14.50 o
   3  -1   1       1563.01       1349.69        35.27 o
   4  -1   1          7.08         31.47        12.68 o
   5  -1   1        663.52        727.41        29.14 o
   6  -1   1         64.29         77.10        20.24 o
   7  -1   1       5900.40       5736.46        88.10 o
   8  -1   1       2966.36       2801.15        41.28 o
   9  -1   1       2311.82       2364.90        43.50 o
  10  -1   1       1582.27       1515.59        38.57 o
  11  -1   1        314.52        304.18        24.49 o
  12  -1   1        767.13        733.38        33.47 o
  13  -1   1        473.20        533.11        28.79 o
  14  -1   1        211.67        162.38        40.89 o
 -14   0   1        297.66        314.69        24.41 o
 -13   0   1         22.11         38.26        15.47 o
 -12   0   1        226.98        285.74        32.39 o
 -11   0   1        719.59        821.93        37.53 o
 -10   0   1       1035.01       1086.26        44.12 o
  -9   0   1        681.25        628.54        25.29 o
  -8   0   1       7884.22       7907.38        92.02 o
  -7   0   1        676.97        855.91        30.14 o
  -6   0   1        252.20        425.01        25.83 o
  -5   0   1       4670.68       4650.44       108.00 o
  -4   0   1       8454.37       7938.55       162.70 o
  -3   0   1       7896.97       8442.83       186.33 o
  -2   0   1         36.19         74.74         8.17 o
  -1   0   1      13553.29      11976.54       310.10 o
   0   0   1        134.15        102.53         5.45 o
   1   0   1      15926.07      16871.99       793.84 o
   2   0   1       1002.43       1048.41        25.59 o
   3   0   1       5410.14       5300.84       105.24 o
   4   0   1        333.64        569.05        22.87 o
   5   0   1       4955.33       5147.03        93.82 o
   6   0   1       5255.95       5873.70       303.98 o
   7   0   1        135.21         95.60        15.85 o
   8   0   1       4223.61       3948.65        51.09 o
   9   0   1         24.41         17.19         9.65 o
  10   0   1        772.92        783.64        26.80 o
  11   0   1       1541.10       1442.61        48.91 o
  12   0   1         63.64         72.42        16.93 o
  13   0   1       2139.83       2130.18        56.17 o
  14   0   1         49.70         36.58        19.67 o
 -13   1   1        335.94        327.52        24.59 o
 -12   1   1        852.24        940.05        38.00 o
 -11   1   1       1105.86       1085.71        42.14 o
 -10   1   1       3028.01       3263.18        63.75 o
  -9   1   1       1201.14       1237.07        34.51 o
  -8   1   1        818.82        807.92        25.46 o
  -7   1   1       4087.40       3721.43        52.16 o
  -6   1   1       2218.92       2194.65        63.65 o
  -5   1   1       3769.98       3949.78        96.51 o
  -4   1   1        140.90        249.05        16.16 o
  -3   1   1        137.81        170.84        19.50 o
  -2   1   1       4938.99       6381.26       137.03 o
  -1   1   1         27.93         59.14         7.51 o
   0   1   1      19417.70      18574.41       679.16 o
   1   1   1        277.82        310.14        13.20 o
   2   1   1      10367.35      10798.95       232.52 o
   3   1   1      43801.92      45746.49       978.71 o
   4   1   1       8327.47       8992.01       181.94 o
   5   1   1       1086.70        996.78        29.63 o
   6   1   1        155.69        179.40        17.48 o
   7   1   1        344.20        406.08        26.44 o
   8   1   1        428.65        424.67        17.96 o
   9   1   1         27.77         54.25        10.80 o
  10   1   1          9.85          4.23        12.86 o
  11   1   1        200.41        236.11        21.14 o
  12   1   1        758.82        915.96        43.98 o
  13   1   1         12.46          3.83        15.61 o
  14   1   1        541.70        519.46        27.56 o
 -13   2   1         90.86        143.51        24.29 o
 -12   2   1         17.06        -10.40        13.83 o
 -11   2   1        645.10        636.46        32.40 o
 -10   2   1        403.89        448.56        30.04 o
  -9   2   1       1063.00       1044.29        31.12 o
  -8   2   1          6.95         -7.16         8.95 o
  -7   2   1       1435.10       1354.86        26.54 o
  -6   2   1        651.90        641.35        33.41 o
  -5   2   1        264.03        315.49        25.05 o
  -4   2   1       3099.36       3074.40        74.00 o
  -3   2   1       1935.76       1898.61        47.61 o
  -2   2   1        427.39        329.53        20.44 o
  -1   2   1        130.55        110.26        10.30 o
   0   2   1      23319.71      21525.88       459.91 o
   1   2   1       2782.01       3215.84        73.53 o
   2   2   1       5141.97       5010.75       111.51 o
   3   2   1       7100.69       8181.21       153.57 o
   4   2   1       2233.24       2112.38        41.89 o
   5   2   1      13166.68      13451.51       220.99 o
   6   2   1       3079.42       3857.89        92.51 o
   7   2   1       3135.00       3052.93       104.94 o
   8   2   1       2297.83       2367.61        57.55 o
   9   2   1         13.63         -2.25         8.53 o
  10   2   1         45.04         51.18        13.99 o
  11   2   1         15.81          8.03        13.63 o
  12   2   1         25.65         30.15        16.19 o
  13   2   1       1039.68        983.41        49.02 o
  14   2   1        956.61        933.05        37.78 o
  15   2   1        139.41        146.75        29.74 o
 -13   3   1         28.45         70.52        32.00 o
 -12   3   1         55.13         24.14        15.15 o
 -11   3   1        114.59        103.30        17.78 o
 -10   3   1         54.31         51.11        16.21 o
  -9   3   1         85.93        117.74        13.60 o
  -8   3   1       1983.23       2007.08        37.00 o
  -7   3   1        740.57        752.14        21.99 o
  -6   3   1       5187.65       4927.97        65.17 o
  -5   3   1       1795.30       1860.62        61.57 o
  -4   3   1       1228.41       1499.03        63.92 o
  -3   3   1       8515.19       8824.21       176.84 o
  -2   3   1       6042.35       6350.99       112.93 o
  -1   3   1       2365.09       2101.50        43.20 o
   0   3   1      25516.79      26788.42       525.30 o
   1   3   1       1450.14       1507.35        40.86 o
   2   3   1        308.36        411.66        27.43 o
   3   3   1        331.98        198.22        24.94 o
   4   3   1       2096.33       2292.10        58.42 o
   5   3   1       4549.68       4511.29        80.08 o
   6   3   1       7539.45       7531.21       166.35 o
   7   3   1       3897.08       4505.68       108.72 o
   8   3   1       4798.91       4610.35       109.31 o
   9   3   1          2.98         -0.30         8.11 o
  10   3   1         62.34         77.22        12.07 o
  11   3   1       2096.83       2198.57        57.29 o
  12   3   1        183.58        188.08        20.74 o
  13   3   1         41.23         30.60        15.46 o
  14   3   1        146.09        137.76        19.76 o
  15   3   1        479.77        549.46        38.24 o
 -12   4   1          9.39          3.11        15.35 o
 -11   4   1         36.37         24.03        15.35 o
 -10   4   1        628.67        586.78        29.67 o
  -9   4   1        357.28        370.58        19.32 o
  -8   4   1       3000.37       2995.69        48.24 o
  -7   4   1         66.84         64.78        11.06 o
  -6   4   1       2095.06       1973.46        32.65 o
  -5   4   1       2661.22       2584.45        40.35 o
  -4   4   1        248.67        160.73        18.26 o
  -3   4   1       1921.04       1662.80        57.80 o
  -2   4   1         82.63         64.38         9.49 o
  -1   4   1       9253.68       9034.51       145.60 o
   0   4   1        465.19        378.04        15.36 o
   1   4   1       2683.51       2837.53        60.89 o
   2   4   1      13836.65      13743.98       295.38 o
   3   4   1       1632.55       1542.02        35.76 o
   4   4   1       3168.69       3462.04       102.22 o
   5   4   1        338.04        470.67        23.87 o
   6   4   1       7515.90       7286.24       126.00 o
   7   4   1       1194.83       1150.90        73.61 o
   8   4   1       3942.44       3791.30       111.28 o
   9   4   1       4006.48       3814.22        60.19 o
  10   4   1        157.08        171.35        13.28 o
  11   4   1       1970.45       2129.95        45.88 o
  12   4   1        325.10        314.17        30.80 o
  13   4   1         21.55         45.16        16.28 o
  14   4   1         78.07         88.11        18.59 o
  15   4   1        203.16        246.39        24.14 o
 -11   5   1        527.50        599.15        46.88 o
 -10   5   1         78.21         50.67        14.42 o
  -9   5   1       1840.58       1915.49        40.00 o
  -8   5   1       1821.70       1858.06        37.81 o
  -7   5   1         99.15        119.14        13.16 o
  -6   5   1        721.79        713.61        21.88 o
  -5   5   1        613.86        531.13        18.23 o
  -4   5   1        414.80        385.97        16.71 o
  -3   5   1       2440.40       2424.86        63.70 o
  -2   5   1       5740.11       5424.31       134.96 o
  -1   5   1       4453.42       4902.80        99.58 o
   0   5   1       7027.18       6497.36       126.17 o
   1   5   1       6131.69       6239.98       120.55 o
   2   5   1       4234.21       4580.29       109.42 o
   3   5   1          5.49          3.62         7.31 o
   4   5   1       7891.00       8429.10       157.94 o
   5   5   1        131.39        106.80        10.87 o
   6   5   1       4737.83       5166.03        93.25 o
   7   5   1       4194.99       4051.15        77.50 o
   8   5   1        553.94        486.52        24.34 o
   9   5   1       1864.48       1766.69        37.66 o
  10   5   1       1952.30       1929.49        49.92 o
  11   5   1        543.99        544.41        23.24 o
  12   5   1         64.34         80.48        16.60 o
  13   5   1        138.29        148.19        17.90 o
  14   5   1         22.53         41.34        13.64 o
  15   5   1        244.11        173.35        30.11 o
 -11   6   1        642.22        664.35        71.71 o
 -10   6   1       1352.85       1267.95        37.24 o
  -9   6   1        656.86        689.62        24.58 o
  -8   6   1       1964.21       2020.13        39.32 o
  -7   6   1       1636.93       1725.56        36.69 o
  -6   6   1        289.29        322.69        16.97 o
  -5   6   1         32.89         35.55        10.34 o
  -4   6   1        481.62        559.93        18.53 o
  -3   6   1         18.87         28.39         9.17 o
  -2   6   1          0.73          3.27         9.24 o
  -1   6   1       9696.28      10092.12       193.79 o
   0   6   1        231.24        358.40        21.05 o
   1   6   1       2705.97       2330.95        54.90 o
   2   6   1        388.57        359.80        21.27 o
   3   6   1       2326.32       2629.19        58.71 o
   4   6   1       2842.64       3014.79        65.24 o
   5   6   1        274.70        279.21        15.27 o
   6   6   1       7382.03       7860.39       136.74 o
   7   6   1       1150.63       1231.63        31.13 o
   8   6   1         30.11         29.64         9.95 o
   9   6   1        254.67        298.09        16.84 o
  10   6   1       1380.71       1364.66        36.26 o
  11   6   1         50.30         39.33        13.50 o
  12   6   1        332.96        315.17        23.99 o
  13   6   1        211.72        214.06        19.65 o
  14   6   1        186.61        240.00        25.22 o
  15   6   1         11.85         18.74        14.47 o
 -10   7   1         98.92         71.46        20.94 o
  -9   7   1        395.79        327.62        18.10 o
  -8   7   1       1349.53       1421.44        35.56 o
  -7   7   1        353.93        373.03        18.23 o
  -6   7   1       2266.06       2235.34        40.22 o
  -5   7   1        274.09        265.70        16.35 o
  -4   7   1        484.19        412.62        17.29 o
  -3   7   1         19.91         13.54         8.40 o
  -2   7   1        101.00         67.69         9.45 o
  -1   7   1        222.87        199.27        15.86 o
   0   7   1        794.54        884.49        34.37 o
   1   7   1       4747.57       5054.31       105.86 o
   2   7   1         49.75         48.74        11.14 o
   3   7   1        628.31        596.81        22.19 o
   4   7   1      10190.03      10262.49       162.03 o
   5   7   1        713.80        742.12        35.65 o
   6   7   1       1728.61       1779.40        41.57 o
   7   7   1       1773.86       1845.98        49.11 o
   8   7   1         29.35         26.35         8.72 o
   9   7   1        613.60        549.88        23.76 o
  10   7   1        443.08        470.28        21.55 o
  11   7   1        233.59        226.13        19.59 o
  12   7   1        984.97        966.75        40.22 o
  13   7   1       1892.65       1903.27        55.03 o
  14   7   1        618.60        608.75        33.38 o
  15   7   1        877.36        892.82       108.05 o
  -9   8   1         10.99          5.23        14.63 o
  -8   8   1        902.48        853.70        28.45 o
  -7   8   1        329.33        381.20        18.78 o
  -6   8   1          2.69         -5.06        11.02 o
  -5   8   1       3647.89       3327.95        54.72 o
  -4   8   1       2915.61       2957.51        48.40 o
  -3   8   1        900.59        952.27        41.64 o
  -2   8   1        716.67        635.38        20.60 o
  -1   8   1        570.21        580.54        17.58 o
   0   8   1          2.03         -4.24         8.54 o
   1   8   1       1131.17       1173.08        37.52 o
   2   8   1       3268.99       3039.97        61.07 o
   3   8   1       4887.76       5019.96        83.59 o
   4   8   1       1340.32       1193.51        31.25 o
   5   8   1       4048.49       3926.90        68.40 o
   6   8   1        240.98        286.89        14.74 o
   7   8   1       3587.33       3314.63        55.78 o
   8   8   1          5.25         10.13         8.15 o
   9   8   1        687.80        819.01        27.51 o
  10   8   1         63.38         65.16        12.94 o
  11   8   1         28.22         19.67        12.98 o
  12   8   1         25.43         23.81        17.06 o
  13   8   1        350.93        394.72        36.73 o
  14   8   1        631.01        747.63        45.71 o
  15   8   1        700.10        729.92        48.71 o
  -8   9   1         12.48         21.63        14.53 o
  -7   9   1       1145.65       1053.94        38.84 o
  -6   9   1       1493.40       1458.11        35.78 o
  -5   9   1        145.14        172.59        16.66 o
  -4   9   1       1493.67       1429.28        55.65 o
  -3   9   1       2638.36       2601.31        47.84 o
  -2   9   1       1232.15       1323.05        33.61 o
  -1   9   1       2792.70       2752.16        42.71 o
   0   9   1         88.48         86.35         9.94 o
   1   9   1         25.76         28.99         8.74 o
   2   9   1       1796.84       1781.09        32.03 o
   3   9   1       5238.19       5214.49        73.10 o
   4   9   1        639.52        651.34        27.34 o
   5   9   1         32.63         33.01         9.05 o
   6   9   1       7564.55       7556.65        95.25 o
   7   9   1        170.17        133.99        11.82 o
   8   9   1       4417.13       4378.05        61.89 o
   9   9   1       1140.44       1209.98        34.43 o
  10   9   1        323.67        329.95        23.00 o
  11   9   1         13.21         23.23        22.57 o
  12   9   1          3.82         20.43        15.99 o
  13   9   1        156.33        152.93        26.60 o
  14   9   1        176.77        173.13        26.28 o
  15   9   1        187.23        241.01        29.27 o
  -7  10   1        116.97        101.94        13.33 o
  -6  10   1       1371.93       1402.41        44.09 o
  -5  10   1        130.45        133.04        15.34 o
  -4  10   1       1626.14       1622.06        38.60 o
  -3  10   1         73.35         82.02        14.65 o
  -2  10   1         35.42         16.23        11.90 o
  -1  10   1        514.17        530.06        22.46 o
   0  10   1       1584.44       1587.33        30.56 o
   1  10   1       3675.86       3659.37        48.90 o
   2  10   1         46.13         41.20         9.21 o
   3  10   1         13.41         12.97         8.63 o
   4  10   1        332.31        375.01        15.86 o
   5  10   1       1040.30       1150.15        29.48 o
   6  10   1        765.51        714.47        22.09 o
   7  10   1       1205.41       1186.34        37.80 o
   8  10   1        590.63        593.83        25.68 o
   9  10   1       1435.78       1425.15        37.74 o
  10  10   1        113.73        151.48        17.00 o
  11  10   1        352.11        377.90        31.89 o
  12  10   1         67.49         51.75        15.79 o
  13  10   1        102.27        122.50        22.48 o
  14  10   1         11.82          8.42        20.56 o
  15  10   1         62.28        100.16        29.04 o
  -6  11   1        149.97        144.54        18.29 o
  -5  11   1         37.95         35.17        11.38 o
  -4  11   1         52.69         55.00        13.25 o
  -3  11   1        739.13        785.84        29.76 o
  -2  11   1         87.44         91.50        14.42 o
  -1  11   1         78.32         68.50        14.23 o
   0  11   1       2608.14       2506.22        42.31 o
   1  11   1       1041.61       1044.56        27.41 o
   2  11   1       2353.90       2429.70        42.20 o
   3  11   1       3211.29       3266.85        48.71 o
   4  11   1        866.95        945.78        26.11 o
   5  11   1       1302.99       1335.12        31.49 o
   6  11   1         53.98         54.89        11.59 o
   7  11   1        500.88        555.22        30.52 o
   8  11   1        310.85        328.61        20.62 o
   9  11   1       1988.87       2019.81        46.40 o
  10  11   1        172.73        194.62        25.08 o
  11  11   1       1471.15       1495.92        51.42 o
  12  11   1       1905.90       1966.36        64.99 o
  13  11   1         14.12         30.57        16.93 o
  14  11   1        530.53        508.45        40.82 o
  -5  12   1        194.21        132.96        21.13 o
  -4  12   1        264.64        240.76        17.02 o
  -3  12   1        814.95        768.50        27.37 o
  -2  12   1         72.08         78.83        14.50 o
  -1  12   1        206.94        197.69        17.57 o
   0  12   1       1309.65       1381.48        36.91 o
   1  12   1       2819.25       2745.17        50.24 o
   2  12   1        463.18        462.56        19.94 o
   3  12   1       1693.76       1701.79        36.50 o
   4  12   1       1056.28       1035.30        30.06 o
   5  12   1        438.72        430.49        19.91 o
   6  12   1        962.70        961.95        34.76 o
   7  12   1         34.37         38.12        13.73 o
   8  12   1        966.97        921.27        38.87 o
   9  12   1        496.33        517.60        28.71 o
  10  12   1       2748.22       2751.37        61.65 o
  11  12   1         12.89         16.64        19.08 o
  12  12   1        489.64        463.36        32.86 o
  13  12   1       2302.31       2128.99       121.89 o
  14  12   1         19.03         29.63        21.93 o
  -4  13   1         73.78         22.52        29.04 o
  -3  13   1        293.98        312.53        18.15 o
  -2  13   1        559.39        563.16        23.79 o
  -1  13   1         89.83         75.43        13.71 o
   0  13   1         21.36         29.77        12.44 o
   1  13   1       2587.39       2664.19        48.72 o
   2  13   1       2894.07       2836.65        59.96 o
   3  13   1       1096.93       1047.90        31.63 o
   4  13   1       3320.06       3366.89        68.50 o
   5  13   1        230.88        218.00        20.36 o
   6  13   1       1705.43       1774.40        47.95 o
   7  13   1         42.68         48.04        17.03 o
   8  13   1         68.19         84.53        18.88 o
   9  13   1        297.69        297.95        25.37 o
  10  13   1        106.43        103.64        21.99 o
  11  13   1        504.70        517.73        39.11 o
  12  13   1        131.60        116.57        22.92 o
  13  13   1         48.97         41.34        49.49 o
  -2  14   1        506.08        499.28        26.76 o
  -1  14   1         34.40         26.22        12.76 o
   0  14   1          7.64         17.93        12.52 o
   1  14   1        411.94        389.50        21.32 o
   2  14   1       1206.95       1184.65        37.33 o
   3  14   1        283.99        293.94        22.64 o
   4  14   1        283.13        281.09        23.82 o
   5  14   1        720.77        733.82        37.11 o
   6  14   1          6.95         -6.06        14.43 o
   7  14   1        780.79        761.81        38.37 o
   8  14   1         41.93         35.13        17.27 o
   9  14   1         59.27         47.99        18.26 o
  10  14   1        146.20        125.96        20.82 o
  11  14   1         37.84          9.78        15.80 o
  12  14   1        229.91        243.36        30.37 o
   0  15   1       1150.71       1094.56        48.54 o
   1  15   1         11.19          1.44        12.40 o
   2  15   1         26.83         24.34        12.83 o
   3  15   1         44.32         22.84        13.61 o
   4  15   1        200.02        175.52        20.87 o
   5  15   1        237.30        202.34        24.03 o
   6  15   1        255.35        224.95        22.14 o
   7  15   1        259.77        282.28        23.94 o
   8  15   1        347.64        347.39        25.04 o
   9  15   1        708.80        683.63        36.87 o
  10  15   1        280.64        304.31        24.29 o
  11  15   1          1.71          2.69        17.98 o
   3  16   1         32.07        104.30        39.71 o
   4  16   1          7.78         -3.62        16.00 o
   5  16   1        505.44        529.87        34.91 o
   6  16   1        329.97        331.71        28.53 o
   7  16   1         29.46          9.72        17.94 o
   8  16   1        382.48        427.66        57.19 o
   9  16   1        516.23        485.96        46.82 o
  -9 -15   2       1142.92       1029.64        44.77 o
  -8 -15   2        716.70        705.82        45.63 o
  -7 -15   2       3502.95       3250.27        90.26 o
  -6 -15   2        129.04        190.47        24.95 o
  -5 -15   2         29.78          4.35        19.65 o
  -4 -15   2        926.32        994.09        41.08 o
  -3 -15   2        381.76        353.21        28.31 o
  -2 -15   2        115.14         88.42        18.05 o
  -1 -15   2         15.83          7.05        16.66 o
 -11 -14   2          7.26          8.30        32.00 o
 -10 -14   2          9.82         19.41        17.26 o
  -9 -14   2        243.08        277.52        26.94 o
  -8 -14   2        186.01        238.51        24.96 o
  -7 -14   2          2.82         -6.82        16.02 o
  -6 -14   2        285.59        314.45        31.82 o
  -5 -14   2        242.77        250.09        23.27 o
  -4 -14   2         30.24         30.38        19.96 o
  -3 -14   2        309.91        400.35        25.55 o
  -2 -14   2         14.61         16.58        14.10 o
  -1 -14   2        442.77        498.27        33.46 o
   0 -14   2         17.35          9.19        16.44 o
   1 -14   2          2.40         11.34        15.95 o
   2 -14   2         21.05         40.30        30.82 o
 -12 -13   2        485.45        399.14        28.87 o
 -11 -13   2         89.84         96.50        34.76 o
 -10 -13   2        190.43        275.23        29.83 o
  -9 -13   2         11.82         11.10        18.82 o
  -8 -13   2          8.60          2.62        28.24 o
  -7 -13   2        135.12        153.69        20.01 o
  -6 -13   2        200.06        198.41        21.96 o
  -5 -13   2         17.24         30.73        15.15 o
  -4 -13   2        118.00        106.82        17.03 o
  -3 -13   2       1100.69       1100.45        37.47 o
  -2 -13   2          3.86         -3.49        13.38 o
  -1 -13   2        886.50        929.86        38.98 o
   0 -13   2        553.14        528.71        32.67 o
   1 -13   2         50.31         29.03        17.13 o
   2 -13   2        519.72        494.50        29.58 o
   3 -13   2         10.61          8.48        13.83 o
 -13 -12   2        283.53        268.37        34.97 o
 -12 -12   2        163.37        196.01        58.97 o
 -11 -12   2        187.61        169.55        26.33 o
 -10 -12   2        124.25        146.55        39.85 o
  -9 -12   2        165.02        162.21        16.72 o
  -8 -12   2         14.79         10.55        11.74 o
  -7 -12   2        400.75        412.32        25.44 o
  -6 -12   2         52.25         76.69        19.13 o
  -5 -12   2         39.39         45.09        14.92 o
  -4 -12   2         50.50         31.60        13.98 o
  -3 -12   2          1.34         -0.57        13.55 o
  -2 -12   2       6489.61       6528.48       109.09 o
  -1 -12   2          4.41          3.68        16.71 o
   0 -12   2       2081.51       2233.86        62.81 o
   1 -12   2         17.37         41.51        14.99 o
   2 -12   2        317.17        302.74        19.58 o
   3 -12   2       1331.86       1323.72        53.23 o
   4 -12   2         60.66         42.91        13.40 o
   5 -12   2        422.13        465.30        39.55 o
 -13 -11   2        244.87        313.20        31.94 o
 -12 -11   2         26.32          5.88        17.78 o
 -11 -11   2        265.12        269.11        30.64 o
 -10 -11   2       1847.00       1885.49        72.54 o
  -9 -11   2        799.44        858.05        32.05 o
  -8 -11   2       4501.08       4471.63        78.21 o
  -7 -11   2        110.06        110.72        20.91 o
  -6 -11   2       2983.31       3043.23        48.20 o
  -5 -11   2       2195.10       2236.63        46.81 o
  -4 -11   2        376.16        423.55        20.82 o
  -3 -11   2         90.13        106.08        13.83 o
  -2 -11   2       2775.48       2849.50        52.58 o
  -1 -11   2       1536.12       1527.11        36.00 o
   0 -11   2        225.10        270.22        17.73 o
   1 -11   2       1199.44       1232.35        35.83 o
   2 -11   2          5.82          1.81        12.32 o
   3 -11   2        206.86        174.64        17.77 o
   4 -11   2        506.53        556.08        28.56 o
   5 -11   2         42.63         41.92        13.81 o
   6 -11   2          1.24          1.72        12.69 o
 -14 -10   2        414.81        337.80        37.34 o
 -13 -10   2        531.25        549.50        43.39 o
 -12 -10   2        163.15        124.15        24.91 o
 -11 -10   2        150.07        184.82        22.42 o
 -10 -10   2         60.67         48.28        16.44 o
  -9 -10   2        228.70        211.16        17.65 o
  -8 -10   2       1230.53       1270.99        55.03 o
  -7 -10   2       1485.08       1414.15        32.00 o
  -6 -10   2       1622.79       1682.43        34.09 o
  -5 -10   2        274.02        278.67        14.23 o
  -4 -10   2        550.15        568.80        19.01 o
  -3 -10   2        212.86        231.02        14.76 o
  -2 -10   2       1695.56       1771.20        34.43 o
  -1 -10   2        306.03        279.51        15.08 o
   0 -10   2        851.26        852.63        25.38 o
   1 -10   2        433.96        447.60        19.87 o
   2 -10   2       4759.06       4606.96        67.14 o
   3 -10   2        111.49        114.51        15.18 o
   4 -10   2       3005.94       2942.48        55.11 o
   5 -10   2         87.10         96.62        17.18 o
   6 -10   2       1626.55       1533.26        56.36 o
   7 -10   2          4.85         -1.26        12.62 o
 -14  -9   2        302.82        271.45        27.93 o
 -13  -9   2         34.40         21.30        20.39 o
 -12  -9   2        467.12        482.76        32.87 o
 -11  -9   2        291.27        274.07        25.55 o
 -10  -9   2         57.77         65.95        17.63 o
  -9  -9   2         17.67         26.65         9.73 o
  -8  -9   2         10.67         32.63         8.83 o
  -7  -9   2        334.53        326.68        14.35 o
  -6  -9   2         14.58         23.84         7.27 o
  -5  -9   2        961.66        996.80        22.69 o
  -4  -9   2       1532.51       1491.20        28.36 o
  -3  -9   2       2683.87       2645.50        40.09 o
  -2  -9   2       2558.84       2532.57        40.73 o
  -1  -9   2        369.53        381.55        19.34 o
   0  -9   2          1.43         -0.15         7.93 o
   1  -9   2       1041.81       1117.70        31.94 o
   2  -9   2       1678.67       1618.08        32.66 o
   3  -9   2        131.11        124.98        14.98 o
   4  -9   2        430.02        466.86        32.48 o
   5  -9   2       1988.58       2053.95        47.57 o
   6  -9   2         61.70         51.52        13.54 o
   7  -9   2       1207.27       1189.83        39.49 o
   8  -9   2          0.32          8.64        19.25 o
 -14  -8   2        385.79        391.78        34.66 o
 -13  -8   2        702.18        662.33        40.77 o
 -12  -8   2         29.75         27.98        15.25 o
 -11  -8   2       1453.30       1328.58        46.65 o
 -10  -8   2        765.68        841.51        33.29 o
  -9  -8   2       1611.64       1749.53        38.91 o
  -8  -8   2        841.75        946.75        23.71 o
  -7  -8   2       1628.73       1702.57        30.32 o
  -6  -8   2       1347.12       1334.23        25.09 o
  -5  -8   2       1036.46       1118.09        24.96 o
  -4  -8   2       4423.30       4573.66        69.18 o
  -3  -8   2       3434.63       3684.15        58.65 o
  -2  -8   2      11272.15      11007.76       150.09 o
  -1  -8   2       6321.47       6492.67        89.70 o
   0  -8   2       2464.85       2412.15        37.64 o
   1  -8   2        154.59        222.63        12.85 o
   2  -8   2        953.33        909.64        23.76 o
   3  -8   2        646.49        703.28        29.50 o
   4  -8   2         14.84         12.23        14.98 o
   5  -8   2        370.64        348.81        22.97 o
   6  -8   2       2800.93       2782.51        60.08 o
   7  -8   2        311.32        281.17        20.92 o
   8  -8   2       2246.89       2192.52        52.89 o
   9  -8   2        440.23        388.35        29.78 o
 -14  -7   2        162.07        126.40        42.67 o
 -13  -7   2       3989.27       4075.98       132.27 o
 -12  -7   2        157.30        187.56        22.52 o
 -11  -7   2        176.52        174.08        20.26 o
 -10  -7   2       7696.37       7680.76       129.79 o
  -9  -7   2        394.20        362.43        19.23 o
  -8  -7   2       2074.73       2118.98        38.64 o
  -7  -7   2        736.34        757.48        23.10 o
  -6  -7   2       2053.93       1939.10        31.85 o
  -5  -7   2       1460.98       1384.28        45.03 o
  -4  -7   2        181.95        149.23        15.42 o
  -3  -7   2       5486.96       5323.34       109.90 o
  -2  -7   2        829.68        919.90        27.21 o
  -1  -7   2      11684.13      12405.35       208.90 o
   0  -7   2       2171.69       2249.94        51.18 o
   1  -7   2        345.96        389.05        18.06 o
   2  -7   2        621.26        604.38        21.95 o
   3  -7   2       1507.73       1552.29        31.78 o
   4  -7   2        114.92        110.17        14.41 o
   5  -7   2         20.04          2.62        12.49 o
   6  -7   2       2779.01       2593.61        52.12 o
   7  -7   2        207.08        198.90        20.13 o
   8  -7   2        575.52        619.18        29.55 o
   9  -7   2        366.31        390.41        32.28 o
  10  -7   2        169.14        149.83        24.62 o
 -14  -6   2       1168.69       1071.40        57.91 o
 -13  -6   2         56.77         67.33        24.35 o
 -12  -6   2       1007.60       1064.15        45.68 o
 -11  -6   2       4680.53       4596.83        95.49 o
 -10  -6   2        336.98        386.89        27.98 o
  -9  -6   2       3466.73       3374.68        61.40 o
  -8  -6   2        272.19        321.34        19.74 o
  -7  -6   2         40.83         47.68         9.09 o
  -6  -6   2        445.39        515.76        18.40 o
  -5  -6   2       1114.38       1141.75        34.48 o
  -4  -6   2        917.25        930.86        30.20 o
  -3  -6   2        664.90        704.13        26.72 o
  -2  -6   2       5181.87       5032.22        88.94 o
  -1  -6   2         69.73         75.21         9.45 o
   0  -6   2       8447.77       8199.35       141.68 o
   1  -6   2          9.90          0.68         9.57 o
   2  -6   2         34.99         29.65        11.11 o
   3  -6   2       1139.12       1083.03        33.51 o
   4  -6   2         82.25         77.34        10.73 o
   5  -6   2        104.84        109.23        11.91 o
   6  -6   2       1018.29       1120.22        30.57 o
   7  -6   2       1968.91       1928.70        43.20 o
   8  -6   2         85.58         68.61        15.09 o
   9  -6   2        704.42        673.31        38.81 o
  10  -6   2         19.69         21.50        17.02 o
  11  -6   2         97.58        121.86        30.09 o
 -14  -5   2        278.34        283.18        34.25 o
 -13  -5   2        151.41        162.62        31.60 o
 -12  -5   2         82.38         81.50        21.38 o
 -11  -5   2        115.06         91.69        16.28 o
 -10  -5   2       1390.42       1453.56        41.28 o
  -9  -5   2       5626.71       5424.66        79.05 o
  -8  -5   2        587.36        599.68        20.12 o
  -7  -5   2       3946.84       3862.02        66.44 o
  -6  -5   2        875.76       1103.57        30.28 o
  -5  -5   2         57.14         32.91         8.16 o
  -4  -5   2         12.90          6.71        11.50 o
  -3  -5   2       1989.59       2413.46        52.12 o
  -2  -5   2         17.45         46.40         9.19 o
  -1  -5   2       2464.37       2406.23        60.87 o
   0  -5   2       9257.56       8789.29       164.20 o
   1  -5   2        571.07        628.07        34.51 o
   2  -5   2       5208.39       5125.75        94.39 o
   3  -5   2       2507.26       2355.51        63.11 o
   4  -5   2       1799.20       1658.82        35.76 o
   5  -5   2       5311.19       5104.44        62.52 o
   6  -5   2       1803.00       1826.23        32.80 o
   7  -5   2        824.16        831.41        27.73 o
   8  -5   2         41.19         71.40        13.25 o
   9  -5   2        183.44        183.45        17.01 o
  10  -5   2       1202.84       1090.61        36.06 o
  11  -5   2         49.47         24.39        18.14 o
 -14  -4   2        183.69        175.81        22.16 o
 -13  -4   2        234.56        173.46        28.82 o
 -12  -4   2        360.68        422.64        33.95 o
 -11  -4   2        102.52        126.85        16.82 o
 -10  -4   2         11.60         19.92        11.53 o
  -9  -4   2         10.75          3.46         9.13 o
  -8  -4   2       9394.00       9221.00       136.03 o
  -7  -4   2        125.59        131.88        13.30 o
  -6  -4   2      17614.88      17346.46       281.74 o
  -5  -4   2        586.82        473.30        22.56 o
  -4  -4   2        148.94        154.33         8.88 o
  -3  -4   2       4175.42       4058.15       105.69 o
  -2  -4   2       3937.48       3465.52        61.89 o
  -1  -4   2       2708.14       2747.27        57.26 o
   0  -4   2        657.67        862.23        21.51 o
   1  -4   2       8728.76       9124.79       169.60 o
   2  -4   2        423.86        434.65        20.13 o
   3  -4   2        123.22        198.90        19.33 o
   4  -4   2      12503.43      12386.07       273.63 o
   5  -4   2          3.07         16.34         8.32 o
   6  -4   2       2613.33       2471.82        39.48 o
   7  -4   2       1158.12       1164.40        28.14 o
   8  -4   2        428.97        467.34        19.59 o
   9  -4   2        284.04        273.76        18.56 o
  10  -4   2        342.40        343.62        20.37 o
  11  -4   2        236.31        268.76        24.66 o
  12  -4   2         43.82         17.19        19.95 o
 -14  -3   2       1896.36       1747.17        50.50 o
 -13  -3   2        112.23         69.95        16.79 o
 -12  -3   2       1265.20       1243.22        43.11 o
 -11  -3   2       2479.38       2377.69        53.44 o
 -10  -3   2          5.31         -2.15        11.28 o
  -9  -3   2        317.75        323.96        17.22 o
  -8  -3   2       2316.39       2301.13        42.79 o
  -7  -3   2       1353.26       1183.11        36.33 o
  -6  -3   2         13.06          8.31         8.22 o
  -5  -3   2       6829.74       6710.28       125.71 o
  -4  -3   2       1404.77       1302.99        35.05 o
  -3  -3   2       6908.68       7100.52       132.95 o
  -2  -3   2        243.58        318.05        12.25 o
  -1  -3   2       1260.65       1127.37        23.47 o
   0  -3   2      10950.91      11564.70       191.77 o
   1  -3   2       3646.91       3467.28        56.80 o
   2  -3   2       1740.01       1706.38        35.82 o
   3  -3   2        252.54        190.61        15.47 o
   4  -3   2        685.89        601.90        32.05 o
   5  -3   2      11875.59      11712.74       266.62 o
   6  -3   2        127.59        144.23        13.18 o
   7  -3   2       1800.26       1673.20        29.49 o
   8  -3   2        552.00        574.19        20.46 o
   9  -3   2        984.47        961.21        28.07 o
  10  -3   2        665.69        665.64        25.84 o
  11  -3   2         48.78         49.31        15.09 o
  12  -3   2         59.62         53.64        22.88 o
  13  -3   2        650.84        676.20        76.45 o
 -14  -2   2       1203.50       1172.04        73.74 o
 -13  -2   2        188.33        215.30        19.20 o
 -12  -2   2         78.20         28.52        14.69 o
 -11  -2   2       1154.27       1262.96        40.37 o
 -10  -2   2       1354.84       1361.78        35.34 o
  -9  -2   2          5.64          7.43         9.46 o
  -8  -2   2       3276.75       3246.39        50.21 o
  -7  -2   2       1171.97       1083.10        34.72 o
  -6  -2   2         67.17         65.13        11.80 o
  -5  -2   2        445.33        467.98        19.98 o
  -4  -2   2       3365.17       3188.02        58.12 o
  -3  -2   2       7786.32       7885.82       132.01 o
  -2  -2   2      55539.15      56261.95      1016.56 o
  -1  -2   2       2527.82       2454.57        57.38 o
   0  -2   2        596.64        661.15        18.05 o
   1  -2   2       2876.69       2976.49        66.89 o
   2  -2   2      30027.19      29926.99       643.26 o
   3  -2   2       2748.59       2603.14        51.99 o
   4  -2   2        513.50        562.89        22.58 o
   5  -2   2          1.16          1.64        19.11 o
   6  -2   2       4362.35       4165.39       115.39 o
   7  -2   2        496.29        509.01        17.72 o
   8  -2   2       1776.13       1740.98        31.68 o
   9  -2   2       1129.38       1264.17        32.55 o
  10  -2   2        594.71        632.03        28.86 o
  11  -2   2        276.86        320.25        22.44 o
  12  -2   2         28.27         12.84        17.26 o
  13  -2   2         41.55         30.11        24.56 o
 -14  -1   2          4.25        -12.40        14.71 o
 -13  -1   2         28.27         22.24        14.57 o
 -12  -1   2          5.91         -1.55        14.86 o
 -11  -1   2         67.97         91.37        16.99 o
 -10  -1   2       1607.66       1619.89        40.39 o
  -9  -1   2        215.48        203.05        13.82 o
  -8  -1   2       2011.93       2068.49        34.71 o
  -7  -1   2         74.31         74.80        13.45 o
  -6  -1   2       3103.25       3261.80        81.61 o
  -5  -1   2        661.45        732.09        26.60 o
  -4  -1   2       9660.63       9579.45       202.33 o
  -3  -1   2       3716.47       4254.90        96.69 o
  -2  -1   2       1743.68       1792.57        36.79 o
  -1  -1   2      17014.69      16899.51       432.73 o
   0  -1   2       1294.06       1395.71        31.88 o
   1  -1   2      19431.62      19280.36       368.93 o
   2  -1   2       1950.46       1683.62        44.48 o
   3  -1   2        251.90        303.61        23.52 o
   4  -1   2          9.78         37.29        11.46 o
   5  -1   2         15.30         42.91        12.43 o
   6  -1   2         74.37         50.59        20.74 o
   7  -1   2         24.17         31.89         9.98 o
   8  -1   2       1814.59       1762.40        32.31 o
   9  -1   2       2850.04       2853.17        48.96 o
  10  -1   2         35.54         46.51        12.27 o
  11  -1   2       1362.93       1406.74        39.35 o
  12  -1   2         19.33          1.24        15.96 o
  13  -1   2        475.21        473.28        29.97 o
  14  -1   2         22.44         18.96        32.59 o
 -13   0   2        151.50        168.99        19.08 o
 -12   0   2       1356.39       1494.65        46.19 o
 -11   0   2        491.77        574.70        31.67 o
 -10   0   2       2628.35       2684.36        55.72 o
  -9   0   2       1302.97       1323.38        32.23 o
  -8   0   2       2714.39       2731.63        45.15 o
  -7   0   2       4054.73       3826.96        68.05 o
  -6   0   2        424.31        472.66        28.42 o
  -5   0   2       1550.51       1767.49        50.02 o
  -4   0   2        395.61        220.94        21.82 o
  -3   0   2       4513.59       4190.21       115.16 o
  -2   0   2        575.47        533.49        19.24 o
  -1   0   2         65.16         72.33         6.58 o
   0   0   2      17394.20      16657.54       353.50 o
   1   0   2       1400.63       1553.48        57.17 o
   2   0   2      19468.89      19775.47       824.20 o
   3   0   2       2314.61       2446.46        54.33 o
   4   0   2       1771.01       1643.83        42.19 o
   5   0   2       2860.06       2701.96        64.32 o
   6   0   2       1342.06       1281.03        47.95 o
   7   0   2       1237.46       1239.33        56.60 o
   8   0   2       1651.78       1486.43        29.86 o
   9   0   2       1976.12       1969.90        36.57 o
  10   0   2        689.77        801.45        49.82 o
  11   0   2         74.92         37.02        15.13 o
  12   0   2       5923.81       5878.72       146.70 o
  13   0   2        680.80        771.61        35.40 o
  14   0   2       1291.62       1186.81        41.70 o
 -13   1   2        119.31        135.70        21.16 o
 -12   1   2        622.78        589.33        29.78 o
 -11   1   2       1470.88       1532.67        53.70 o
 -10   1   2        651.86        637.93        29.51 o
  -9   1   2       2846.87       2884.93        54.64 o
  -8   1   2         31.24         20.47        10.65 o
  -7   1   2       2117.85       1956.35        33.92 o
  -6   1   2        268.47        211.22        21.28 o
  -5   1   2       3267.69       3654.21        90.85 o
  -4   1   2       1367.01       1123.75        36.44 o
  -3   1   2       9159.65       8595.84       176.95 o
  -2   1   2       6013.28       6044.49       136.48 o
  -1   1   2       4700.00       4680.16       122.76 o
   0   1   2      16749.90      17323.11       369.92 o
   1   1   2       1101.97        930.09        26.14 o
   2   1   2         25.49         -6.68         6.68 o
   3   1   2      24723.64      25571.95       474.92 o
   4   1   2       2939.46       2949.35        84.17 o
   5   1   2       3707.58       3251.95        73.14 o
   6   1   2         69.26        171.52        15.66 o
   7   1   2        297.75        254.45        24.23 o
   8   1   2       3779.44       3996.76        59.97 o
   9   1   2       1675.23       1817.67        35.25 o
  10   1   2         12.35         10.34        11.07 o
  11   1   2        356.21        356.03        23.62 o
  12   1   2        344.46        399.82        28.84 o
  13   1   2       1872.22       1812.54        49.17 o
  14   1   2        446.18        523.36        27.52 o
 -13   2   2         29.46         64.23        17.02 o
 -12   2   2        461.63        498.89        26.58 o
 -11   2   2        168.51        152.68        18.99 o
 -10   2   2        890.67        927.72        38.56 o
  -9   2   2         20.60         20.25        12.60 o
  -8   2   2       4228.35       3897.37        58.24 o
  -7   2   2        376.51        388.50        15.69 o
  -6   2   2       2059.90       1999.65        47.07 o
  -5   2   2        156.89        197.68        34.86 o
  -4   2   2         29.79         57.53        18.73 o
  -3   2   2       7831.95       7605.34       212.17 o
  -2   2   2       2154.75       2145.88        58.68 o
  -1   2   2         74.73         77.00        10.66 o
   0   2   2        127.43         58.60         9.50 o
   1   2   2        491.13        380.60        15.22 o
   2   2   2       9211.61      10166.53       192.41 o
   3   2   2       3286.37       3712.70        76.27 o
   4   2   2       2650.30       2421.54        49.41 o
   5   2   2        580.38        642.96        18.24 o
   6   2   2       6940.50       6703.38       155.87 o
   7   2   2         26.98         30.63        12.49 o
   8   2   2        835.23        753.64        27.34 o
   9   2   2        554.51        553.37        20.08 o
  10   2   2         20.70          2.11        11.46 o
  11   2   2         37.31         40.41        15.69 o
  12   2   2        289.74        317.49        38.23 o
  13   2   2        359.79        331.74        24.29 o
  14   2   2         93.10        102.07        22.18 o
  15   2   2        413.94        366.23        29.80 o
 -12   3   2          4.50          3.68        12.84 o
 -11   3   2         14.77          4.42        14.12 o
 -10   3   2        135.07        147.89        19.08 o
  -9   3   2         93.57        106.58        16.13 o
  -8   3   2        778.60        854.24        26.12 o
  -7   3   2       2788.81       2642.73        40.71 o
  -6   3   2       1824.03       1873.18        31.49 o
  -5   3   2       1257.29       1098.35        39.94 o
  -4   3   2         44.67        112.24        19.14 o
  -3   3   2        535.53        606.44        23.23 o
  -2   3   2       4776.27       4725.75       100.26 o
  -1   3   2       3374.45       3481.16        75.67 o
   0   3   2      10069.33       9529.41       238.54 o
   1   3   2       4575.81       4917.85        99.13 o
   2   3   2       8493.25       9322.04       179.33 o
   3   3   2       2982.45       3037.26       144.57 o
   4   3   2       5917.69       6752.07       117.81 o
   5   3   2        905.24        981.36        26.45 o
   6   3   2       2800.44       2863.06        72.79 o
   7   3   2       5749.69       5516.79       140.79 o
   8   3   2       2034.86       2173.81        51.20 o
   9   3   2       4074.60       3820.97        57.89 o
  10   3   2        154.26        154.00        18.90 o
  11   3   2       1259.85       1276.55        43.76 o
  12   3   2         69.58         61.99        17.09 o
  13   3   2         32.67         42.37        15.95 o
  14   3   2        929.67       1001.38        53.92 o
  15   3   2        248.51        302.90        25.13 o
 -12   4   2        887.14        954.85        40.85 o
 -11   4   2         61.21         78.55        17.62 o
 -10   4   2        430.84        464.88        26.76 o
  -9   4   2       3584.90       3561.26        57.90 o
  -8   4   2        782.62        763.09        24.94 o
  -7   4   2        318.68        293.81        16.35 o
  -6   4   2        236.64        277.49        15.16 o
  -5   4   2       1298.32       1210.36        25.96 o
  -4   4   2       1710.10       1605.43        50.35 o
  -3   4   2        328.33        346.78        28.14 o
  -2   4   2       6507.26       5899.37       109.15 o
  -1   4   2       2379.11       2705.13        69.03 o
   0   4   2      19896.66      20399.21       385.72 o
   1   4   2       1322.16       1238.35        34.91 o
   2   4   2       2623.26       2411.25        76.47 o
   3   4   2       2717.99       2528.26        85.03 o
   4   4   2       3630.67       3754.09        68.08 o
   5   4   2          9.02         18.82         8.60 o
   6   4   2        540.95        532.47        20.53 o
   7   4   2      15632.58      15794.17       337.95 o
   8   4   2       4518.87       3989.74        86.60 o
   9   4   2       1244.63       1186.65        27.61 o
  10   4   2       3224.42       3185.47        62.05 o
  11   4   2       1166.10       1190.80        47.73 o
  12   4   2        726.14        799.77        58.26 o
  13   4   2         14.41         13.76        16.34 o
  14   4   2        187.20        240.95        31.15 o
  15   4   2        355.33        389.32        25.25 o
 -11   5   2        483.30        480.50        28.30 o
 -10   5   2        738.04        724.50        32.89 o
  -9   5   2        884.84        876.80        30.15 o
  -8   5   2       1070.38       1039.71        29.24 o
  -7   5   2        630.67        706.94        23.74 o
  -6   5   2        156.47        166.63        13.53 o
  -5   5   2       2947.71       2861.30        41.13 o
  -4   5   2        283.31        234.45        12.67 o
  -3   5   2        638.33        515.46        39.52 o
  -2   5   2       1685.70       1692.58        48.74 o
  -1   5   2      36367.06      35381.34       724.28 o
   0   5   2       1480.55       1594.24        34.86 o
   1   5   2       7579.10       7462.01       123.49 o
   2   5   2       9212.89       9267.74       135.39 o
   3   5   2        774.81        939.90        28.58 o
   4   5   2         67.93         50.64        10.11 o
   5   5   2       3032.03       3038.41        65.69 o
   6   5   2       7303.93       7912.26       136.87 o
   7   5   2        101.20        103.43        10.83 o
   8   5   2        148.74        148.64        13.91 o
   9   5   2       2233.30       2326.25        38.86 o
  10   5   2       1885.10       1866.39        35.76 o
  11   5   2       1677.16       1645.40        45.20 o
  12   5   2         15.09         11.54        14.45 o
  13   5   2       1048.65       1146.41        45.72 o
  14   5   2          7.59          5.93        14.84 o
  15   5   2         30.34         32.52        14.23 o
 -11   6   2        389.33        368.62        52.74 o
 -10   6   2         97.61        117.08        14.55 o
  -9   6   2        184.76        248.65        19.73 o
  -8   6   2        819.46        786.05        25.49 o
  -7   6   2        203.60        250.44        16.73 o
  -6   6   2        675.92        635.47        22.41 o
  -5   6   2         30.52         40.84         9.96 o
  -4   6   2       1813.13       1785.10        33.10 o
  -3   6   2          2.62         14.38         8.30 o
  -2   6   2        148.86        189.15        17.31 o
  -1   6   2       1408.20       1356.36        40.79 o
   0   6   2      15652.52      16330.24       274.52 o
   1   6   2       2104.03       2198.56        53.46 o
   2   6   2       7396.55       7325.81       142.58 o
   3   6   2       2812.08       3209.30        70.24 o
   4   6   2      11516.31      12736.54       236.80 o
   5   6   2       1256.56       1102.82        31.04 o
   6   6   2       4010.54       4524.41        85.43 o
   7   6   2       1622.55       1686.29        41.70 o
   8   6   2        126.42        104.94        12.42 o
   9   6   2        272.05        262.26        15.53 o
  10   6   2         26.24         31.73        10.99 o
  11   6   2       1190.22       1191.11        35.03 o
  12   6   2        957.64        870.59        35.04 o
  13   6   2        619.44        662.15        31.53 o
  14   6   2        279.07        339.93        22.26 o
  15   6   2        134.68         97.65        23.52 o
 -10   7   2        144.72        140.59        24.56 o
  -9   7   2        135.53        142.39        15.48 o
  -8   7   2        125.66        100.66        13.35 o
  -7   7   2        804.82        834.33        26.80 o
  -6   7   2       1304.66       1222.48        38.43 o
  -5   7   2       2922.20       2953.55        46.46 o
  -4   7   2       3984.30       3901.22        53.92 o
  -3   7   2        590.20        661.52        20.28 o
  -2   7   2         45.74         36.38         9.27 o
  -1   7   2       3425.74       3663.05        77.48 o
   0   7   2       1826.00       1761.55        46.47 o
   1   7   2        408.27        512.49        24.51 o
   2   7   2        705.27        533.41        50.50 o
   3   7   2        363.77        229.89        14.70 o
   4   7   2        845.61        866.90        26.45 o
   5   7   2       3294.00       3011.62        58.06 o
   6   7   2        373.40        392.67        19.76 o
   7   7   2       2555.99       2468.58        44.18 o
   8   7   2        227.83        221.64        13.10 o
   9   7   2       7114.39       7387.35       109.40 o
  10   7   2         42.02         42.93        11.48 o
  11   7   2       2187.01       2065.95        58.86 o
  12   7   2       1376.53       1387.85        42.85 o
  13   7   2         38.24         64.33        16.64 o
  14   7   2       3050.95       2855.11        59.23 o
  15   7   2         34.98         48.02        15.33 o
  -9   8   2         74.62         85.31        17.10 o
  -8   8   2        429.94        433.83        21.16 o
  -7   8   2       1272.61       1227.34        30.64 o
  -6   8   2        861.45        831.80        26.26 o
  -5   8   2        113.83        121.07        13.84 o
  -4   8   2       2173.82       2144.63        38.14 o
  -3   8   2       3136.12       3050.26        44.36 o
  -2   8   2        969.68       1055.40        27.59 o
  -1   8   2         52.75        109.64         9.62 o
   0   8   2        190.04        239.49        13.46 o
   1   8   2       1499.47       1600.01        33.76 o
   2   8   2        716.48        695.36        46.53 o
   3   8   2       1018.29        933.40        46.83 o
   4   8   2       1403.73       1450.22        31.73 o
   5   8   2       2702.83       2796.63        53.86 o
   6   8   2       4532.99       4103.96        65.95 o
   7   8   2         21.30         14.18         8.98 o
   8   8   2       5917.22       5832.10        84.13 o
   9   8   2       1810.40       1853.72        40.65 o
  10   8   2        161.74        152.92        16.80 o
  11   8   2          4.89          3.09        12.66 o
  12   8   2        618.02        607.44        30.04 o
  13   8   2         12.28         -0.28        14.24 o
  14   8   2        170.59        196.43        23.80 o
  15   8   2       1356.60       1287.98        47.27 o
  -8   9   2          3.09         24.52        12.05 o
  -7   9   2        500.01        519.75        22.03 o
  -6   9   2       1916.76       1961.94        43.31 o
  -5   9   2       2294.49       2204.79        42.39 o
  -4   9   2        134.00        138.87        14.76 o
  -3   9   2        577.41        561.58        21.15 o
  -2   9   2       4369.44       4093.88        56.63 o
  -1   9   2       1434.81       1533.49        33.70 o
   0   9   2       1583.25       1505.72        29.58 o
   1   9   2        322.32        366.25        15.19 o
   2   9   2       3507.76       3655.46        46.82 o
   3   9   2       5411.15       5572.34        68.71 o
   4   9   2       4854.08       4966.23        69.19 o
   5   9   2        448.56        460.06        16.74 o
   6   9   2        832.38        898.49        24.62 o
   7   9   2       2283.24       2169.23        38.30 o
   8   9   2        240.10        266.15        16.32 o
   9   9   2       2248.01       2281.88        44.28 o
  10   9   2         33.50         47.40        13.53 o
  11   9   2        628.64        598.73        28.16 o
  12   9   2         44.36         70.11        15.83 o
  13   9   2        300.84        334.04        34.95 o
  14   9   2        184.27        219.69        24.53 o
  15   9   2        132.42         82.55        23.25 o
  -7  10   2          1.78         10.56        11.43 o
  -6  10   2        227.14        217.77        17.05 o
  -5  10   2       1383.18       1516.47        36.35 o
  -4  10   2       2218.92       2020.11        43.06 o
  -3  10   2        707.78        713.41        29.30 o
  -2  10   2        384.01        405.97        21.38 o
  -1  10   2         34.70         41.70        12.37 o
   0  10   2        414.96        369.06        19.85 o
   1  10   2       1252.62       1302.99        31.16 o
   2  10   2       1593.58       1611.48        28.95 o
   3  10   2        171.11        194.42        13.70 o
   4  10   2        349.15        335.19        14.97 o
   5  10   2       1312.51       1408.05        27.56 o
   6  10   2         32.80         46.25         9.14 o
   7  10   2        332.53        306.09        16.50 o
   8  10   2        203.51        222.90        15.61 o
   9  10   2        350.23        339.11        18.49 o
  10  10   2         17.40         15.68        13.92 o
  11  10   2       1231.51       1126.75        42.09 o
  12  10   2       1269.25       1282.54        46.73 o
  13  10   2         14.09        -10.23        16.07 o
  14  10   2         20.06          4.84        24.69 o
  15  10   2         15.76         14.00        18.23 o
  -6  11   2          1.41          0.61        10.19 o
  -5  11   2        191.40        139.53        14.78 o
  -4  11   2        107.68        112.85        13.51 o
  -3  11   2        122.54        109.89        14.57 o
  -2  11   2       1024.91       1053.94        35.54 o
  -1  11   2        141.46        124.01        16.44 o
   0  11   2        603.61        567.86        24.94 o
   1  11   2        977.02        968.16        26.58 o
   2  11   2         87.74         85.92        12.82 o
   3  11   2       1074.83       1089.29        26.19 o
   4  11   2       1242.35       1274.58        28.71 o
   5  11   2        521.69        607.44        20.50 o
   6  11   2        815.05        810.83        29.08 o
   7  11   2         65.87         63.98        12.62 o
   8  11   2       1905.21       1893.31        38.69 o
   9  11   2        335.56        371.68        23.10 o
  10  11   2       1217.58       1215.96        43.96 o
  11  11   2         96.29         58.61        16.34 o
  12  11   2         51.91         73.96        19.44 o
  13  11   2       1569.69       1569.21        52.27 o
  14  11   2         11.81        -22.22        22.22 o
  -5  12   2         82.11         89.74        13.40 o
  -4  12   2        555.58        518.54        20.09 o
  -3  12   2        354.91        296.66        17.49 o
  -2  12   2        926.37        905.82        32.26 o
  -1  12   2          2.63          6.98        11.54 o
   0  12   2        807.59        732.46        27.50 o
   1  12   2       3646.29       3627.81        57.67 o
   2  12   2        147.73        100.71        13.15 o
   3  12   2       1364.67       1396.85        42.38 o
   4  12   2        107.81        109.40        12.56 o
   5  12   2       4931.90       4758.52        64.81 o
   6  12   2       1906.80       1929.64        41.31 o
   7  12   2        446.35        517.58        23.82 o
   8  12   2        135.09        100.00        18.60 o
   9  12   2       1112.92       1218.68        46.34 o
  10  12   2        413.25        362.64        23.12 o
  11  12   2       3522.42       3378.02        83.71 o
  12  12   2        111.37        149.37        21.35 o
  13  12   2        111.88        115.93        20.24 o
  14  12   2        782.92        741.60        48.56 o
  -4  13   2        112.87        157.31        25.52 o
  -3  13   2        671.69        633.46        22.14 o
  -2  13   2       1113.32       1038.36        33.94 o
  -1  13   2        801.54        851.40        28.84 o
   0  13   2         61.56         59.24        13.84 o
   1  13   2        290.09        268.22        18.45 o
   2  13   2       2410.16       2351.10        45.45 o
   3  13   2        649.62        635.03        32.96 o
   4  13   2         10.16         15.60        14.32 o
   5  13   2       2479.09       2530.45        57.09 o
   6  13   2         17.20          7.16        14.05 o
   7  13   2        905.70        937.85        39.66 o
   8  13   2        446.58        390.86        27.21 o
   9  13   2        136.73        150.21        19.30 o
  10  13   2         69.27         72.39        20.09 o
  11  13   2         19.94         -0.88        18.27 o
  12  13   2        348.57        376.92        30.01 o
  13  13   2        318.39        333.94        40.58 o
  -2  14   2         80.49         83.27        13.65 o
  -1  14   2        244.74        234.66        15.78 o
   0  14   2        175.34        146.54        14.78 o
   1  14   2         49.44         40.12        13.91 o
   2  14   2         58.86         36.82        12.14 o
   3  14   2         13.05          4.74        10.91 o
   4  14   2        278.06        274.03        24.29 o
   5  14   2        116.93        112.20        20.51 o
   6  14   2       1185.57       1272.69        59.17 o
   7  14   2         89.65         68.55        18.19 o
   8  14   2        738.18        700.25        38.08 o
   9  14   2         84.57         77.70        20.35 o
  10  14   2          7.61         15.80        16.96 o
  11  14   2         38.33         43.46        17.50 o
  12  14   2         28.23         21.93        17.04 o
  13  14   2         91.19         21.33        38.52 o
   0  15   2        173.92        153.72        23.80 o
   1  15   2        283.63        253.74        17.51 o
   2  15   2          1.94          1.49        11.91 o
   3  15   2        489.89        481.10        23.47 o
   4  15   2          2.99         -6.56        13.25 o
   5  15   2        205.55        207.33        24.42 o
   6  15   2        128.48        175.13        23.61 o
   7  15   2        985.59       1030.26        47.93 o
   8  15   2       1706.09       1631.50        50.28 o
   9  15   2        368.26        390.95        29.59 o
  10  15   2        731.60        720.42        41.26 o
  11  15   2        406.67        369.53        35.99 o
  12  15   2        150.73        110.23        45.04 o
   3  16   2        387.55        428.48        56.89 o
   4  16   2         47.85         46.04        17.74 o
   5  16   2        211.19        210.34        37.88 o
   6  16   2         23.88          7.60        15.26 o
   7  16   2        835.14        849.99        85.71 o
   8  16   2          9.90          5.80        17.55 o
   9  16   2        410.13        422.90        49.19 o
  -8 -15   3       2990.78       2487.29        98.38 o
  -7 -15   3         98.40        101.74        32.59 o
  -6 -15   3        889.13        821.24        80.89 o
  -5 -15   3       1467.57       1371.63        59.86 o
  -4 -15   3         48.85         38.15        21.35 o
  -3 -15   3        752.80        768.86        40.42 o
  -2 -15   3        139.37        133.68        21.21 o
  -1 -15   3         36.89         59.86        33.19 o
 -11 -14   3          2.45         30.22        31.41 o
 -10 -14   3        106.05        105.73        19.76 o
  -9 -14   3          6.67          7.05        17.00 o
  -8 -14   3          4.95         13.89        13.01 o
  -7 -14   3        154.81        204.74        22.12 o
  -6 -14   3          8.93         30.25        18.33 o
  -5 -14   3        331.06        300.46        33.45 o
  -4 -14   3        432.54        446.29        35.78 o
  -3 -14   3        110.26        134.36        18.87 o
  -2 -14   3        151.56        169.50        20.07 o
  -1 -14   3         17.35         13.78        16.23 o
   0 -14   3          1.84        -14.15        14.15 o
   1 -14   3         66.00         99.36        21.47 o
 -12 -13   3         16.41         55.71        38.52 o
 -11 -13   3        802.69        888.04        46.29 o
 -10 -13   3        362.19        323.06        20.70 o
  -9 -13   3         84.74         83.07        14.44 o
  -8 -13   3        177.96        192.70        18.76 o
  -7 -13   3        723.90        633.97        28.61 o
  -6 -13   3        128.56        115.20        17.60 o
  -5 -13   3         50.97         55.80        16.60 o
  -4 -13   3         17.88         21.54        14.67 o
  -3 -13   3        127.96        125.70        16.07 o
  -2 -13   3       3156.85       3134.61        76.15 o
  -1 -13   3          1.38          7.68        16.65 o
   0 -13   3        654.09        711.56        40.64 o
   1 -13   3        228.04        224.97        33.89 o
   2 -13   3          9.70         16.11        14.96 o
   3 -13   3        668.44        752.50        47.67 o
 -12 -12   3         32.28         30.20        16.30 o
 -11 -12   3         15.72         -7.40        12.16 o
 -10 -12   3       1612.05       1677.90        50.73 o
  -9 -12   3        849.00        830.00        34.32 o
  -8 -12   3        761.51        774.49        27.25 o
  -7 -12   3        879.77        818.54        28.87 o
  -6 -12   3        366.16        395.02        21.33 o
  -5 -12   3        731.19        768.53        32.29 o
  -4 -12   3         15.47          0.41        13.59 o
  -3 -12   3         15.75          6.69        13.25 o
  -2 -12   3       1478.94       1556.31        61.07 o
  -1 -12   3       2051.84       2154.42        51.69 o
   0 -12   3        102.06         93.28        16.70 o
   1 -12   3       1576.00       1653.76        54.50 o
   2 -12   3        572.89        597.93        34.83 o
   3 -12   3         29.04          9.94        13.66 o
   4 -12   3       1300.91       1310.93        56.94 o
   5 -12   3        348.33        355.58        54.52 o
 -13 -11   3        601.40        597.90        35.77 o
 -12 -11   3        397.66        414.24        37.29 o
 -11 -11   3        549.89        559.46        30.05 o
 -10 -11   3        656.85        664.75        27.24 o
  -9 -11   3         24.45         44.50        12.37 o
  -8 -11   3       1711.19       1798.60        42.41 o
  -7 -11   3       2276.13       2309.48        48.56 o
  -6 -11   3         58.15         65.72        10.70 o
  -5 -11   3       1849.28       1885.43        40.72 o
  -4 -11   3        480.25        478.76        21.31 o
  -3 -11   3         74.39         75.08        13.85 o
  -2 -11   3         26.93         23.55        12.29 o
  -1 -11   3       1084.07       1028.50        30.82 o
   0 -11   3       1712.93       1752.34        46.73 o
   1 -11   3        881.36        875.90        37.96 o
   2 -11   3       2993.47       2987.23        63.26 o
   3 -11   3        190.52        226.47        18.32 o
   4 -11   3        212.77        251.81        19.73 o
   5 -11   3        833.94        788.27        33.08 o
   6 -11   3         29.45         12.76        13.94 o
 -13 -10   3          4.75         21.51        32.30 o
 -12 -10   3         45.45         40.08        19.50 o
 -11 -10   3         56.48         47.72        21.36 o
 -10 -10   3         40.99         69.24        14.02 o
  -9 -10   3        709.22        793.41        29.35 o
  -8 -10   3          6.71          8.83        12.26 o
  -7 -10   3        197.97        206.33        15.48 o
  -6 -10   3       2963.79       3042.19        53.69 o
  -5 -10   3       1257.97       1309.55        30.15 o
  -4 -10   3       3996.43       3982.46        55.56 o
  -3 -10   3       1533.92       1520.92        30.69 o
  -2 -10   3         78.46        105.65        12.66 o
  -1 -10   3        153.01        210.57        15.36 o
   0 -10   3       2287.55       2237.21        41.11 o
   1 -10   3         18.37         24.70        12.02 o
   2 -10   3       1262.41       1297.72        41.41 o
   3 -10   3        269.38        238.65        19.31 o
   4 -10   3        327.95        386.48        22.89 o
   5 -10   3       1385.03       1418.66        43.77 o
   6 -10   3         20.71          9.72        12.05 o
   7 -10   3         19.48         43.68        16.79 o
 -14  -9   3        105.09        106.08        25.48 o
 -13  -9   3         40.94         34.37        24.89 o
 -12  -9   3        324.85        359.06        32.34 o
 -11  -9   3       1596.15       1632.61        53.20 o
 -10  -9   3         20.20         25.52        12.04 o
  -9  -9   3         95.74        126.49        14.23 o
  -8  -9   3       2583.12       2623.83        49.30 o
  -7  -9   3       1533.18       1631.56        34.82 o
  -6  -9   3        594.23        563.08        23.08 o
  -5  -9   3        476.43        505.97        17.89 o
  -4  -9   3       1350.94       1391.13        25.63 o
  -3  -9   3       5109.45       5207.56        66.82 o
  -2  -9   3       3130.67       3209.94        48.45 o
  -1  -9   3       2358.05       2371.28        41.56 o
   0  -9   3       2377.13       2442.79        38.15 o
   1  -9   3         97.11        102.23        12.09 o
   2  -9   3         31.71         29.49        11.27 o
   3  -9   3        279.87        312.22        20.23 o
   4  -9   3       1264.34       1278.18        48.51 o
   5  -9   3          5.24          3.55        13.00 o
   6  -9   3       1581.57       1617.93        43.50 o
   7  -9   3         82.05         94.15        17.26 o
   8  -9   3        462.16        432.27        30.48 o
 -14  -8   3          5.92         17.19        19.56 o
 -13  -8   3        383.82        395.18        35.15 o
 -12  -8   3        447.10        360.72        29.13 o
 -11  -8   3         23.86         38.88        16.44 o
 -10  -8   3       2708.14       2650.38        60.17 o
  -9  -8   3         78.46         86.41        12.52 o
  -8  -8   3          8.44          8.55         7.76 o
  -7  -8   3        340.42        372.90        13.38 o
  -6  -8   3       1350.45       1285.26        21.39 o
  -5  -8   3       1079.55       1147.85        25.17 o
  -4  -8   3        468.97        466.81        16.79 o
  -3  -8   3       3747.31       3527.51        56.62 o
  -2  -8   3       4420.08       4345.39        67.57 o
  -1  -8   3       3300.21       3270.44        54.02 o
   0  -8   3       1513.98       1376.29        26.57 o
   1  -8   3       1599.26       1527.88        29.39 o
   2  -8   3        141.95        177.26        13.69 o
   3  -8   3        532.33        458.34        20.21 o
   4  -8   3       1215.67       1221.21        35.50 o
   5  -8   3         94.80        106.81        17.19 o
   6  -8   3       2609.60       2685.09        55.19 o
   7  -8   3       1607.26       1654.99        44.77 o
   8  -8   3        212.84        193.39        19.34 o
   9  -8   3        911.21        919.52        61.50 o
 -14  -7   3        178.39        255.52        42.08 o
 -13  -7   3         13.20         22.72        18.85 o
 -12  -7   3       2021.07       1964.08       105.48 o
 -11  -7   3       1619.59       1519.85        46.61 o
 -10  -7   3        103.42         93.74        20.22 o
  -9  -7   3       1729.11       1731.41        37.93 o
  -8  -7   3       1195.46       1091.40        25.51 o
  -7  -7   3        622.16        658.21        16.90 o
  -6  -7   3        146.38        182.02         8.27 o
  -5  -7   3       2480.72       2537.91        44.59 o
  -4  -7   3       1940.23       1698.78        42.02 o
  -3  -7   3       1752.79       2003.90        52.35 o
  -2  -7   3      15298.10      15597.17       257.58 o
  -1  -7   3        330.98        345.62        18.24 o
   0  -7   3       3002.27       2926.05        49.78 o
   1  -7   3         25.32         17.21         8.04 o
   2  -7   3       2707.41       2704.33        44.94 o
   3  -7   3       1986.11       1873.00        35.83 o
   4  -7   3         68.18         79.50        13.25 o
   5  -7   3          8.74         45.95        14.74 o
   6  -7   3        436.27        487.82        27.53 o
   7  -7   3       1230.79       1337.05        51.67 o
   8  -7   3        383.18        345.84        29.78 o
   9  -7   3        128.20         96.18        23.51 o
  10  -7   3        200.63        229.64        28.03 o
 -14  -6   3        407.41        477.28        38.73 o
 -13  -6   3         90.94        108.39        25.46 o
 -12  -6   3        506.41        542.06        68.68 o
 -11  -6   3       1039.47       1048.56        42.80 o
 -10  -6   3       3100.05       3120.19        69.00 o
  -9  -6   3       2255.94       2281.97        50.02 o
  -8  -6   3         72.84         77.21         9.24 o
  -7  -6   3        133.35        161.87        10.06 o
  -6  -6   3        668.82        735.67        23.66 o
  -5  -6   3       3381.54       3553.48        86.99 o
  -4  -6   3        345.69        385.97        18.27 o
  -3  -6   3       7265.74       8266.75       161.44 o
  -2  -6   3        230.44        333.93        25.50 o
  -1  -6   3       6964.34       6955.35       120.37 o
   0  -6   3        723.24        725.50        24.35 o
   1  -6   3         66.98         59.98        10.55 o
   2  -6   3       1251.82       1123.61        31.86 o
   3  -6   3         24.58         18.91         9.54 o
   4  -6   3       1673.88       1620.31        34.21 o
   5  -6   3        232.73        263.52        25.28 o
   6  -6   3          6.24          2.21        13.31 o
   7  -6   3         47.29         48.90        17.99 o
   8  -6   3        919.10        804.22        35.59 o
   9  -6   3         87.52        126.01        22.19 o
  10  -6   3        320.02        331.91        26.00 o
  11  -6   3        506.15        432.62        59.86 o
 -14  -5   3         96.60        131.54        30.82 o
 -13  -5   3         27.40         62.72        25.19 o
 -12  -5   3         44.04         39.76        19.00 o
 -11  -5   3       1739.49       1618.90        53.77 o
 -10  -5   3        120.52        142.10        16.15 o
  -9  -5   3       1562.78       1595.81        35.76 o
  -8  -5   3       6844.86       6677.89        94.39 o
  -7  -5   3         30.47         19.05         6.99 o
  -6  -5   3       1540.67       1585.68        34.75 o
  -5  -5   3         30.28         45.26         8.65 o
  -4  -5   3        102.43         57.51         5.90 o
  -3  -5   3       4233.77       4481.62        88.17 o
  -2  -5   3        680.53        773.23        22.29 o
  -1  -5   3       3825.55       4085.12        97.32 o
   0  -5   3        545.06        840.42        24.93 o
   1  -5   3      12615.93      13536.30       224.12 o
   2  -5   3        129.34         95.50        12.15 o
   3  -5   3        123.59        124.71        17.11 o
   4  -5   3       8023.81       7985.24       134.01 o
   5  -5   3        536.15        524.55        20.14 o
   6  -5   3       1719.58       1771.39        38.62 o
   7  -5   3        469.56        473.80        22.77 o
   8  -5   3         32.23         44.80        13.97 o
   9  -5   3         86.35         49.92        15.53 o
  10  -5   3        103.49         70.20        21.25 o
  11  -5   3         97.53        128.62        23.01 o
 -14  -4   3        162.05        152.88        26.33 o
 -13  -4   3         29.89         60.49        32.30 o
 -12  -4   3        275.83        267.83        26.75 o
 -11  -4   3        650.35        693.86        39.06 o
 -10  -4   3         25.58         33.57        14.02 o
  -9  -4   3         22.17         28.09        10.29 o
  -8  -4   3         57.01         70.96        10.13 o
  -7  -4   3       8490.22       8089.73       120.09 o
  -6  -4   3       1603.30       1538.61        32.49 o
  -5  -4   3       7742.28       7377.52       165.37 o
  -4  -4   3       1514.14       1311.59        30.89 o
  -3  -4   3        726.98        748.00        16.27 o
  -2  -4   3       1560.72       1442.52        29.49 o
  -1  -4   3       2180.66       1996.78        39.79 o
   0  -4   3         64.52         38.92         8.40 o
   1  -4   3       6108.31       6143.98       106.25 o
   2  -4   3         38.56          6.52         7.97 o
   3  -4   3         58.41         77.85        11.54 o
   4  -4   3        382.45        315.64        29.98 o
   5  -4   3      10358.48       9723.73       124.32 o
   6  -4   3       1563.94       1640.38        33.44 o
   7  -4   3       2364.90       2342.42        43.66 o
   8  -4   3       2701.11       2688.03        48.52 o
   9  -4   3       1062.36       1068.63        32.63 o
  10  -4   3       1091.64       1057.20        39.95 o
  11  -4   3        185.76        174.77        18.31 o
  12  -4   3        212.86        187.93        33.73 o
 -14  -3   3       1222.97       1134.80        49.06 o
 -13  -3   3        336.81        395.39        31.29 o
 -12  -3   3         95.31        125.36        22.96 o
 -11  -3   3       1318.82       1447.85        46.37 o
 -10  -3   3         18.00         -5.55        11.28 o
  -9  -3   3       1082.98       1103.43        30.58 o
  -8  -3   3        827.67        807.86        23.17 o
  -7  -3   3       1766.05       1695.62        35.27 o
  -6  -3   3       2923.88       2752.11        55.65 o
  -5  -3   3        819.47        907.28        23.57 o
  -4  -3   3       9933.99       9548.81       179.32 o
  -3  -3   3       7372.34       6875.52       105.97 o
  -2  -3   3      10103.93      10102.33       267.46 o
  -1  -3   3        516.96        690.06        15.64 o
   0  -3   3       4354.04       4179.16        73.97 o
   1  -3   3       2701.99       2639.50        45.18 o
   2  -3   3         69.43         18.94         7.58 o
   3  -3   3         24.16         37.72         8.49 o
   4  -3   3       1559.78       1558.23        50.29 o
   5  -3   3       1510.06       1529.19        40.83 o
   6  -3   3      10355.62       9930.44       133.55 o
   7  -3   3          5.79          2.74         8.90 o
   8  -3   3       2395.98       2418.36        43.01 o
   9  -3   3        146.06        206.17        15.90 o
  10  -3   3        145.32        143.08        17.96 o
  11  -3   3        745.52        746.68        35.31 o
  12  -3   3          8.77         -9.05        16.94 o
  13  -3   3        990.23       1076.23        98.97 o
 -14  -2   3        162.95         52.15        34.37 o
 -13  -2   3        440.98        511.11        29.18 o
 -12  -2   3        403.35        453.03        25.86 o
 -11  -2   3        151.62        164.00        18.95 o
 -10  -2   3       1102.25       1045.80        42.80 o
  -9  -2   3        389.87        392.94        20.25 o
  -8  -2   3       1336.47       1376.27        30.82 o
  -7  -2   3        243.73        252.37        14.90 o
  -6  -2   3      11411.35      12350.29       233.57 o
  -5  -2   3        102.87         94.32        10.68 o
  -4  -2   3         38.46         36.20         7.62 o
  -3  -2   3       9449.60       9111.42       152.15 o
  -2  -2   3       6775.91       6212.34       117.75 o
  -1  -2   3       7247.44       6810.44       128.11 o
   0  -2   3        321.00        403.39        12.22 o
   1  -2   3        262.67        272.96        18.23 o
   2  -2   3        861.28        942.65        27.12 o
   3  -2   3         34.52         46.38        12.82 o
   4  -2   3         32.56         36.24        12.62 o
   5  -2   3       2547.62       2724.70       125.49 o
   6  -2   3        545.19        454.59        28.00 o
   7  -2   3       1122.46       1072.67        25.64 o
   8  -2   3        909.24        899.70        29.98 o
   9  -2   3       1781.82       1934.76        38.67 o
  10  -2   3        629.53        590.07        27.06 o
  11  -2   3       1390.92       1462.02        39.50 o
  12  -2   3        101.77         83.73        17.47 o
  13  -2   3        123.78        109.57        20.51 o
 -13  -1   3        263.38        259.59        24.06 o
 -12  -1   3        661.35        700.78        41.80 o
 -11  -1   3        852.35        879.89        34.62 o
 -10  -1   3        193.86        236.12        18.31 o
  -9  -1   3       2361.21       2298.48        43.47 o
  -8  -1   3       1946.35       1919.52        36.57 o
  -7  -1   3         17.95         16.49        10.10 o
  -6  -1   3       1300.57       1390.64        40.39 o
  -5  -1   3          2.86         11.62         9.02 o
  -4  -1   3         50.65         30.06        11.55 o
  -3  -1   3        311.01        417.23        15.97 o
  -2  -1   3       1992.66       2210.29        45.59 o
  -1  -1   3       4828.13       5169.60        97.33 o
   0  -1   3        204.23        119.85        10.26 o
   1  -1   3      43862.21      45643.54       831.64 o
   2  -1   3       1063.18       1002.74        32.02 o
   3  -1   3       1936.22       1697.01        36.66 o
   4  -1   3         57.94         69.80         8.47 o
   5  -1   3         43.21         52.29        11.78 o
   6  -1   3        586.32        717.76        46.73 o
   7  -1   3       1020.17       1021.73        27.07 o
   8  -1   3        696.73        786.40        26.71 o
   9  -1   3        369.83        362.17        19.51 o
  10  -1   3        454.27        454.75        21.66 o
  11  -1   3         63.10         71.32        14.39 o
  12  -1   3       1901.70       1974.56        60.54 o
  13  -1   3        537.60        515.28        33.87 o
  14  -1   3        318.19        355.58        55.12 o
 -13   0   3         99.78         98.24        15.63 o
 -12   0   3          8.92          8.46        14.21 o
 -11   0   3         94.08        133.59        18.08 o
 -10   0   3         25.06         19.89        12.72 o
  -9   0   3       3795.34       3784.00        57.81 o
  -8   0   3         23.42         18.37         8.62 o
  -7   0   3        126.40        115.84        11.42 o
  -6   0   3       2003.93       1945.37        52.11 o
  -5   0   3       2332.60       2414.59        57.75 o
  -4   0   3        667.56        713.95        29.24 o
  -3   0   3         80.47        117.64         9.92 o
  -2   0   3       3634.07       3091.25        72.97 o
  -1   0   3         49.87         59.70         7.78 o
   0   0   3       3551.02       3617.08       107.89 o
   1   0   3         55.66        134.00        18.42 o
   2   0   3       1441.47       1621.62        63.94 o
   3   0   3      15700.32      16391.97       421.11 o
   4   0   3       4286.51       3908.12       112.39 o
   5   0   3      10047.01      10503.18       207.57 o
   6   0   3       1797.21       1559.70        68.40 o
   7   0   3        546.09        737.39        48.63 o
   8   0   3       1238.81       1167.49        25.98 o
   9   0   3        875.68        826.26        36.33 o
  10   0   3       2042.53       1963.48        41.50 o
  11   0   3        920.83       1005.96        34.06 o
  12   0   3        197.93        209.90        22.48 o
  13   0   3       1276.83       1357.19        56.38 o
  14   0   3        158.59        159.79        24.64 o
 -13   1   3         21.03          2.53        13.10 o
 -12   1   3        754.32        801.28        34.17 o
 -11   1   3        374.58        328.30        25.06 o
 -10   1   3       1197.86       1225.34        42.35 o
  -9   1   3         70.57         92.12        16.82 o
  -8   1   3       4375.22       4110.19        62.50 o
  -7   1   3        278.15        278.37        13.94 o
  -6   1   3         40.87         49.97        12.28 o
  -5   1   3       2818.68       2759.06        65.91 o
  -4   1   3        973.01        897.75        32.46 o
  -3   1   3       4772.64       4468.48       102.14 o
  -2   1   3         48.49        103.06         9.89 o
  -1   1   3       5718.29       6647.69       182.64 o
   0   1   3      18066.65      17270.97       370.36 o
   1   1   3       9063.24       8222.77       180.26 o
   2   1   3        504.48        492.73        20.64 o
   3   1   3       5083.35       4878.70       110.36 o
   4   1   3      10585.90      10786.15       208.85 o
   5   1   3      10515.95      10550.38       241.73 o
   6   1   3       8537.50       8963.09       312.91 o
   7   1   3        905.54        955.72        32.64 o
   8   1   3        695.27        727.53        24.45 o
   9   1   3        450.33        483.96        24.05 o
  10   1   3        117.34        117.92        13.01 o
  11   1   3        397.73        479.15        35.64 o
  12   1   3         27.46         39.43        17.57 o
  13   1   3        173.29        215.94        21.91 o
  14   1   3        637.01        657.41        38.14 o
  15   1   3         50.03         34.37        29.63 o
 -12   2   3         14.15          5.57        13.09 o
 -11   2   3        141.20        110.89        18.40 o
 -10   2   3        186.22        152.84        19.40 o
  -9   2   3        329.01        316.52        19.79 o
  -8   2   3        483.25        544.26        24.54 o
  -7   2   3       5094.46       4712.49        65.53 o
  -6   2   3        202.76        205.12        13.30 o
  -5   2   3       2761.82       2584.96        72.40 o
  -4   2   3        693.76        598.46        61.85 o
  -3   2   3        148.16        151.19        15.21 o
  -2   2   3       3882.74       3597.35        67.31 o
  -1   2   3       2692.67       2977.95        65.44 o
   0   2   3       7421.24       7962.31       154.41 o
   1   2   3      20078.87      22220.70       413.87 o
   2   2   3       1630.48       1733.83        40.67 o
   3   2   3       3010.01       3204.34        72.71 o
   4   2   3       4935.65       4948.05       101.95 o
   5   2   3      14039.48      14795.67       283.89 o
   6   2   3       1360.84       1500.74        41.65 o
   7   2   3        637.77        571.61        37.78 o
   8   2   3          0.93          9.55         9.01 o
   9   2   3        462.24        414.24        18.67 o
  10   2   3        867.57        835.43        27.12 o
  11   2   3        389.44        401.66        24.35 o
  12   2   3         19.40          3.07        16.06 o
  13   2   3         60.10         72.17        16.61 o
  14   2   3        711.55        715.00        37.42 o
  15   2   3          7.94         21.67        18.34 o
 -12   3   3         13.39         13.83        13.48 o
 -11   3   3        156.21        184.70        19.35 o
 -10   3   3        598.85        609.34        28.15 o
  -9   3   3        122.62        145.45        17.22 o
  -8   3   3         81.86         64.32        13.76 o
  -7   3   3         66.36         49.90        10.61 o
  -6   3   3        497.01        438.57        16.75 o
  -5   3   3         63.08         48.15        12.55 o
  -4   3   3       2715.84       2546.60       104.75 o
  -3   3   3        102.32        144.58        14.84 o
  -2   3   3       8451.53       8144.41       183.38 o
  -1   3   3       1833.73       1667.18        44.04 o
   0   3   3      14446.70      16221.74       307.88 o
   1   3   3      12294.29      10639.33       204.84 o
   2   3   3      13218.12      13931.71       264.47 o
   3   3   3         30.61         71.71        10.82 o
   4   3   3       6593.45       7548.33       228.13 o
   5   3   3       2803.80       2603.49        57.97 o
   6   3   3         78.81         51.80        10.25 o
   7   3   3      18315.49      19195.44       407.79 o
   8   3   3       3443.25       3140.76        56.99 o
   9   3   3        231.21        226.42        14.41 o
  10   3   3        790.28        873.48        36.32 o
  11   3   3       3221.94       3243.62        69.09 o
  12   3   3        420.23        508.13        32.44 o
  13   3   3          4.83        -12.41        13.67 o
  14   3   3          5.61         -4.91        14.08 o
  15   3   3        996.49       1032.95        39.92 o
 -12   4   3        423.32        454.55        52.74 o
 -11   4   3        162.76        176.23        17.91 o
 -10   4   3       3015.36       3123.32        68.15 o
  -9   4   3        315.89        321.35        20.17 o
  -8   4   3       1402.04       1495.16        40.42 o
  -7   4   3       1949.99       1896.72        34.99 o
  -6   4   3        186.11        158.92        12.40 o
  -5   4   3        792.80        800.63        33.33 o
  -4   4   3         52.47         98.47        17.88 o
  -3   4   3       1364.73       1159.35        64.15 o
  -2   4   3        947.94       1064.74        42.70 o
  -1   4   3      15874.40      15512.23       325.99 o
   0   4   3        168.43        196.17        16.54 o
   1   4   3        686.48        587.91        25.06 o
   2   4   3       5095.70       5589.11       114.60 o
   3   4   3       2871.25       2619.64        62.62 o
   4   4   3       6587.53       6580.65       115.21 o
   5   4   3        509.72        657.72        27.28 o
   6   4   3       3348.42       3642.26        70.07 o
   7   4   3       1147.73       1126.75        37.57 o
   8   4   3      15067.46      14290.53       267.33 o
   9   4   3       4790.97       4537.21        66.10 o
  10   4   3        243.06        243.88        20.16 o
  11   4   3       1001.44       1098.57        44.39 o
  12   4   3       1171.39       1193.08        42.96 o
  13   4   3        106.19        111.79        23.59 o
  14   4   3         36.11         35.22        15.88 o
  15   4   3         13.53         -1.21        14.01 o
 -11   5   3         41.37         44.63        17.40 o
 -10   5   3        699.35        783.12        33.24 o
  -9   5   3       5811.15       5713.48        83.04 o
  -8   5   3         61.61         58.91        12.85 o
  -7   5   3       1142.77       1105.30        35.58 o
  -6   5   3         46.94         60.13        11.30 o
  -5   5   3       1967.14       2032.35        35.90 o
  -4   5   3        551.51        517.78        18.43 o
  -3   5   3        956.86        859.00        41.23 o
  -2   5   3      11577.39      11850.49       270.56 o
  -1   5   3        966.96        896.27        34.54 o
   0   5   3      24825.15      23599.91       639.75 o
   1   5   3          0.62         22.15        15.77 o
   2   5   3       4973.63       5183.57        95.69 o
   3   5   3        523.68        293.13        15.42 o
   4   5   3        220.83        308.26        33.78 o
   5   5   3       1235.28       1064.54        32.12 o
   6   5   3       2376.04       2524.09        58.87 o
   7   5   3       5007.51       5223.34       101.64 o
   8   5   3        973.12        989.62        31.06 o
   9   5   3        738.42        688.34        27.66 o
  10   5   3       4436.93       4378.55        67.11 o
  11   5   3        493.35        463.65        26.15 o
  12   5   3       2272.38       2227.73        59.76 o
  13   5   3         22.40          2.63        15.81 o
  14   5   3         53.62         44.98        23.24 o
  15   5   3         34.43         53.10        16.10 o
 -10   6   3          2.90         -3.27        13.65 o
  -9   6   3        786.82        800.87        34.21 o
  -8   6   3       2395.95       2340.52        50.66 o
  -7   6   3        799.69        765.02        24.66 o
  -6   6   3       1760.85       1700.43        34.89 o
  -5   6   3         20.08         17.06         9.94 o
  -4   6   3        158.66        190.35        12.29 o
  -3   6   3        326.74        256.39        13.94 o
  -2   6   3         88.84         30.45        13.81 o
  -1   6   3       3562.56       3760.61       101.46 o
   0   6   3       1222.11       1175.33        34.49 o
   1   6   3      11288.96      11365.87       215.08 o
   2   6   3          1.67          6.08        10.16 o
   3   6   3       1708.29       1403.43        34.61 o
   4   6   3       2833.11       3046.15        68.45 o
   5   6   3         51.07         52.81        12.07 o
   6   6   3        544.32        571.72        22.50 o
   7   6   3       1935.60       2224.48        47.66 o
   8   6   3        532.34        531.81        20.00 o
   9   6   3       1071.97       1173.73        26.84 o
  10   6   3       1134.07       1098.18        29.66 o
  11   6   3        142.96        170.91        17.31 o
  12   6   3         33.58         29.69        14.89 o
  13   6   3       1971.37       1867.05        54.24 o
  14   6   3       1987.06       1971.79        58.27 o
  15   6   3        200.54        182.89        19.94 o
 -10   7   3        108.56         85.93        29.01 o
  -9   7   3         28.28         20.16        11.81 o
  -8   7   3       1485.73       1417.82        33.30 o
  -7   7   3         24.99         44.92        11.73 o
  -6   7   3        586.13        566.72        28.82 o
  -5   7   3       1428.05       1426.34        33.50 o
  -4   7   3        733.84        753.71        22.69 o
  -3   7   3       1960.28       1744.59        31.16 o
  -2   7   3        972.97       1017.87        25.93 o
  -1   7   3       1789.42       1995.25        32.71 o
   0   7   3        305.90        385.76        22.14 o
   1   7   3       2806.06       2557.66        54.48 o
   2   7   3       1728.92       2031.70        49.20 o
   3   7   3        100.88        211.49        16.90 o
   4   7   3      10938.62      12012.77       171.35 o
   5   7   3         43.90         30.68        10.39 o
   6   7   3       3008.44       2738.61        55.58 o
   7   7   3         74.45         98.72        11.48 o
   8   7   3       1416.15       1384.08        26.88 o
   9   7   3        453.21        455.12        19.54 o
  10   7   3         11.83         15.78         9.98 o
  11   7   3         15.08         12.86        12.73 o
  12   7   3        324.85        343.15        24.20 o
  13   7   3        550.77        557.16        28.74 o
  14   7   3        276.45        284.02        20.99 o
  15   7   3       1369.52       1354.83        74.69 o
  -9   8   3         83.77         61.05        21.78 o
  -8   8   3         59.95         77.34        13.75 o
  -7   8   3        715.71        675.60        26.29 o
  -6   8   3       1249.53       1206.31        32.54 o
  -5   8   3        566.78        499.15        21.48 o
  -4   8   3        219.75        213.51        14.51 o
  -3   8   3        910.72        868.47        24.74 o
  -2   8   3       2679.03       2377.53        37.22 o
  -1   8   3       2266.74       2333.20        34.24 o
   0   8   3         63.41         37.68         8.19 o
   1   8   3        201.62        235.95        13.74 o
   2   8   3        632.05        608.79        23.64 o
   3   8   3        274.10        273.48        15.56 o
   4   8   3       8823.44       9217.71       131.97 o
   5   8   3        121.85         68.27         9.98 o
   6   8   3       1451.82       1504.11        30.42 o
   7   8   3       2944.61       2605.49        44.12 o
   8   8   3        484.57        513.21        20.76 o
   9   8   3        135.73        155.64        13.59 o
  10   8   3        390.92        408.27        20.80 o
  11   8   3          7.06          0.30        11.29 o
  12   8   3       1550.74       1532.61        45.28 o
  13   8   3          2.99        -12.90        13.39 o
  14   8   3        829.38        785.16        31.24 o
  15   8   3         18.32         19.91        14.85 o
  -8   9   3          8.68         13.65        16.11 o
  -7   9   3        412.96        430.61        20.27 o
  -6   9   3        475.96        488.84        20.66 o
  -5   9   3       1389.11       1422.84        44.12 o
  -4   9   3       1392.01       1260.22        31.36 o
  -3   9   3         19.59         26.48        10.57 o
  -2   9   3       2608.97       2615.04        40.73 o
  -1   9   3       3187.25       3067.21        47.83 o
   0   9   3       1682.51       1734.44        29.73 o
   1   9   3        960.11       1022.13        29.70 o
   2   9   3         43.99         69.06         9.49 o
   3   9   3       1065.17       1139.99        24.71 o
   4   9   3        872.14        878.89        26.61 o
   5   9   3        709.57        674.21        20.84 o
   6   9   3       4092.77       4233.23        57.49 o
   7   9   3        577.17        461.99        18.91 o
   8   9   3       5536.79       5542.79        76.34 o
   9   9   3        262.76        245.05        17.13 o
  10   9   3        893.41        881.97        31.81 o
  11   9   3       3070.42       2977.72        58.92 o
  12   9   3         34.59         42.67        15.35 o
  13   9   3         97.54         76.49        15.88 o
  14   9   3          4.73        -13.82        13.82 o
  15   9   3        231.72        287.24        28.74 o
  -7  10   3          7.00          7.00        11.29 o
  -6  10   3        452.28        482.89        20.13 o
  -5  10   3         14.19         25.94        12.43 o
  -4  10   3        190.11        176.98        17.31 o
  -3  10   3        923.93        921.92        31.44 o
  -2  10   3         63.74         63.80        13.97 o
  -1  10   3       2058.55       2045.02        41.38 o
   0  10   3         44.07         46.21        11.78 o
   1  10   3        932.31        902.80        26.46 o
   2  10   3        191.05        196.38        14.18 o
   3  10   3        819.61        776.56        29.00 o
   4  10   3        327.81        330.79        14.55 o
   5  10   3        916.59        999.98        25.67 o
   6  10   3       1827.16       1740.71        32.34 o
   7  10   3        868.21        897.84        25.40 o
   8  10   3       2245.28       2349.87        43.09 o
   9  10   3        401.06        402.82        20.51 o
  10  10   3        329.02        341.83        21.47 o
  11  10   3         16.67         -0.46        14.09 o
  12  10   3        525.76        509.99        28.15 o
  13  10   3        413.17        419.88        27.93 o
  14  10   3         11.66          8.63        15.74 o
  15  10   3         14.93         -8.75        18.31 o
  -6  11   3        139.10        108.94        14.84 o
  -5  11   3         26.23         25.46        11.66 o
  -4  11   3         94.43         92.51        13.23 o
  -3  11   3         25.19          1.79        11.51 o
  -2  11   3         65.28         95.92        14.74 o
  -1  11   3         90.84        110.42        15.01 o
   0  11   3       3355.57       3234.40        60.12 o
   1  11   3        824.17        870.85        27.37 o
   2  11   3       1812.92       1814.74        36.65 o
   3  11   3        417.89        380.90        17.31 o
   4  11   3        720.14        707.38        21.57 o
   5  11   3       1603.93       1575.91        29.55 o
   6  11   3        754.85        749.03        28.60 o
   7  11   3         86.40         98.65        13.17 o
   8  11   3        100.96        100.75        14.09 o
   9  11   3        748.22        803.13        26.33 o
  10  11   3        338.29        338.40        20.98 o
  11  11   3       1581.92       1497.55        62.33 o
  12  11   3        247.61        306.03        28.40 o
  13  11   3        407.99        353.45        28.33 o
  14  11   3        228.75        271.90        24.21 o
  -5  12   3        630.39        632.48        32.49 o
  -4  12   3        194.88        196.81        14.87 o
  -3  12   3        112.45        153.57        14.87 o
  -2  12   3         28.72         13.84        11.57 o
  -1  12   3         37.01         21.01        12.28 o
   0  12   3       1913.53       1961.70        40.77 o
   1  12   3       1017.00       1038.95        39.35 o
   2  12   3       3989.50       4081.00        57.84 o
   3  12   3       2530.83       2497.95        43.75 o
   4  12   3         77.48         71.81        12.75 o
   5  12   3        710.93        706.90        23.25 o
   6  12   3       2000.45       2125.46        39.12 o
   7  12   3        538.76        529.68        22.62 o
   8  12   3         28.81         47.05        14.31 o
   9  12   3        257.90        273.40        21.35 o
  10  12   3       2466.17       2391.58        94.48 o
  11  12   3         13.08         23.58        21.44 o
  12  12   3        341.53        426.74        34.96 o
  13  12   3       1254.38       1260.85        56.09 o
  14  12   3        850.64        926.85        44.73 o
  -3  13   3        757.67        741.39        27.30 o
  -2  13   3         44.58         45.08        10.99 o
  -1  13   3         25.32         63.15        12.53 o
   0  13   3        301.90        326.87        19.30 o
   1  13   3       3745.46       3643.27        60.36 o
   2  13   3        303.58        294.04        18.82 o
   3  13   3        450.22        472.01        21.49 o
   4  13   3       1345.16       1313.63        37.62 o
   5  13   3         17.91         -0.55        12.35 o
   6  13   3       3696.57       3755.04        63.69 o
   7  13   3        123.03        152.85        20.64 o
   8  13   3        256.97        170.37        20.14 o
   9  13   3         28.42         33.07        16.05 o
  10  13   3        654.47        634.96        34.69 o
  11  13   3         42.89         48.50        18.53 o
  12  13   3        185.00        169.60        25.26 o
  13  13   3        219.41        258.93        29.06 o
  -2  14   3       1307.22       1267.63        43.17 o
  -1  14   3         85.06         96.19        12.46 o
   0  14   3         70.93         49.82        12.50 o
   1  14   3        167.22        185.86        16.07 o
   2  14   3       1098.91       1090.99        32.65 o
   3  14   3        584.25        586.23        23.22 o
   4  14   3         88.14         97.74        14.27 o
   5  14   3        938.32        926.10        32.17 o
   6  14   3         85.07         53.40        17.22 o
   7  14   3       2075.75       2010.82        54.92 o
   8  14   3        660.40        591.49        35.60 o
   9  14   3         53.29         25.64        22.39 o
  10  14   3         85.18         79.97        19.31 o
  11  14   3         12.76         39.80        16.50 o
  12  14   3         18.63         15.81        17.63 o
  13  14   3        143.24         83.39        23.75 o
   0  15   3       2334.10       2386.79        77.07 o
   1  15   3        117.65        130.42        14.10 o
   2  15   3         33.72         22.59        12.14 o
   3  15   3         19.65         13.43        11.78 o
   4  15   3        148.38        147.91        16.45 o
   5  15   3         10.90         25.14        12.92 o
   6  15   3         45.56         59.82        19.57 o
   7  15   3         82.41         93.96        21.22 o
   8  15   3        332.06        329.40        29.60 o
   9  15   3        528.72        552.36        32.65 o
  10  15   3        150.94        181.14        22.38 o
  11  15   3        113.52        125.97        21.55 o
  12  15   3        215.09        193.79        50.37 o
   3  16   3        784.82        696.35        71.12 o
   4  16   3        515.58        454.33        34.31 o
   5  16   3          6.77         -3.24        12.70 o
   6  16   3        121.49         82.84        18.80 o
   7  16   3        122.29        139.59        19.52 o
   8  16   3        515.03        578.31        29.11 o
   9  16   3         57.32         65.77        19.35 o
  -6 -15   4          9.00         42.67        36.74 o
  -5 -15   4        867.09        727.80        36.30 o
  -4 -15   4        225.01        231.08        24.44 o
  -3 -15   4        215.97        156.70        23.15 o
 -10 -14   4          8.87          3.04        27.26 o
  -9 -14   4         14.13         45.99        15.73 o
  -8 -14   4        346.00        301.30        27.18 o
  -7 -14   4        141.92        172.61        19.84 o
  -6 -14   4        293.78        288.04        20.07 o
  -5 -14   4       1329.84       1231.29        76.18 o
  -4 -14   4       3047.12       2842.87        85.08 o
  -3 -14   4        129.88        114.95        20.35 o
  -2 -14   4        551.12        558.94        31.78 o
  -1 -14   4          7.89          6.56        15.11 o
   0 -14   4         11.55         38.73        15.73 o
   1 -14   4          3.71         10.07        29.63 o
 -11 -13   4         43.31         45.04        37.93 o
 -10 -13   4       2057.39       1974.10        70.95 o
  -9 -13   4         61.05         53.15        16.28 o
  -8 -13   4         20.79         11.56        11.01 o
  -7 -13   4         37.61         43.84        12.50 o
  -6 -13   4        884.68        894.76        35.21 o
  -5 -13   4        817.15        841.66        34.07 o
  -4 -13   4        346.09        334.07        30.74 o
  -3 -13   4        867.12        954.54        58.87 o
  -2 -13   4         21.50         45.75        15.21 o
  -1 -13   4       1860.85       1889.59        52.34 o
   0 -13   4        272.66        228.99        23.64 o
   1 -13   4        520.67        492.33        32.78 o
   2 -13   4         23.28        -11.45        14.82 o
   3 -13   4         10.28          0.00        29.04 o
 -12 -12   4          5.28         -7.70        37.34 o
 -11 -12   4        470.81        336.02        67.56 o
 -10 -12   4       1859.68       1770.38        78.60 o
  -9 -12   4        541.18        566.12        25.62 o
  -8 -12   4       3511.67       3562.91        75.44 o
  -7 -12   4        201.09        188.28        15.33 o
  -6 -12   4        124.43         97.41        13.12 o
  -5 -12   4         28.95          4.77        10.90 o
  -4 -12   4         65.70         35.75        13.21 o
  -3 -12   4         51.12         73.60        16.34 o
  -2 -12   4        438.88        456.63        25.22 o
  -1 -12   4          1.93        -12.44        12.44 o
   0 -12   4       2518.91       2545.30        56.65 o
   1 -12   4          8.75         -1.12        16.46 o
   2 -12   4        767.00        823.54        41.36 o
   3 -12   4       2524.03       2501.64        54.25 o
   4 -12   4        521.03        448.87        24.41 o
 -12 -11   4         46.44         97.19        50.37 o
 -11 -11   4        512.61        524.95        44.87 o
 -10 -11   4        352.18        338.32        33.70 o
  -9 -11   4       2941.11       2887.33        57.93 o
  -8 -11   4         34.82         34.08        11.07 o
  -7 -11   4         29.92         23.04        10.60 o
  -6 -11   4       3536.01       3579.62        58.93 o
  -5 -11   4         35.45         16.69        10.60 o
  -4 -11   4        899.29        883.39        38.74 o
  -3 -11   4         80.44         81.64        12.38 o
  -2 -11   4       1036.03       1027.76        40.22 o
  -1 -11   4         43.44         43.61        14.26 o
   0 -11   4       4389.34       4346.75        81.00 o
   1 -11   4       1045.43       1069.17        49.16 o
   2 -11   4         25.94         -4.42        17.18 o
   3 -11   4       1337.68       1406.73        43.46 o
   4 -11   4        940.96        973.54        34.10 o
   5 -11   4        237.36        239.77        28.05 o
 -13 -10   4        147.69        135.65        35.26 o
 -12 -10   4         31.51         45.14        19.46 o
 -11 -10   4        102.74        132.54        35.43 o
 -10 -10   4       2815.52       2854.17        61.41 o
  -9 -10   4        355.03        386.88        20.58 o
  -8 -10   4       3807.86       3844.61        67.68 o
  -7 -10   4          7.78         13.62         9.06 o
  -6 -10   4        890.25        871.35        29.05 o
  -5 -10   4       1026.12       1088.30        51.08 o
  -4 -10   4         14.93          7.72         8.45 o
  -3 -10   4       1942.12       1983.89        37.40 o
  -2 -10   4        878.85        901.45        26.09 o
  -1 -10   4       1893.47       1935.67        41.12 o
   0 -10   4        775.64        788.81        29.85 o
   1 -10   4       1017.79        949.68        33.65 o
   2 -10   4        151.57        171.53        18.58 o
   3 -10   4         35.68         31.88        14.23 o
   4 -10   4       1333.73       1359.74        38.21 o
   5 -10   4        544.73        542.44        26.19 o
   6 -10   4        633.19        674.01        28.46 o
   7 -10   4         92.49         85.07        22.01 o
 -13  -9   4         14.24         27.85        20.15 o
 -12  -9   4        259.82        244.61        30.81 o
 -11  -9   4        101.67        116.13        18.51 o
 -10  -9   4         14.20          4.36        10.97 o
  -9  -9   4        291.52        322.14        19.57 o
  -8  -9   4        502.24        534.41        20.70 o
  -7  -9   4        832.17        813.53        23.47 o
  -6  -9   4         21.64         35.45         6.99 o
  -5  -9   4         90.47         91.20         9.44 o
  -4  -9   4         72.99         86.64         8.77 o
  -3  -9   4        227.07        212.59        11.07 o
  -2  -9   4        437.38        490.49        22.33 o
  -1  -9   4        616.20        693.55        24.46 o
   0  -9   4         22.49         20.02        10.04 o
   1  -9   4        711.52        691.91        26.08 o
   2  -9   4         10.58         30.89        11.93 o
   3  -9   4         40.33         46.53        13.18 o
   4  -9   4        932.56        950.63        33.87 o
   5  -9   4        403.29        429.28        26.87 o
   6  -9   4       1119.66       1200.34        38.17 o
   7  -9   4        218.40        270.22        22.64 o
   8  -9   4         69.13         56.70        19.81 o
 -14  -8   4         83.48        103.71        23.11 o
 -13  -8   4        667.63        744.35        55.71 o
 -12  -8   4        947.26        928.29        55.63 o
 -11  -8   4        772.15        769.07        37.39 o
 -10  -8   4         49.63         57.38        17.33 o
  -9  -8   4         16.20         35.88        10.32 o
  -8  -8   4       1128.61       1148.90        44.08 o
  -7  -8   4        568.57        563.10        29.41 o
  -6  -8   4         19.63         31.21         6.00 o
  -5  -8   4         90.47        120.20         7.68 o
  -4  -8   4        856.33        788.87        16.09 o
  -3  -8   4          6.65         17.14         5.48 o
  -2  -8   4       2965.80       2937.74        42.93 o
  -1  -8   4       1431.91       1513.68        28.85 o
   0  -8   4         82.59         86.51        10.51 o
   1  -8   4       2221.07       2056.24        36.47 o
   2  -8   4       1333.07       1264.65        29.55 o
   3  -8   4       2011.74       1952.59        40.29 o
   4  -8   4         85.42        106.64        13.91 o
   5  -8   4       1426.36       1464.14        38.28 o
   6  -8   4        425.10        447.62        24.60 o
   7  -8   4       1154.70       1198.04        42.72 o
   8  -8   4        356.87        360.31        23.65 o
   9  -8   4        418.12        390.00        28.91 o
 -14  -7   4        262.53        293.35        36.15 o
 -13  -7   4        862.39        903.62        72.30 o
 -12  -7   4        527.88        515.00        53.93 o
 -11  -7   4        944.71        992.04        46.29 o
 -10  -7   4       3029.77       3036.93        76.49 o
  -9  -7   4         21.68         29.20        16.97 o
  -8  -7   4        342.10        375.70        16.61 o
  -7  -7   4         85.74         77.10         8.04 o
  -6  -7   4        221.19        232.82        11.06 o
  -5  -7   4        321.41        304.86        15.02 o
  -4  -7   4        361.80        330.05        15.48 o
  -3  -7   4       5930.30       6183.45       106.51 o
  -2  -7   4         30.64         48.95         9.32 o
  -1  -7   4      10783.53      10705.52       145.20 o
   0  -7   4        818.82        905.47        25.03 o
   1  -7   4        380.90        279.60        16.27 o
   2  -7   4       4955.29       4856.27        63.74 o
   3  -7   4         42.11         25.26         9.94 o
   4  -7   4        914.26        914.14        27.75 o
   5  -7   4        264.99        272.50        18.10 o
   6  -7   4        223.38        256.51        19.98 o
   7  -7   4       1224.40       1177.78        46.55 o
   8  -7   4       1895.39       2002.44        57.35 o
   9  -7   4        440.06        437.47        25.26 o
  10  -7   4         26.78          6.34        18.40 o
 -14  -6   4        289.20        347.88        40.30 o
 -13  -6   4       1430.15       1370.48       126.23 o
 -12  -6   4        892.37        829.22        54.32 o
 -11  -6   4        657.74        634.61        44.44 o
 -10  -6   4       1238.62       1210.63        42.56 o
  -9  -6   4       1129.99       1137.85        35.93 o
  -8  -6   4       1271.99       1213.65        26.81 o
  -7  -6   4         63.57         50.26         7.68 o
  -6  -6   4        518.51        552.06        20.51 o
  -5  -6   4        534.83        567.61        24.65 o
  -4  -6   4       3875.14       3707.30        98.71 o
  -3  -6   4         14.06         44.21         7.59 o
  -2  -6   4       7159.17       7497.56       148.49 o
  -1  -6   4        163.65        145.67        12.87 o
   0  -6   4       2820.57       2600.02        49.90 o
   1  -6   4       1086.70       1115.49        28.50 o
   2  -6   4       1591.47       1693.34        31.76 o
   3  -6   4        726.68        733.30        23.39 o
   4  -6   4        779.04        800.01        24.87 o
   5  -6   4          5.23         -9.83        11.33 o
   6  -6   4        148.25        144.45        17.83 o
   7  -6   4         27.53          0.52        16.42 o
   8  -6   4         38.28         24.56        19.00 o
   9  -6   4        426.32        407.53        28.42 o
  10  -6   4        350.39        343.19        27.03 o
  11  -6   4        200.98        156.46        42.08 o
 -14  -5   4        279.15        253.08        29.19 o
 -13  -5   4         63.95         43.30        22.34 o
 -12  -5   4        164.07        151.81        35.26 o
 -11  -5   4       1008.33       1024.24        56.89 o
 -10  -5   4         11.47         18.26        12.72 o
  -9  -5   4         71.06         75.19        14.10 o
  -8  -5   4       2888.22       3108.30        50.76 o
  -7  -5   4       2139.28       2018.56        33.57 o
  -6  -5   4        886.10        891.95        25.78 o
  -5  -5   4        221.46        206.10        14.03 o
  -4  -5   4       1666.58       1800.11        42.30 o
  -3  -5   4         81.88         95.06        16.08 o
  -2  -5   4        684.50        703.24        18.62 o
  -1  -5   4         96.06         94.46        16.51 o
   0  -5   4        269.16        384.09        22.05 o
   1  -5   4       1340.97       1504.42        40.86 o
   2  -5   4        805.68        891.78        26.52 o
   3  -5   4       3551.12       3627.09        69.23 o
   4  -5   4        765.98        921.27        26.47 o
   5  -5   4       3882.26       3737.73        56.12 o
   6  -5   4          0.65         -4.21        13.15 o
   7  -5   4        534.16        573.31        31.18 o
   8  -5   4        130.04        136.15        24.62 o
   9  -5   4         77.15         60.32        20.84 o
  10  -5   4         38.79         38.72        21.06 o
  11  -5   4        679.98        644.57        37.21 o
 -14  -4   4        124.99         81.02        21.68 o
 -13  -4   4        116.69        131.79        28.01 o
 -12  -4   4         39.64         72.19        22.20 o
 -11  -4   4         11.91         33.84        16.62 o
 -10  -4   4        593.23        517.93        28.95 o
  -9  -4   4        164.85        181.87        17.60 o
  -8  -4   4         64.04         68.53        10.96 o
  -7  -4   4       1810.91       1833.95        34.12 o
  -6  -4   4        943.41        807.87        28.77 o
  -5  -4   4        726.91        692.07        33.86 o
  -4  -4   4       4603.16       4457.99        87.32 o
  -3  -4   4        715.33        426.52        33.50 o
  -2  -4   4      10719.46      12166.86       325.29 o
  -1  -4   4        549.95        677.37        39.41 o
   0  -4   4       4886.86       5148.47       104.14 o
   1  -4   4       7728.67       7848.21       133.72 o
   2  -4   4        503.95        532.38        24.16 o
   3  -4   4       5647.66       6197.73       112.88 o
   4  -4   4       9645.66       9308.74       164.64 o
   5  -4   4        140.85        141.91        12.94 o
   6  -4   4      13429.58      13385.02       177.64 o
   7  -4   4        125.05        151.31        21.55 o
   8  -4   4        446.02        504.26        24.81 o
   9  -4   4         20.39         10.58        14.72 o
  10  -4   4         10.48          1.04        15.57 o
  11  -4   4         15.77         25.53        23.05 o
  12  -4   4          9.50         -3.09        41.24 o
 -13  -3   4          9.19          8.28        56.60 o
 -12  -3   4        636.47        681.94        46.42 o
 -11  -3   4        881.55        859.48        43.96 o
 -10  -3   4       3111.11       3075.20        72.15 o
  -9  -3   4         68.11         50.23        13.55 o
  -8  -3   4       1185.65       1073.09        29.85 o
  -7  -3   4       1266.00       1229.00        29.76 o
  -6  -3   4       1515.65       1396.40        37.42 o
  -5  -3   4         65.34         45.84        10.84 o
  -4  -3   4       7703.58       8119.51       139.24 o
  -3  -3   4      15984.93      15851.64       243.92 o
  -2  -3   4       4869.04       4324.30       127.52 o
  -1  -3   4       3683.17       3613.94        53.60 o
   0  -3   4       1773.71       1620.30        33.68 o
   1  -3   4       9654.45      10183.45       168.31 o
   2  -3   4        242.68        256.75        15.33 o
   3  -3   4       2714.26       2705.38        67.27 o
   4  -3   4       3365.32       3358.94       149.43 o
   5  -3   4       2873.10       2896.39        93.30 o
   6  -3   4       1144.79       1089.88        33.46 o
   7  -3   4        877.15        814.44        27.00 o
   8  -3   4        277.00        273.43        25.06 o
   9  -3   4        281.35        271.73        20.18 o
  10  -3   4        544.86        567.32        26.17 o
  11  -3   4         25.60         42.29        15.67 o
  12  -3   4        298.62        318.47        29.08 o
  13  -3   4        344.24        352.03        42.52 o
 -13  -2   4          7.40        -14.22        14.22 o
 -12  -2   4         18.37         26.42        18.18 o
 -11  -2   4       3336.46       3262.11        70.35 o
 -10  -2   4         18.30         27.37        13.23 o
  -9  -2   4        944.25       1014.53        33.40 o
  -8  -2   4        457.52        507.33        20.51 o
  -7  -2   4        514.86        522.48        20.15 o
  -6  -2   4        701.33        746.36        27.48 o
  -5  -2   4         20.42         71.67        12.32 o
  -4  -2   4       8905.71       9104.87       201.96 o
  -3  -2   4          3.58         28.78         5.98 o
  -2  -2   4      23280.81      22546.83       336.32 o
  -1  -2   4        693.06        595.40        19.27 o
   0  -2   4      11822.82      12569.82       208.05 o
   1  -2   4         23.67         56.20         7.50 o
   2  -2   4       3399.67       3468.34        70.79 o
   3  -2   4         47.94         51.31        11.46 o
   4  -2   4        383.42        448.75        22.02 o
   5  -2   4         19.38         12.03        12.82 o
   6  -2   4       2815.38       2845.47        64.94 o
   7  -2   4       1723.45       1567.18        32.04 o
   8  -2   4        945.02        981.41        33.37 o
   9  -2   4        503.64        518.12        26.21 o
  10  -2   4       1061.17       1066.20        57.72 o
  11  -2   4         64.39         55.31        15.13 o
  12  -2   4        395.95        406.20        23.98 o
  13  -2   4        106.25         54.68        19.02 o
 -13  -1   4       1557.30       1433.82        42.14 o
 -12  -1   4         16.60         24.73        15.30 o
 -11  -1   4         16.96          0.41        13.08 o
 -10  -1   4        459.38        500.73        25.31 o
  -9  -1   4        794.00        783.99        29.80 o
  -8  -1   4         49.59         21.72        10.72 o
  -7  -1   4        560.26        572.07        23.48 o
  -6  -1   4        342.60        352.35        21.68 o
  -5  -1   4         47.54         71.88        11.37 o
  -4  -1   4        354.27        427.55        18.73 o
  -3  -1   4       4412.36       4373.31        88.04 o
  -2  -1   4       1291.85       1207.27        40.91 o
  -1  -1   4       9568.92       9505.12       177.81 o
   0  -1   4       1556.96       1698.75        37.11 o
   1  -1   4       1251.07       1164.57        34.40 o
   2  -1   4         52.67         90.56         9.44 o
   3  -1   4       1220.06       1193.33        32.07 o
   4  -1   4        268.51        224.59        16.12 o
   5  -1   4       1122.14       1108.51        40.42 o
   6  -1   4       1212.31       1331.58        43.64 o
   7  -1   4        794.55        857.65        28.30 o
   8  -1   4       1810.46       1837.32        36.16 o
   9  -1   4       2580.17       2539.47        46.14 o
  10  -1   4       1190.77       1222.18        37.70 o
  11  -1   4        474.00        512.53        31.11 o
  12  -1   4        294.08        311.67        22.69 o
  13  -1   4        695.86        770.73        38.43 o
  14  -1   4         10.57         37.34        35.56 o
 -13   0   4        135.02        125.70        20.72 o
 -12   0   4        129.40        144.35        15.86 o
 -11   0   4        125.68        161.31        18.49 o
 -10   0   4       1517.33       1530.46        41.12 o
  -9   0   4        253.93        258.56        17.02 o
  -8   0   4       5194.03       5078.17        70.89 o
  -7   0   4        178.11        184.92        13.90 o
  -6   0   4        490.17        505.59        28.39 o
  -5   0   4       7312.57       7352.22       146.34 o
  -4   0   4       3230.29       3205.31        77.58 o
  -3   0   4        183.62        174.82        14.29 o
  -2   0   4       1490.67       1407.04        29.07 o
  -1   0   4      15223.62      14457.22       344.81 o
   0   0   4         88.01        104.87         8.82 o
   1   0   4      20884.31      21691.11       399.50 o
   2   0   4       5342.82       5572.01       127.70 o
   3   0   4        279.78        253.18        12.31 o
   4   0   4       9084.21       9029.86       154.54 o
   5   0   4       1277.14        999.73        33.03 o
   6   0   4       2396.34       2490.84        75.80 o
   7   0   4        123.42        227.42        36.42 o
   8   0   4       2512.74       2585.92        50.30 o
   9   0   4        587.84        508.17        26.87 o
  10   0   4          9.11          7.85        11.75 o
  11   0   4       1648.67       1629.84        58.18 o
  12   0   4        512.78        509.79        34.28 o
  13   0   4        453.01        551.84        37.07 o
  14   0   4       1470.36       1579.27        81.55 o
 -13   1   4        173.29        146.38        40.89 o
 -12   1   4         53.38         37.71        14.12 o
 -11   1   4        237.19        243.07        22.00 o
 -10   1   4        292.73        303.90        21.11 o
  -9   1   4       5245.48       5311.52        78.18 o
  -8   1   4        820.35        921.09        31.33 o
  -7   1   4       5877.32       5595.98        69.72 o
  -6   1   4        274.18        281.79        16.57 o
  -5   1   4       2935.35       3026.03        73.82 o
  -4   1   4       1443.32       1214.58        35.71 o
  -3   1   4       2114.85       2080.75        47.33 o
  -2   1   4       1264.08       1585.73        45.98 o
  -1   1   4       4801.94       5053.40        97.29 o
   0   1   4      25911.05      26082.55       788.21 o
   1   1   4      12031.88      12703.88       339.56 o
   2   1   4       3567.49       3030.15       133.26 o
   3   1   4       9932.59       9412.82       220.58 o
   4   1   4        275.87        289.37        17.91 o
   5   1   4       9274.37       8888.19       324.02 o
   6   1   4       2016.52       2119.38        58.73 o
   7   1   4        136.31        215.74        28.51 o
   8   1   4       1008.60       1046.95        27.52 o
   9   1   4        190.71        218.13        16.60 o
  10   1   4          6.19         10.04        11.95 o
  11   1   4         17.74         19.70        13.38 o
  12   1   4       1550.98       1665.43        46.47 o
  13   1   4        131.05        109.53        21.28 o
  14   1   4        664.09        608.44        35.99 o
  15   1   4        610.80        555.89        61.63 o
 -12   2   4        287.10        306.75        20.45 o
 -11   2   4         15.51         20.67        14.92 o
 -10   2   4       1181.62       1189.92        43.77 o
  -9   2   4        700.45        762.00        30.13 o
  -8   2   4       1854.18       1798.05        41.40 o
  -7   2   4        435.74        403.71        20.67 o
  -6   2   4       6994.96       6696.11        79.78 o
  -5   2   4         55.76         48.19        11.91 o
  -4   2   4       4868.26       5106.85       108.45 o
  -3   2   4         16.19          0.44        13.79 o
  -2   2   4       2822.87       3056.46        65.13 o
  -1   2   4       1223.56       1162.88        37.12 o
   0   2   4        880.52        811.50        30.63 o
   1   2   4       6479.90       7056.54       138.61 o
   2   2   4       9104.68       9091.12       192.38 o
   3   2   4         39.01         57.05        10.35 o
   4   2   4      16261.63      16861.75       320.98 o
   5   2   4       1966.82       1889.36        49.54 o
   6   2   4       3510.89       3196.66        88.75 o
   7   2   4         35.32         21.45        11.66 o
   8   2   4        245.03        333.57        17.16 o
   9   2   4       1412.86       1430.62        29.84 o
  10   2   4         69.17         62.38        13.31 o
  11   2   4        336.50        320.30        21.41 o
  12   2   4         18.24          9.14        16.19 o
  13   2   4        128.57        173.38        22.73 o
  14   2   4         69.73         67.34        16.23 o
  15   2   4        672.23        733.68        42.62 o
 -12   3   4       1008.54       1023.08        36.57 o
 -11   3   4        184.17        224.93        19.80 o
 -10   3   4        156.24        151.25        17.55 o
  -9   3   4        159.49        202.59        18.89 o
  -8   3   4        179.03        199.64        17.37 o
  -7   3   4        356.46        349.25        19.47 o
  -6   3   4        514.65        488.30        25.82 o
  -5   3   4       1406.37       1385.30        27.39 o
  -4   3   4        198.19        226.91        28.40 o
  -3   3   4       4897.66       4553.55        97.92 o
  -2   3   4       1739.27       1790.26        63.25 o
  -1   3   4       4029.51       3978.05        75.04 o
   0   3   4       6667.24       7158.93       182.88 o
   1   3   4      12949.92      12918.89       248.24 o
   2   3   4        990.22       1262.26        36.22 o
   3   3   4       8903.38       8921.44       188.50 o
   4   3   4       1983.99       1962.00        62.85 o
   5   3   4       5821.41       5614.78       117.71 o
   6   3   4        800.64        720.41        28.29 o
   7   3   4       2730.23       2397.49        65.09 o
   8   3   4       4630.22       4352.93        76.71 o
   9   3   4       1349.58       1265.84        28.71 o
  10   3   4        131.06        169.51        14.67 o
  11   3   4        234.54        284.89        19.18 o
  12   3   4        927.39        922.61        41.03 o
  13   3   4         92.21         83.97        18.67 o
  14   3   4        310.71        250.31        22.28 o
  15   3   4        162.09        179.32        22.80 o
 -11   4   4         51.17         85.29        14.78 o
 -10   4   4        937.67        859.19        31.13 o
  -9   4   4        503.54        504.40        23.62 o
  -8   4   4       1260.88       1180.34        36.94 o
  -7   4   4          1.57         -6.97        11.06 o
  -6   4   4         12.89          3.16         8.93 o
  -5   4   4       3709.00       3544.12        52.21 o
  -4   4   4        751.58        750.10        24.12 o
  -3   4   4        802.84        772.68        42.71 o
  -2   4   4      11758.94      10827.29       210.07 o
  -1   4   4         87.16        128.89        12.62 o
   0   4   4      19707.30      19197.02       455.84 o
   1   4   4        285.38        324.66        22.07 o
   2   4   4       1191.27       1240.82        37.24 o
   3   4   4       5785.59       5507.26       126.09 o
   4   4   4        931.23        762.29        70.14 o
   5   4   4        408.51        464.23        24.64 o
   6   4   4        913.27       1004.21        62.37 o
   7   4   4        109.09         52.15        12.98 o
   8   4   4       2010.05       1954.33        46.84 o
   9   4   4       2891.52       2667.29        46.70 o
  10   4   4       4476.66       4238.82        69.39 o
  11   4   4        174.00        146.53        18.50 o
  12   4   4        865.69        894.40        72.29 o
  13   4   4        203.81        203.00        22.48 o
  14   4   4         51.62         58.20        19.24 o
  15   4   4         70.93         86.74        17.56 o
 -11   5   4         38.16         19.67        25.48 o
 -10   5   4        291.08        316.25        20.75 o
  -9   5   4         74.21         67.56        13.46 o
  -8   5   4       3451.08       3539.82        63.28 o
  -7   5   4        506.78        476.58        24.00 o
  -6   5   4        734.10        785.03        24.34 o
  -5   5   4       2608.52       2567.11        41.80 o
  -4   5   4        912.09        890.24        24.11 o
  -3   5   4       5690.51       5976.91        82.54 o
  -2   5   4       2162.80       1743.69        52.95 o
  -1   5   4       3967.88       3464.15       153.98 o
   0   5   4         73.57         52.58        13.35 o
   1   5   4      14076.01      13665.90       333.09 o
   2   5   4        328.38        220.29        17.95 o
   3   5   4       1753.13       1702.51        64.55 o
   4   5   4        335.03        257.80        17.80 o
   5   5   4        164.08        243.97        20.17 o
   6   5   4          5.22          3.39        10.57 o
   7   5   4       7686.19       7849.06       120.16 o
   8   5   4       2461.33       2280.31        43.00 o
   9   5   4       1494.34       1656.19        34.45 o
  10   5   4       1036.29       1040.58        42.49 o
  11   5   4       7093.15       6984.61       129.23 o
  12   5   4        460.38        481.61        30.65 o
  13   5   4       2814.43       2631.11        65.92 o
  14   5   4         34.81         16.68        15.40 o
  15   5   4        131.29        121.02        18.93 o
 -10   6   4       1162.42       1140.50        37.97 o
  -9   6   4          6.91          7.92        11.53 o
  -8   6   4       1952.72       2092.31        45.28 o
  -7   6   4       1423.28       1435.80        35.74 o
  -6   6   4        250.30        262.13        16.41 o
  -5   6   4       1362.92       1402.98        34.22 o
  -4   6   4        173.48        182.35        13.65 o
  -3   6   4        606.23        631.38        19.95 o
  -2   6   4       1115.19       1251.54        26.75 o
  -1   6   4       1614.37       1604.97        49.86 o
   0   6   4       5498.73       5673.69       139.77 o
   1   6   4         60.41         40.50        14.04 o
   2   6   4       6166.90       6009.76       124.36 o
   3   6   4        547.42        588.63        52.07 o
   4   6   4       3913.19       3539.89        69.62 o
   5   6   4         71.77         36.14        11.05 o
   6   6   4       1749.92       1694.53        39.63 o
   7   6   4        164.27        184.17        14.36 o
   8   6   4       1498.48       1430.06        29.19 o
   9   6   4       1355.90       1303.12        28.65 o
  10   6   4         75.46         70.03        15.05 o
  11   6   4        506.41        540.33        28.80 o
  12   6   4        868.30       1009.58        43.34 o
  13   6   4        673.42        684.36        42.98 o
  14   6   4        779.48        880.98        38.64 o
  15   6   4        503.13        467.69        28.68 o
  -9   7   4        515.79        524.15        27.60 o
  -8   7   4         48.27         81.00        14.07 o
  -7   7   4        542.66        539.54        22.42 o
  -6   7   4         73.25         74.19        12.53 o
  -5   7   4         42.30         56.76        11.93 o
  -4   7   4       1792.49       1832.61        33.52 o
  -3   7   4        247.40        271.90        14.43 o
  -2   7   4       1524.27       1407.97        26.80 o
  -1   7   4       2618.50       2771.73        38.34 o
   0   7   4       2259.46       2301.17        49.43 o
   1   7   4        275.53        383.35        20.84 o
   2   7   4       2030.94       1727.83        43.16 o
   3   7   4         51.40         37.12        11.91 o
   4   7   4         89.82        141.28        14.65 o
   5   7   4       2527.00       2239.61        41.40 o
   6   7   4         85.31        132.55        13.20 o
   7   7   4       3050.27       3001.02        64.45 o
   8   7   4        640.17        693.29        26.28 o
   9   7   4         74.41         83.23        11.04 o
  10   7   4        565.46        591.79        23.89 o
  11   7   4       1121.47       1155.64        66.13 o
  12   7   4        181.55        131.04        20.67 o
  13   7   4        546.49        502.87        30.80 o
  14   7   4       1262.54       1272.72        46.03 o
  15   7   4         63.96         82.23        17.00 o
  -9   8   4        933.40        907.30        83.80 o
  -8   8   4        128.42        150.59        15.74 o
  -7   8   4        964.52        958.63        27.33 o
  -6   8   4       1662.54       1673.04        35.07 o
  -5   8   4        488.25        483.30        21.09 o
  -4   8   4       1176.14       1097.90        29.20 o
  -3   8   4       1503.65       1555.40        31.14 o
  -2   8   4       2543.28       2668.18        43.40 o
  -1   8   4       3422.08       3508.13        45.38 o
   0   8   4       3645.63       3768.61        47.02 o
   1   8   4        120.71         89.30        10.25 o
   2   8   4       1080.79       1008.44        25.44 o
   3   8   4        959.13       1015.96        25.84 o
   4   8   4         97.72        118.54        12.16 o
   5   8   4       2066.70       1902.61        37.65 o
   6   8   4       2937.46       2887.01        59.64 o
   7   8   4        738.49        741.57        26.67 o
   8   8   4       2608.52       2494.07        38.80 o
   9   8   4        425.26        443.22        18.44 o
  10   8   4       4770.57       4841.04        69.96 o
  11   8   4       1873.10       1831.37        43.33 o
  12   8   4        180.10        172.14        19.59 o
  13   8   4        878.00        820.03        42.14 o
  14   8   4         41.64         71.58        20.81 o
  15   8   4        642.62        557.68        47.56 o
  -8   9   4        249.06        279.49        25.68 o
  -7   9   4         69.02         73.34        12.34 o
  -6   9   4        982.30        962.95        32.34 o
  -5   9   4         53.92         61.62        12.16 o
  -4   9   4        104.86         99.96        13.07 o
  -3   9   4       4882.29       4875.76        64.94 o
  -2   9   4         74.30         62.83        11.23 o
  -1   9   4       6357.81       6158.95        70.81 o
   0   9   4        225.54        207.88        12.71 o
   1   9   4         50.04         60.22         9.41 o
   2   9   4        566.85        510.18        17.80 o
   3   9   4       1155.92       1154.49        25.43 o
   4   9   4        124.41        127.93        11.72 o
   5   9   4        234.65        253.97        13.26 o
   6   9   4       4083.12       4048.20        50.94 o
   7   9   4       1812.61       1682.71        28.74 o
   8   9   4       3159.17       3155.19        45.27 o
   9   9   4       2681.12       2533.19        41.56 o
  10   9   4       2007.87       1988.02        41.64 o
  11   9   4        516.68        510.55        25.03 o
  12   9   4        617.68        596.32        32.09 o
  13   9   4         10.01        -13.48        13.48 o
  14   9   4        848.45        810.35        39.66 o
  15   9   4         61.46         79.40        18.08 o
  -7  10   4          3.30         -4.67        12.94 o
  -6  10   4         82.68         90.32        12.96 o
  -5  10   4          2.00         -0.49        11.59 o
  -4  10   4         86.00         96.78        14.33 o
  -3  10   4         39.03         38.16        11.85 o
  -2  10   4       4195.25       4383.75        62.69 o
  -1  10   4         88.98        118.81        12.99 o
   0  10   4       3932.10       3740.57        51.39 o
   1  10   4         58.78         77.21        11.35 o
   2  10   4        245.55        266.49        17.96 o
   3  10   4        239.93        250.93        15.40 o
   4  10   4         10.94         14.89         9.48 o
   5  10   4        532.46        546.51        19.38 o
   6  10   4         68.79         96.30        10.89 o
   7  10   4       1811.69       1730.93        33.11 o
   8  10   4        801.68        787.02        23.90 o
   9  10   4       1439.05       1538.08        31.42 o
  10  10   4         17.45         27.57        11.59 o
  11  10   4        411.58        399.14        26.16 o
  12  10   4        794.24        745.22        29.71 o
  13  10   4          5.13        -10.57        12.02 o
  14  10   4        210.50        201.13        18.50 o
  15  10   4          8.52        -12.74        15.05 o
  -6  11   4        114.09        114.32        17.68 o
  -5  11   4         11.71         31.01        10.91 o
  -4  11   4         11.42         11.03        11.87 o
  -3  11   4        359.38        392.04        21.52 o
  -2  11   4        574.65        551.74        26.29 o
  -1  11   4        139.95        164.63        16.21 o
   0  11   4        827.88        780.92        31.31 o
   1  11   4        781.08        761.32        25.95 o
   2  11   4       1482.71       1645.46        39.29 o
   3  11   4       2258.88       2216.28        43.28 o
   4  11   4          0.65         11.08        10.77 o
   5  11   4        627.24        659.03        25.71 o
   6  11   4          9.95          7.93         9.97 o
   7  11   4        131.43        154.89        14.17 o
   8  11   4         49.99         73.88        12.28 o
   9  11   4        260.33        240.44        19.56 o
  10  11   4        950.97       1001.35        58.70 o
  11  11   4        388.69        437.73        25.68 o
  12  11   4        735.94        777.29        31.05 o
  13  11   4        508.14        487.65        29.46 o
  14  11   4        187.73        182.66        18.18 o
  -5  12   4         80.58         44.61        21.85 o
  -4  12   4         46.18         45.05        11.93 o
  -3  12   4        487.04        499.76        21.74 o
  -2  12   4         28.84         14.98        11.47 o
  -1  12   4          1.08        -11.54        11.54 o
   0  12   4        551.65        575.50        26.16 o
   1  12   4       1106.86       1102.30        47.03 o
   2  12   4         49.54         50.04        14.31 o
   3  12   4         34.62         33.92        12.48 o
   4  12   4       1871.91       1898.41        39.05 o
   5  12   4       2076.64       1997.62        39.36 o
   6  12   4       3755.40       3816.72        61.18 o
   7  12   4         79.42         75.76        13.20 o
   8  12   4         33.31         29.50        13.51 o
   9  12   4        551.11        586.90        27.62 o
  10  12   4        639.42        630.35        30.75 o
  11  12   4         29.30         25.53        18.55 o
  12  12   4         10.12         23.59        16.13 o
  13  12   4       1434.38       1409.98        48.86 o
  14  12   4         22.57         36.76        18.44 o
  -3  13   4        622.49        576.92        21.38 o
  -2  13   4        321.98        355.42        17.69 o
  -1  13   4        273.93        220.99        16.41 o
   0  13   4         34.33         39.88        12.31 o
   1  13   4        304.13        303.34        19.60 o
   2  13   4        482.98        444.45        22.27 o
   3  13   4        587.77        556.63        23.98 o
   4  13   4         50.43         37.34        14.39 o
   5  13   4       2409.11       2445.22        48.45 o
   6  13   4         69.71         64.69        14.02 o
   7  13   4       3600.61       3624.06        70.69 o
   8  13   4          4.17         14.24        12.72 o
   9  13   4          9.35          3.12        13.29 o
  10  13   4        104.36        106.11        20.85 o
  11  13   4        319.33        368.22        27.07 o
  12  13   4         10.91         13.07        15.19 o
  13  13   4        293.30        200.91        24.68 o
  -2  14   4        242.79        256.41        24.89 o
  -1  14   4        230.72        257.03        15.22 o
   0  14   4         22.67         16.37        11.14 o
   1  14   4          2.51        -10.48        10.48 o
   2  14   4        381.89        406.86        20.03 o
   3  14   4        493.58        507.14        22.17 o
   4  14   4         51.21         65.15        13.76 o
   5  14   4        330.43        290.42        24.24 o
   6  14   4        290.83        308.78        19.26 o
   7  14   4         43.56         25.64        12.82 o
   8  14   4       1521.81       1480.27        51.39 o
   9  14   4          9.36          8.34        14.53 o
  10  14   4        219.47        232.97        21.52 o
  11  14   4          7.85          2.57        16.01 o
  12  14   4        120.93         85.62        21.30 o
  13  14   4         82.15         80.01        39.71 o
   0  15   4         21.50         30.08        21.93 o
   1  15   4        281.62        308.64        17.69 o
   2  15   4         80.47         40.72        11.56 o
   3  15   4         98.34         75.21        13.69 o
   4  15   4        224.02        227.42        17.76 o
   5  15   4         12.33         21.23        12.94 o
   6  15   4         24.11         37.77        12.94 o
   7  15   4        215.53        128.97        19.61 o
   8  15   4       1329.10       1333.19        45.96 o
   9  15   4         17.91          5.05        14.46 o
  10  15   4          9.18          6.16        15.44 o
  11  15   4       1646.47       1545.16        58.05 o
  12  15   4         95.80        104.30        44.45 o
   3  16   4        945.06        756.80        72.30 o
   4  16   4        301.94        299.31        26.78 o
   5  16   4       1168.16       1136.02        39.95 o
   6  16   4        242.87        206.36        18.92 o
   7  16   4       1174.88       1163.61        41.81 o
   8  16   4        519.71        459.22        26.78 o
   9  16   4        786.52        753.08        33.27 o
  10  16   4        128.57        143.42        45.63 o
  -9 -14   5        366.94        332.57        27.26 o
  -8 -14   5        223.82        211.99        22.81 o
  -7 -14   5         65.23         62.08        15.86 o
  -6 -14   5          2.98         -8.51        18.53 o
  -5 -14   5        327.06        350.22        26.98 o
  -4 -14   5         39.34         33.84        16.64 o
  -3 -14   5        773.97        785.96        35.47 o
  -2 -14   5        647.13        618.28        36.51 o
  -1 -14   5        120.10         60.51        21.67 o
   0 -14   5        183.20        208.90        31.77 o
 -10 -13   5        738.68        649.99        35.57 o
  -9 -13   5        170.06        153.18        18.79 o
  -8 -13   5        395.11        371.23        24.71 o
  -7 -13   5          5.01         -3.50        12.11 o
  -6 -13   5         53.84         84.50        16.14 o
  -5 -13   5        169.83        156.35        21.35 o
  -4 -13   5        211.85        234.45        18.02 o
  -3 -13   5         51.18         55.73        17.07 o
  -2 -13   5        984.35       1007.56        41.37 o
  -1 -13   5         10.55         40.91        15.55 o
   0 -13   5        399.01        420.16        26.82 o
   1 -13   5         47.01         36.64        15.26 o
   2 -13   5         25.49         22.21        19.90 o
 -11 -12   5         40.52          7.70        38.52 o
 -10 -12   5         15.64         37.42        15.01 o
  -9 -12   5        925.37        884.58        37.35 o
  -8 -12   5         23.08         37.14        16.08 o
  -7 -12   5         20.02         37.56        14.18 o
  -6 -12   5        453.16        417.03        19.40 o
  -5 -12   5       1363.56       1317.61        34.39 o
  -4 -12   5         17.46          2.66        10.46 o
  -3 -12   5        285.07        259.16        18.07 o
  -2 -12   5       1885.17       1884.67        50.33 o
  -1 -12   5         19.47         18.09        13.30 o
   0 -12   5       1255.46       1247.06        46.64 o
   1 -12   5        381.72        382.75        27.83 o
   2 -12   5        875.76        857.49        38.53 o
   3 -12   5       1488.25       1368.87        53.80 o
   4 -12   5       1435.45       1343.72        68.15 o
 -12 -11   5         11.87        -36.15        36.15 o
 -11 -11   5          8.27         14.82        43.26 o
 -10 -11   5       2999.93       3077.29       109.16 o
  -9 -11   5        551.95        530.61        47.05 o
  -8 -11   5       1995.55       2022.96        43.28 o
  -7 -11   5       1152.22       1124.35        45.93 o
  -6 -11   5         97.32        106.13        12.23 o
  -5 -11   5       4879.98       5126.24        84.30 o
  -4 -11   5        478.87        469.85        20.82 o
  -3 -11   5        990.52        982.36        36.76 o
  -2 -11   5         26.33         21.36        23.99 o
  -1 -11   5       1024.60       1047.73        36.26 o
   0 -11   5        388.86        405.04        24.43 o
   1 -11   5        986.80       1010.90        40.07 o
   2 -11   5        926.44        994.86        44.65 o
   3 -11   5       1388.72       1352.77        49.77 o
   4 -11   5       1532.39       1642.78        46.81 o
   5 -11   5        924.95        874.40        33.32 o
 -12 -10   5         35.80        -28.45        43.86 o
 -11 -10   5         86.66         39.11        52.15 o
 -10 -10   5        144.12        148.22        20.34 o
  -9 -10   5       1956.75       1901.89        56.48 o
  -8 -10   5        841.76        921.74        43.48 o
  -7 -10   5        876.27        859.44        23.16 o
  -6 -10   5        747.89        806.62        28.89 o
  -5 -10   5         20.79         23.42         9.83 o
  -4 -10   5       2512.49       2508.27        44.31 o
  -3 -10   5        807.04        760.43        35.56 o
  -2 -10   5       1208.67       1209.70        34.72 o
  -1 -10   5         78.66         57.17        12.93 o
   0 -10   5        699.45        683.90        29.40 o
   1 -10   5        586.96        618.93        29.75 o
   2 -10   5        292.57        304.32        24.85 o
   3 -10   5       2632.35       2629.68        70.76 o
   4 -10   5         21.51          9.80        13.43 o
   5 -10   5       1009.64        978.91        30.49 o
   6 -10   5          9.82         14.15        13.71 o
 -12  -9   5          6.13        -16.07        19.56 o
 -11  -9   5        303.48        298.07        31.09 o
 -10  -9   5         97.00        106.92        29.87 o
  -9  -9   5          5.98         -2.74        10.78 o
  -8  -9   5        151.13        142.91        10.87 o
  -7  -9   5          4.43          3.69         9.83 o
  -6  -9   5       1362.11       1379.42        33.12 o
  -5  -9   5        798.56        784.29        24.98 o
  -4  -9   5       1597.67       1621.79        27.02 o
  -3  -9   5       2494.50       2459.78        39.84 o
  -2  -9   5       1697.01       1671.52        30.92 o
  -1  -9   5       1471.10       1593.09        33.06 o
   0  -9   5       2677.66       2632.86        48.74 o
   1  -9   5       1631.47       1662.83        40.84 o
   2  -9   5       1962.12       1871.88        43.38 o
   3  -9   5        498.04        524.69        27.36 o
   4  -9   5       2539.30       2435.56        53.25 o
   5  -9   5       2063.80       2069.50        63.64 o
   6  -9   5         24.82          7.41        15.57 o
   7  -9   5        230.09        248.46        21.30 o
   8  -9   5        125.87        158.89        27.22 o
 -13  -8   5        115.59         80.60        22.52 o
 -12  -8   5       2071.17       2001.23        79.42 o
 -11  -8   5       3239.21       3044.89       126.53 o
 -10  -8   5        166.02        172.67        28.82 o
  -9  -8   5        166.53        190.78        14.90 o
  -8  -8   5        150.16        173.58        13.84 o
  -7  -8   5       1443.89       1529.18        27.16 o
  -6  -8   5         42.53         65.67         9.36 o
  -5  -8   5         29.54         39.77         7.45 o
  -4  -8   5        126.04        131.02         7.42 o
  -3  -8   5       3392.07       3307.52        48.76 o
  -2  -8   5          1.97         -5.83         6.97 o
  -1  -8   5       1892.30       1740.94        31.09 o
   0  -8   5         64.11         59.25        10.48 o
   1  -8   5         34.61         29.48        10.24 o
   2  -8   5       2497.39       2600.13        48.91 o
   3  -8   5        355.09        411.48        21.67 o
   4  -8   5        194.45        181.24        15.74 o
   5  -8   5         89.10         81.01        14.31 o
   6  -8   5       2222.95       2199.00        51.27 o
   7  -8   5       1135.97       1212.23        70.84 o
   8  -8   5       1112.77       1220.81        42.74 o
   9  -8   5        495.27        560.43        36.43 o
 -13  -7   5         50.49         66.97        23.71 o
 -12  -7   5         15.16         -0.59        21.93 o
 -11  -7   5        528.18        596.66        35.83 o
 -10  -7   5        682.97        633.65        37.18 o
  -9  -7   5         81.15         83.73        14.96 o
  -8  -7   5       1137.10       1100.09        29.68 o
  -7  -7   5         10.41         16.07         5.05 o
  -6  -7   5       1027.29        998.38        32.08 o
  -5  -7   5         65.93         52.80        10.02 o
  -4  -7   5        219.67        251.91        13.28 o
  -3  -7   5          3.75          8.83         7.44 o
  -2  -7   5       5520.14       5331.62        72.58 o
  -1  -7   5        719.27        835.65        20.79 o
   0  -7   5       5573.95       5482.86        74.40 o
   1  -7   5         69.78         52.90         8.76 o
   2  -7   5       1756.10       1730.01        32.99 o
   3  -7   5       4124.39       4169.05        63.82 o
   4  -7   5       1390.80       1442.45        33.49 o
   5  -7   5       1255.55       1322.98        36.55 o
   6  -7   5        262.57        257.61        22.61 o
   7  -7   5        481.01        509.57        31.69 o
   8  -7   5        253.30        262.11        22.49 o
   9  -7   5        566.19        579.52        29.90 o
  10  -7   5        700.04        708.34        43.89 o
 -13  -6   5         57.65         69.13        34.08 o
 -12  -6   5        129.97        159.26        27.89 o
 -11  -6   5         16.05         47.73        19.48 o
 -10  -6   5       1252.91       1197.18        85.20 o
  -9  -6   5       2598.77       2819.94       114.08 o
  -8  -6   5       5823.96       5819.44        96.09 o
  -7  -6   5       2074.50       2087.55        31.96 o
  -6  -6   5        524.80        512.07        17.50 o
  -5  -6   5        902.69        891.77        37.73 o
  -4  -6   5       2437.40       2798.79        54.91 o
  -3  -6   5        307.26        369.38        18.83 o
  -2  -6   5         49.57        119.76        11.20 o
  -1  -6   5       3226.47       3107.34        60.14 o
   0  -6   5          1.21         -1.14         6.50 o
   1  -6   5       4516.52       4243.71        62.74 o
   2  -6   5          3.39         24.39         8.18 o
   3  -6   5       5471.10       5292.90        77.95 o
   4  -6   5        440.54        409.53        19.30 o
   5  -6   5         27.11         25.64        11.12 o
   6  -6   5        276.46        282.00        22.45 o
   7  -6   5        872.76        897.20        41.53 o
   8  -6   5        291.69        254.32        24.95 o
   9  -6   5         31.01         29.28        15.18 o
  10  -6   5         97.36         63.74        20.47 o
  11  -6   5       1798.16       1815.84       109.64 o
 -13  -5   5        132.83        158.80        25.49 o
 -12  -5   5        326.05        308.22        42.67 o
 -11  -5   5         36.25         34.53        17.65 o
 -10  -5   5        101.26         88.77        21.78 o
  -9  -5   5        247.47        290.57        30.28 o
  -8  -5   5        146.27        187.35        17.55 o
  -7  -5   5        431.85        445.41        16.14 o
  -6  -5   5        735.08        653.95        17.99 o
  -5  -5   5       3820.89       3757.35        67.72 o
  -4  -5   5       1317.76       1303.78        29.02 o
  -3  -5   5         59.12         55.01        14.82 o
  -2  -5   5         49.63         77.46         7.45 o
  -1  -5   5        269.84        264.98        14.38 o
   0  -5   5         39.13         57.65         7.96 o
   1  -5   5          3.63         -3.99         7.25 o
   2  -5   5        222.36        171.91        12.99 o
   3  -5   5        199.93        241.38        15.76 o
   4  -5   5       2293.72       2212.44        39.65 o
   5  -5   5       2557.38       2602.53        44.23 o
   6  -5   5       1843.03       2004.34        55.76 o
   7  -5   5        151.04        143.69        21.49 o
   8  -5   5         52.53         36.42        20.31 o
   9  -5   5        501.67        475.69        31.04 o
  10  -5   5        101.75         87.23        16.99 o
  11  -5   5         11.42         20.40        20.83 o
 -13  -4   5        118.86        124.68        44.74 o
 -12  -4   5       1404.52       1553.71        71.12 o
 -11  -4   5         71.80         62.44        17.73 o
 -10  -4   5        210.02        239.19        23.44 o
  -9  -4   5         71.42         59.09        13.64 o
  -8  -4   5       1045.63       1046.60        29.90 o
  -7  -4   5        438.15        433.79        18.49 o
  -6  -4   5          2.94          9.44         6.08 o
  -5  -4   5       4621.18       4703.32        89.91 o
  -4  -4   5       7600.54       7904.43       140.48 o
  -3  -4   5      11022.27      11657.87       317.09 o
  -2  -4   5       3900.25       3884.93       123.10 o
  -1  -4   5        655.29        584.94        20.80 o
   0  -4   5        948.76       1190.17        33.86 o
   1  -4   5       3940.98       4242.10        71.57 o
   2  -4   5         18.66         58.24         9.92 o
   3  -4   5        435.56        492.68        36.47 o
   4  -4   5         12.09          4.36        10.09 o
   5  -4   5       6279.11       5961.05        82.44 o
   6  -4   5        455.46        456.10        25.41 o
   7  -4   5       8213.27       7989.55       145.28 o
   8  -4   5        280.00        301.81        26.96 o
   9  -4   5        360.86        324.37        29.98 o
  10  -4   5       1470.23       1522.20        77.13 o
  11  -4   5         96.07        102.87        19.89 o
  12  -4   5          7.88         -0.05        19.03 o
 -13  -3   5         31.17         14.89        42.08 o
 -12  -3   5         55.69         34.70        21.62 o
 -11  -3   5       2724.35       2570.79        73.41 o
 -10  -3   5        193.57        179.07        24.98 o
  -9  -3   5        229.59        234.47        19.51 o
  -8  -3   5         14.39         33.43        10.17 o
  -7  -3   5       2779.04       2747.59        49.11 o
  -6  -3   5        148.84        131.05        10.78 o
  -5  -3   5       1206.45       1224.54        78.33 o
  -4  -3   5       9373.97       9651.99       188.49 o
  -3  -3   5       1790.08       1622.61        31.48 o
  -2  -3   5      23496.46      24095.85       621.27 o
  -1  -3   5       1899.28       1546.11        28.38 o
   0  -3   5        215.25        309.25        14.92 o
   1  -3   5       1587.54       1661.14        38.62 o
   2  -3   5       1407.99       1293.84        35.20 o
   3  -3   5       5123.54       5389.67        91.30 o
   4  -3   5       2767.25       2962.07        80.23 o
   5  -3   5       2614.06       2362.84        51.62 o
   6  -3   5      10732.00      10238.00       132.09 o
   7  -3   5       1268.83       1330.79        34.49 o
   8  -3   5       3462.60       3388.91        65.95 o
   9  -3   5       1606.69       1569.58        43.80 o
  10  -3   5       2633.88       2745.18        58.65 o
  11  -3   5        238.49        241.39        26.34 o
  12  -3   5        101.00         73.66        18.33 o
  13  -3   5        343.99        263.13        52.15 o
 -13  -2   5       1430.00       1400.05        65.64 o
 -12  -2   5        402.63        398.10        36.04 o
 -11  -2   5        113.74         83.95        23.67 o
 -10  -2   5       2174.14       2179.12        60.19 o
  -9  -2   5        258.56        294.71        22.86 o
  -8  -2   5        475.40        482.08        21.20 o
  -7  -2   5       1980.21       2020.19        39.97 o
  -6  -2   5       1819.44       1813.25        42.24 o
  -5  -2   5        361.24        352.28        17.94 o
  -4  -2   5        484.48        653.26        34.64 o
  -3  -2   5      18325.08      17988.01       334.51 o
  -2  -2   5        977.48        928.47        29.02 o
  -1  -2   5       7088.74       6866.05       117.14 o
   0  -2   5        310.89        252.55        12.37 o
   1  -2   5        170.64        185.85         9.18 o
   2  -2   5       2403.88       2180.38        54.94 o
   3  -2   5       1803.80       2070.03        49.82 o
   4  -2   5       1094.45       1238.15        37.18 o
   5  -2   5         65.29         80.73        16.88 o
   6  -2   5       3876.36       3546.26        57.29 o
   7  -2   5         39.71         36.58        11.14 o
   8  -2   5        376.13        405.26        24.36 o
   9  -2   5        272.88        284.99        19.46 o
  10  -2   5         13.86          7.70        12.00 o
  11  -2   5       1073.01       1125.66        40.81 o
  12  -2   5        104.53         76.65        15.91 o
  13  -2   5         30.16         29.07        34.97 o
 -13  -1   5         19.40         12.88        17.84 o
 -12  -1   5        479.12        502.50        30.32 o
 -11  -1   5       1221.60       1420.40        53.27 o
 -10  -1   5        638.99        633.09        31.09 o
  -9  -1   5       1063.54       1052.94        45.25 o
  -8  -1   5       1036.42       1041.30        29.44 o
  -7  -1   5          4.31          2.97         8.14 o
  -6  -1   5         14.18         -0.65         8.29 o
  -5  -1   5          7.79         25.85         9.43 o
  -4  -1   5        436.52        546.23        37.77 o
  -3  -1   5        996.41       1145.80        36.67 o
  -2  -1   5       4935.05       4660.09        93.30 o
  -1  -1   5       1561.06       1823.26        40.92 o
   0  -1   5      16157.20      15495.04       288.50 o
   1  -1   5       1806.84       1799.41        35.59 o
   2  -1   5       2793.69       2853.72        64.24 o
   3  -1   5       2131.90       1950.76        57.91 o
   4  -1   5       3915.24       4036.39        85.49 o
   5  -1   5       1552.85       1536.48        50.38 o
   6  -1   5         66.77         62.65        13.71 o
   7  -1   5        367.75        409.40        19.64 o
   8  -1   5        575.23        621.97        24.15 o
   9  -1   5        708.60        607.60        26.98 o
  10  -1   5       1018.93       1051.90        33.55 o
  11  -1   5        502.88        534.67        26.67 o
  12  -1   5        694.23        642.57        27.59 o
  13  -1   5          6.24          4.13        15.31 o
  14  -1   5        647.57        645.97        73.49 o
 -13   0   5         62.95         43.86        35.56 o
 -12   0   5         58.33         44.15        15.13 o
 -11   0   5        200.19        190.10        18.25 o
 -10   0   5       1849.22       1875.95        46.94 o
  -9   0   5       3822.16       3753.94        65.07 o
  -8   0   5         18.82         12.60        10.34 o
  -7   0   5       1520.63       1435.41        32.91 o
  -6   0   5       1665.64       1644.74        35.80 o
  -5   0   5       2451.88       2871.53        67.94 o
  -4   0   5        753.10        589.01        24.51 o
  -3   0   5       1918.60       1765.55        41.42 o
  -2   0   5          2.83          3.00         6.12 o
  -1   0   5       4242.57       4349.47        88.48 o
   0   0   5         21.57          8.38         8.38 o
   1   0   5       2788.73       2628.14        49.06 o
   2   0   5        353.27        316.14        19.82 o
   3   0   5      17065.69      17233.11       314.28 o
   4   0   5       4871.07       5548.19       111.19 o
   5   0   5       7226.45       7297.64       144.07 o
   6   0   5        729.97        665.21        38.58 o
   7   0   5        937.81       1019.28        28.05 o
   8   0   5        143.27        158.68        12.88 o
   9   0   5        155.85        140.41        13.80 o
  10   0   5        732.14        689.95        28.24 o
  11   0   5        107.62        125.52        16.52 o
  12   0   5       2972.16       2947.19        64.91 o
  13   0   5        230.31        260.62        28.58 o
  14   0   5        442.78        432.01        30.26 o
 -12   1   5          1.42          6.49        14.73 o
 -11   1   5          2.24         -0.86        12.54 o
 -10   1   5         85.86         58.30        14.83 o
  -9   1   5         20.99          8.47        12.17 o
  -8   1   5       1585.07       1590.46        35.34 o
  -7   1   5        845.92        878.68        37.03 o
  -6   1   5       5077.85       4859.81        70.64 o
  -5   1   5       1313.37       1340.84        38.62 o
  -4   1   5       9999.89      10636.97       205.59 o
  -3   1   5       2888.00       2736.39        73.11 o
  -2   1   5        949.70       1091.28        49.53 o
  -1   1   5       5756.25       5647.73       109.17 o
   0   1   5         15.65         12.85         7.82 o
   1   1   5         68.48        120.05        16.94 o
   2   1   5       1667.34       1483.02        41.00 o
   3   1   5       1428.05       1422.97        30.01 o
   4   1   5      41008.78      41461.02       749.44 o
   5   1   5       1762.65       1938.26        44.53 o
   6   1   5       9027.25       9070.05       188.69 o
   7   1   5       1200.82       1193.85        43.29 o
   8   1   5         24.12         21.10         9.94 o
   9   1   5       2797.55       2681.88        46.10 o
  10   1   5        202.04        226.43        16.48 o
  11   1   5         51.21         63.02        14.33 o
  12   1   5         36.85         48.77        17.21 o
  13   1   5       1936.15       2095.84        68.19 o
  14   1   5        366.62        319.69        27.31 o
  15   1   5         24.42         20.74        31.41 o
 -12   2   5        758.64        803.39        39.39 o
 -11   2   5         49.01         12.63        17.69 o
 -10   2   5         86.97         94.78        17.56 o
  -9   2   5         24.42          9.26        12.76 o
  -8   2   5        695.23        694.21        26.60 o
  -7   2   5       3430.49       3271.57        49.27 o
  -6   2   5         14.62         18.41         8.78 o
  -5   2   5       6159.41       6062.21       114.46 o
  -4   2   5       1999.35       1852.66        51.27 o
  -3   2   5       2863.32       2625.27        62.92 o
  -2   2   5        717.87        688.20        41.74 o
  -1   2   5      12141.63      13605.55       288.74 o
   0   2   5        687.97        640.58        27.39 o
   1   2   5       4981.35       4507.23       174.76 o
   2   2   5       3468.27       3517.64        70.61 o
   3   2   5       4102.35       3988.24        97.69 o
   4   2   5        136.34        122.33        11.63 o
   5   2   5      12886.53      12126.87       345.24 o
   6   2   5       3177.72       2993.66        75.50 o
   7   2   5       2742.34       2583.49        68.71 o
   8   2   5       1925.05       1965.45        41.41 o
   9   2   5         81.67         78.16        11.42 o
  10   2   5        839.43        871.47        29.91 o
  11   2   5        221.77        207.54        18.68 o
  12   2   5          4.78         -2.34        13.93 o
  13   2   5        117.27        105.33        20.72 o
  14   2   5        255.71        324.21        26.66 o
  15   2   5        239.95        277.06        28.16 o
 -11   3   5       2669.52       2725.98        57.94 o
 -10   3   5         50.99         49.50        15.16 o
  -9   3   5         24.11         36.80        14.38 o
  -8   3   5        778.51        787.94        37.13 o
  -7   3   5       7928.20       7799.52       105.32 o
  -6   3   5         23.18         19.87        10.44 o
  -5   3   5          9.68         20.44         8.56 o
  -4   3   5        960.86        916.27        35.21 o
  -3   3   5        423.38        362.45        33.79 o
  -2   3   5       3959.04       3734.82        93.42 o
  -1   3   5          3.18         18.33        11.38 o
   0   3   5       8629.64       8934.22       171.37 o
   1   3   5        860.15        938.58        26.23 o
   2   3   5         51.03        104.44        13.06 o
   3   3   5       2065.35       1832.49        47.63 o
   4   3   5         16.63         15.88        10.29 o
   5   3   5        252.81        245.99        18.54 o
   6   3   5       1169.26       1112.33        38.53 o
   7   3   5         32.74         17.64        13.50 o
   8   3   5       8204.54       8022.51       105.69 o
   9   3   5       1063.13       1067.60        30.11 o
  10   3   5       2167.24       2099.10        40.06 o
  11   3   5         45.63         66.60        15.85 o
  12   3   5         21.30         26.37        16.28 o
  13   3   5        270.87        252.64        25.87 o
  14   3   5         61.04         14.69        15.84 o
  15   3   5        109.88         45.67        21.29 o
 -11   4   5         43.09         50.44        15.27 o
 -10   4   5       3016.65       2927.60        55.46 o
  -9   4   5        410.37        474.00        23.91 o
  -8   4   5        600.71        644.78        35.50 o
  -7   4   5       2707.50       2793.72        58.71 o
  -6   4   5        211.88        185.51        15.90 o
  -5   4   5        570.31        536.77        23.42 o
  -4   4   5       1728.00       1666.96        29.34 o
  -3   4   5         35.64         43.99        10.59 o
  -2   4   5         44.14          6.33        11.63 o
  -1   4   5       6853.47       6241.49       145.35 o
   0   4   5        251.06        264.81        18.50 o
   1   4   5      10679.02      10567.27       206.59 o
   2   4   5       3174.40       3175.39        73.76 o
   3   4   5        558.10        535.57        27.89 o
   4   4   5          2.63          2.33         9.75 o
   5   4   5       1127.25       1103.83        61.00 o
   6   4   5       2264.36       2272.18        62.56 o
   7   4   5        158.39        155.28        16.83 o
   8   4   5        458.12        403.35        18.58 o
   9   4   5       1152.60       1192.30        28.28 o
  10   4   5       2140.89       2132.28        40.17 o
  11   4   5       2184.82       2181.08        49.56 o
  12   4   5       1165.44       1114.26        55.72 o
  13   4   5        944.91        978.79        49.78 o
  14   4   5          3.83          1.69        14.82 o
  15   4   5          2.70         -1.78        14.53 o
 -10   5   5       1508.12       1558.93        40.82 o
  -9   5   5        406.82        460.94        21.27 o
  -8   5   5       1323.20       1265.32        37.36 o
  -7   5   5       6366.25       6514.77        97.38 o
  -6   5   5       2599.95       2644.80        45.08 o
  -5   5   5        144.11        104.39        11.97 o
  -4   5   5        559.15        577.32        20.21 o
  -3   5   5       4256.95       4144.48        57.48 o
  -2   5   5         31.37         37.70        14.73 o
  -1   5   5       3313.54       2863.66       105.35 o
   0   5   5       9258.45       9268.37       220.37 o
   1   5   5        187.98        229.76        19.47 o
   2   5   5       1192.05       1053.98        37.53 o
   3   5   5       6897.86       6101.46       142.42 o
   4   5   5       1347.43       1129.43        44.96 o
   5   5   5       6240.08       6512.57       141.07 o
   6   5   5        195.29        197.66        23.45 o
   7   5   5        485.22        436.79        19.43 o
   8   5   5       3514.18       3432.44        51.49 o
   9   5   5       2246.45       2121.19        38.39 o
  10   5   5        310.85        358.73        19.31 o
  11   5   5        237.36        252.79        23.04 o
  12   5   5       4248.61       4209.24        89.47 o
  13   5   5        212.92        267.29        24.52 o
  14   5   5        363.64        410.26        27.31 o
  15   5   5          5.02          2.61        14.72 o
 -10   6   5          1.10        -12.85        12.85 o
  -9   6   5       2150.53       2188.85        47.54 o
  -8   6   5          4.66          3.46        12.15 o
  -7   6   5         31.09         54.32        14.43 o
  -6   6   5        878.45        870.23        27.95 o
  -5   6   5       1654.84       1774.60        35.54 o
  -4   6   5       2477.21       2485.40        41.78 o
  -3   6   5        148.40        163.86        12.57 o
  -2   6   5       1028.86       1199.32        26.18 o
  -1   6   5       2231.84       2346.59       108.34 o
   0   6   5      13136.99      12973.97       212.42 o
   1   6   5        373.07        286.50        29.13 o
   2   6   5       1009.58       1012.36        39.72 o
   3   6   5       1921.62       1575.67        50.59 o
   4   6   5        646.67        642.87        29.50 o
   5   6   5       5355.58       5234.47        98.14 o
   6   6   5         23.94         13.10        11.31 o
   7   6   5        364.77        355.25        17.78 o
   8   6   5        728.59        794.47        24.20 o
   9   6   5         47.91         37.56        10.41 o
  10   6   5        429.25        459.11        24.62 o
  11   6   5       3133.69       3290.31        69.79 o
  12   6   5        336.31        277.94        24.63 o
  13   6   5       2853.52       2884.77        70.17 o
  14   6   5        954.09        926.19        43.62 o
  15   6   5        343.84        292.29        23.41 o
  -9   7   5          6.95          5.67        10.94 o
  -8   7   5       1792.62       1890.33        42.51 o
  -7   7   5       1231.12       1266.70        36.83 o
  -6   7   5        253.69        293.49        18.98 o
  -5   7   5         76.01         64.35        12.37 o
  -4   7   5        304.53        298.78        16.33 o
  -3   7   5       2310.14       2299.35        39.68 o
  -2   7   5       4697.61       4828.78        57.70 o
  -1   7   5         52.83         39.08         8.57 o
   0   7   5       3702.17       3937.75        57.51 o
   1   7   5        598.20        641.58        44.36 o
   2   7   5        103.47         86.66        15.02 o
   3   7   5        116.49        106.13        15.20 o
   4   7   5       1885.47       2045.92        43.95 o
   5   7   5         55.19         52.27         9.93 o
   6   7   5       3975.94       3716.19        66.16 o
   7   7   5       1369.26       1434.44        26.98 o
   8   7   5        741.02        704.10        27.40 o
   9   7   5         93.42        124.25        14.22 o
  10   7   5        206.66        237.56        18.35 o
  11   7   5        408.46        444.32        29.96 o
  12   7   5         15.72         29.18        17.04 o
  13   7   5        439.48        503.93        31.23 o
  14   7   5         15.17         16.99        15.45 o
  15   7   5        889.63        843.69        41.12 o
  -8   8   5         36.10         28.88        11.69 o
  -7   8   5        255.09        249.25        19.82 o
  -6   8   5        707.78        748.30        25.78 o
  -5   8   5         82.82         85.65        12.89 o
  -4   8   5        416.80        438.46        19.51 o
  -3   8   5        241.33        229.44        15.58 o
  -2   8   5        493.76        477.55        19.27 o
  -1   8   5       4934.97       5002.46        61.62 o
   0   8   5       1346.49       1274.43        26.00 o
   1   8   5         38.22         39.14         8.62 o
   2   8   5        103.19         98.07        10.77 o
   3   8   5         34.86         28.01         9.01 o
   4   8   5       4255.87       4124.85        62.79 o
   5   8   5       2083.78       2061.58        34.67 o
   6   8   5       1635.01       1347.49        25.97 o
   7   8   5       1241.25       1202.18        24.32 o
   8   8   5       2004.34       2014.68        36.65 o
   9   8   5        503.45        523.41        21.00 o
  10   8   5        382.87        376.42        22.42 o
  11   8   5       1810.07       1781.45        46.29 o
  12   8   5        898.13        774.15        37.20 o
  13   8   5          7.42         18.43        15.76 o
  14   8   5        902.53        956.45        39.24 o
  15   8   5        389.06        436.97        26.72 o
  -7   9   5        134.11        133.87        13.24 o
  -6   9   5        190.54        197.83        14.38 o
  -5   9   5        556.75        559.18        21.50 o
  -4   9   5         94.43         96.39        12.73 o
  -3   9   5        235.13        236.87        15.85 o
  -2   9   5       5424.70       5312.58        66.73 o
  -1   9   5         59.06         43.04        10.65 o
   0   9   5       3070.69       2934.59        40.15 o
   1   9   5       1498.73       1515.94        28.26 o
   2   9   5        555.22        620.93        20.08 o
   3   9   5       1561.53       1574.96        28.75 o
   4   9   5         23.94         33.54         9.65 o
   5   9   5        113.53        113.40        12.30 o
   6   9   5        111.45        130.75        11.27 o
   7   9   5       6064.28       5892.06        72.00 o
   8   9   5        658.56        643.66        24.69 o
   9   9   5        875.79        869.52        28.02 o
  10   9   5        787.88        816.53        29.69 o
  11   9   5         86.16         63.37        14.64 o
  12   9   5       1410.16       1498.07        46.27 o
  13   9   5         12.31        -14.28        14.28 o
  14   9   5         18.75          0.23        13.76 o
  15   9   5        461.46        380.30        26.14 o
  -6  10   5        145.04        138.68        15.21 o
  -5  10   5        707.02        725.48        24.73 o
  -4  10   5         23.34         35.93        13.61 o
  -3  10   5        111.11        103.67        12.73 o
  -2  10   5       1105.02       1140.37        28.97 o
  -1  10   5       3261.40       3274.90        49.10 o
   0  10   5        158.28        181.27        13.17 o
   1  10   5        550.27        533.04        18.51 o
   2  10   5        925.72        934.19        26.65 o
   3  10   5         16.15         13.60        10.68 o
   4  10   5        684.44        681.07        25.51 o
   5  10   5        263.13        230.25        17.53 o
   6  10   5        248.96        265.91        15.83 o
   7  10   5         16.83         23.22        10.34 o
   8  10   5       3473.22       3386.24        52.00 o
   9  10   5        530.77        571.92        24.73 o
  10  10   5        153.21        188.31        16.15 o
  11  10   5       1920.85       1940.22        46.26 o
  12  10   5        547.83        518.51        25.93 o
  13  10   5         12.06         16.65        13.01 o
  14  10   5        363.55        298.59        25.01 o
  15  10   5         15.52          5.94        20.39 o
  -5  11   5        281.23        289.38        16.31 o
  -4  11   5        224.56        256.76        17.62 o
  -3  11   5         26.60          7.01        13.20 o
  -2  11   5        284.38        311.54        19.71 o
  -1  11   5       1605.41       1698.43        39.93 o
   0  11   5       1025.42       1078.82        33.06 o
   1  11   5         67.54         68.48        13.04 o
   2  11   5       2018.48       2068.68        42.09 o
   3  11   5         93.64         64.98        14.06 o
   4  11   5       4006.26       4005.86        62.86 o
   5  11   5        133.79        171.27        16.46 o
   6  11   5        297.77        303.25        18.71 o
   7  11   5         84.17         83.52        13.13 o
   8  11   5         38.11         28.42        12.45 o
   9  11   5         41.62         16.71        12.20 o
  10  11   5        275.00        277.68        20.05 o
  11  11   5         24.91         51.55        14.64 o
  12  11   5       1697.71       1606.09        40.99 o
  13  11   5       1546.97       1427.36        36.82 o
  14  11   5         17.62         13.76        12.50 o
  -4  12   5        789.47        830.49        26.57 o
  -3  12   5        522.47        540.72        22.19 o
  -2  12   5        109.14         80.63        12.88 o
  -1  12   5         14.56         26.88        11.91 o
   0  12   5       3163.04       3164.69        58.34 o
   1  12   5          9.61          4.24        13.53 o
   2  12   5       2712.43       2714.62        49.85 o
   3  12   5        561.64        630.71        27.01 o
   4  12   5        140.16        153.13        17.03 o
   5  12   5       6414.61       6253.12        87.35 o
   6  12   5        233.21        283.80        18.67 o
   7  12   5       1711.85       1843.70        40.11 o
   8  12   5        113.47        130.56        16.94 o
   9  12   5        202.08        188.36        17.97 o
  10  12   5        416.57        413.63        27.12 o
  11  12   5        480.53        482.41        26.08 o
  12  12   5        190.22        232.51        19.24 o
  13  12   5         71.64         53.03        15.53 o
  14  12   5       2101.82       1998.08        80.53 o
  -3  13   5       2407.30       2319.37        45.63 o
  -2  13   5        476.11        540.68        21.52 o
  -1  13   5        752.63        777.64        29.17 o
   0  13   5        253.92        257.07        17.10 o
   1  13   5         68.54         76.92        13.73 o
   2  13   5       1946.73       1976.10        42.06 o
   3  13   5       2840.09       2916.56        52.83 o
   4  13   5        234.02        233.06        20.40 o
   5  13   5         52.35         21.29        13.98 o
   6  13   5       2109.87       2258.76        46.41 o
   7  13   5          5.83         -3.52        12.65 o
   8  13   5        670.20        736.20        32.23 o
   9  13   5          3.97         10.64        12.49 o
  10  13   5        108.27         97.00        16.06 o
  11  13   5         31.19         30.33        15.56 o
  12  13   5        393.03        401.92        28.69 o
  13  13   5       1077.79       1005.27        42.56 o
  -1  14   5        630.56        625.74        24.03 o
   0  14   5        345.36        338.30        18.04 o
   1  14   5         10.98          3.80        10.74 o
   2  14   5        317.56        312.81        18.22 o
   3  14   5         28.89         41.49        13.83 o
   4  14   5       1320.73       1263.14        37.97 o
   5  14   5       1087.57       1050.19        35.14 o
   6  14   5       1425.28       1419.52        36.60 o
   7  14   5        617.98        647.43        25.42 o
   8  14   5         15.06         22.50        12.54 o
   9  14   5       1293.86       1233.42        38.08 o
  10  14   5        429.84        397.57        26.03 o
  11  14   5        694.14        711.10        31.68 o
  12  14   5        332.46        314.40        22.89 o
  13  14   5         52.01         96.01        40.30 o
   1  15   5         13.07         -4.56        11.16 o
   2  15   5         22.70          9.46        11.18 o
   3  15   5        130.85        124.35        14.37 o
   4  15   5        108.53         91.01        13.89 o
   5  15   5        131.85        118.85        14.39 o
   6  15   5        168.13        147.29        15.45 o
   7  15   5       1643.73       1540.25        41.92 o
   8  15   5        387.33        351.12        21.04 o
   9  15   5        118.79        122.92        17.89 o
  10  15   5         18.34         26.71        12.79 o
  11  15   5         29.38         26.81        32.93 o
  12  15   5        390.97        463.17        47.14 o
   3  16   5        291.62        339.58        52.15 o
   4  16   5       1098.64       1127.87        39.04 o
   5  16   5       1021.94       1013.16        38.55 o
   6  16   5         58.20         59.51        14.18 o
   7  16   5         10.62        -11.05        11.05 o
   8  16   5        566.85        604.09        29.06 o
   9  16   5        467.05        477.01        30.36 o
  10  16   5        892.73        896.07        82.97 o
  -8 -14   6         16.45         24.30        10.07 o
  -7 -14   6        355.09        369.24        56.00 o
  -6 -14   6         22.99         15.37        13.04 o
  -5 -14   6          7.11        -12.54        12.54 o
  -4 -14   6       1644.55       1621.59        99.56 o
  -3 -14   6          6.39         87.71        37.34 o
  -2 -14   6        769.46        684.20        79.41 o
  -1 -14   6        104.87         89.49        37.34 o
  -9 -13   6         53.25         30.43        26.81 o
  -8 -13   6        168.05        173.59        17.81 o
  -7 -13   6         58.48         62.54        16.51 o
  -6 -13   6        492.97        504.94        26.48 o
  -5 -13   6         48.22         46.87        14.44 o
  -4 -13   6         53.44         30.88        10.71 o
  -3 -13   6        365.01        340.99        19.43 o
  -2 -13   6          7.08          8.87        15.29 o
  -1 -13   6        806.50        811.01        47.90 o
   0 -13   6          8.80         -8.50        13.52 o
   1 -13   6         22.20         58.38        18.03 o
   2 -13   6        943.27        975.48        74.67 o
 -11 -12   6        315.11        333.65        61.04 o
 -10 -12   6       1021.56        991.54        42.01 o
  -9 -12   6         63.45         78.68        12.96 o
  -8 -12   6        443.08        418.18        20.77 o
  -7 -12   6        230.95        271.27        21.35 o
  -6 -12   6        138.39        139.96        17.53 o
  -5 -12   6        517.81        538.50        22.92 o
  -4 -12   6         56.52         68.18        12.84 o
  -3 -12   6          2.99          8.77        11.93 o
  -2 -12   6        145.40        148.48        21.37 o
  -1 -12   6        274.99        342.67        26.72 o
   0 -12   6        492.14        524.80        30.64 o
   1 -12   6        172.05        238.72        22.85 o
   2 -12   6       1209.36       1218.46        48.83 o
   3 -12   6        992.34       1090.39        37.28 o
   4 -12   6       2477.17       2391.29       128.01 o
 -11 -11   6          5.36         -0.04        15.41 o
 -10 -11   6         20.94         42.04        28.15 o
  -9 -11   6       1334.97       1410.41        38.05 o
  -8 -11   6         59.34         81.31        12.21 o
  -7 -11   6        978.45        976.19        26.47 o
  -6 -11   6        317.48        347.83        20.74 o
  -5 -11   6        302.72        297.55        17.49 o
  -4 -11   6        372.78        410.74        18.71 o
  -3 -11   6        222.09        260.02        21.28 o
  -2 -11   6        225.50        224.53        17.15 o
  -1 -11   6         50.72         41.83        15.44 o
   0 -11   6         19.05         34.99        13.96 o
   1 -11   6        438.81        414.53        27.23 o
   2 -11   6         71.14         59.54        18.11 o
   3 -11   6       5050.75       4870.15       115.79 o
   4 -11   6         18.74          9.01        14.74 o
   5 -11   6        298.33        377.63        37.54 o
 -12 -10   6        174.44        356.77        61.63 o
 -11 -10   6         12.72        -40.30        40.30 o
 -10 -10   6        322.05        320.62        76.45 o
  -9 -10   6        273.84        325.78        22.44 o
  -8 -10   6       1128.52       1116.23        28.97 o
  -7 -10   6        486.84        452.79        17.98 o
  -6 -10   6       1751.08       1769.40        39.39 o
  -5 -10   6       1451.93       1404.35        36.81 o
  -4 -10   6        328.16        359.82        20.02 o
  -3 -10   6        290.57        352.48        21.11 o
  -2 -10   6        757.72        697.52        24.77 o
  -1 -10   6        108.87        102.24        13.87 o
   0 -10   6       1842.63       1740.43        45.21 o
   1 -10   6          2.43         10.00        13.80 o
   2 -10   6        610.66        602.99        31.00 o
   3 -10   6        201.61        184.57        23.29 o
   4 -10   6       1660.62       1820.53        56.29 o
   5 -10   6        337.74        329.30        21.95 o
   6 -10   6        110.66        135.38        18.27 o
 -12  -9   6        356.30        453.37        68.75 o
 -11  -9   6        336.96        247.72        68.75 o
 -10  -9   6        141.81         94.23        58.08 o
  -9  -9   6        211.22        187.95        14.06 o
  -8  -9   6        338.47        321.15        15.85 o
  -7  -9   6         77.38         75.57         9.07 o
  -6  -9   6        571.42        567.85        31.34 o
  -5  -9   6         28.69         31.55         7.42 o
  -4  -9   6        674.22        658.67        19.65 o
  -3  -9   6       1567.49       1581.11        33.51 o
  -2  -9   6         10.28          9.70         8.42 o
  -1  -9   6        238.87        234.60        14.16 o
   0  -9   6        148.02        155.95        16.44 o
   1  -9   6        227.10        196.40        17.17 o
   2  -9   6          6.90          4.14        14.55 o
   3  -9   6        107.81        131.92        19.37 o
   4  -9   6        461.08        443.21        25.64 o
   5  -9   6        325.80        351.63        21.61 o
   6  -9   6       2648.03       2594.94        52.32 o
   7  -9   6         22.04         13.51        13.03 o
 -12  -8   6         45.88         33.78        17.19 o
 -11  -8   6       1554.95       1552.66       143.12 o
 -10  -8   6        948.68        934.67        38.60 o
  -9  -8   6         38.46         38.18        34.56 o
  -8  -8   6        219.89        233.44        17.38 o
  -7  -8   6        261.30        282.96        15.31 o
  -6  -8   6       2810.60       2870.35        45.86 o
  -5  -8   6        216.54        267.73        14.38 o
  -4  -8   6         96.49        111.94         6.36 o
  -3  -8   6         19.85          0.26         6.15 o
  -2  -8   6       3320.73       3391.62        48.37 o
  -1  -8   6        145.45        148.05        10.50 o
   0  -8   6       3088.48       3118.23        48.24 o
   1  -8   6        202.46        231.40        17.02 o
   2  -8   6       3109.84       3032.86        58.17 o
   3  -8   6        144.12        155.34        15.53 o
   4  -8   6        122.33        125.89        16.10 o
   5  -8   6         11.17          9.97        13.36 o
   6  -8   6        365.07        344.29        20.78 o
   7  -8   6        527.18        573.99        28.95 o
   8  -8   6        244.37        256.39        21.19 o
 -13  -7   6         11.85         41.48        16.59 o
 -12  -7   6         11.66         15.41        18.96 o
 -11  -7   6        384.45        369.19        35.71 o
 -10  -7   6       1966.68       1978.56        63.62 o
  -9  -7   6       3267.16       3244.35        85.52 o
  -8  -7   6       1319.50       1260.42        39.19 o
  -7  -7   6        484.39        461.60        14.56 o
  -6  -7   6        118.32        127.48        12.99 o
  -5  -7   6       1739.03       1692.29        39.76 o
  -4  -7   6        647.41        675.14        22.98 o
  -3  -7   6        211.02        284.36        13.85 o
  -2  -7   6       1124.91       1005.14        36.51 o
  -1  -7   6       2328.63       2206.51        33.31 o
   0  -7   6        244.93        259.51        13.22 o
   1  -7   6       2776.75       2659.89        47.00 o
   2  -7   6       2260.78       2275.89        39.15 o
   3  -7   6       4446.08       4505.81        71.42 o
   4  -7   6         48.91         42.07        12.71 o
   5  -7   6       1006.53       1005.60        34.25 o
   6  -7   6        562.19        629.46        31.27 o
   7  -7   6        402.34        378.55        26.07 o
   8  -7   6        336.72        348.02        24.16 o
   9  -7   6        221.83        213.96        19.86 o
  10  -7   6        531.77        552.93        58.67 o
 -13  -6   6        604.00        519.74        43.86 o
 -12  -6   6        642.96        672.05        55.71 o
 -11  -6   6        896.20        941.70        65.78 o
 -10  -6   6       1895.10       1973.79        67.26 o
  -9  -6   6        111.52        116.80        18.18 o
  -8  -6   6        799.89        857.94        70.45 o
  -7  -6   6       3253.82       3226.79        46.45 o
  -6  -6   6       1188.02       1289.70        22.26 o
  -5  -6   6        809.92        741.03        26.33 o
  -4  -6   6        503.49        615.89        30.88 o
  -3  -6   6        617.81        639.60        30.59 o
  -2  -6   6        134.98        193.87        11.75 o
  -1  -6   6       3304.65       3086.26        49.07 o
   0  -6   6        647.80        666.52        17.87 o
   1  -6   6         64.27         75.04        11.42 o
   2  -6   6       7570.96       7832.10        96.67 o
   3  -6   6       5602.67       5459.87        76.84 o
   4  -6   6       3315.10       3247.56        59.80 o
   5  -6   6       1280.45       1360.57        34.85 o
   6  -6   6        485.95        474.90        24.72 o
   7  -6   6        458.90        482.37        31.66 o
   8  -6   6        519.52        601.28        54.95 o
   9  -6   6        288.73        269.29        22.56 o
  10  -6   6        231.56        241.74        20.43 o
 -13  -5   6         25.41         21.33        20.15 o
 -12  -5   6        212.62        165.69        47.71 o
 -11  -5   6       1034.56       1124.11       154.38 o
 -10  -5   6        210.89        196.72        35.35 o
  -9  -5   6         99.35        120.03        19.17 o
  -8  -5   6        134.34        154.37        23.69 o
  -7  -5   6        134.04        174.03        10.00 o
  -6  -5   6       3732.47       3759.06        52.70 o
  -5  -5   6         35.03         38.20         7.29 o
  -4  -5   6       3648.95       3393.33        71.16 o
  -3  -5   6       3649.47       3703.25        73.47 o
  -2  -5   6        894.09       1052.93        29.28 o
  -1  -5   6       1265.05       1432.39        33.55 o
   0  -5   6       1157.49       1157.58        24.73 o
   1  -5   6         17.14         27.36         7.62 o
   2  -5   6       2035.77       2108.73        38.12 o
   3  -5   6       1235.90       1191.16        29.51 o
   4  -5   6          2.31          3.20         9.75 o
   5  -5   6       1611.66       1567.66        39.33 o
   6  -5   6         32.12         29.32        13.67 o
   7  -5   6        906.83        971.70        45.75 o
   8  -5   6          6.06         10.26        16.45 o
   9  -5   6         78.29         99.49        18.13 o
  10  -5   6         12.47         21.02        14.47 o
  11  -5   6         54.54         54.94        19.19 o
 -13  -4   6         21.95         12.89        16.51 o
 -12  -4   6          5.07        -18.79        18.79 o
 -11  -4   6        199.71        203.04        24.64 o
 -10  -4   6        239.85        239.19        23.76 o
  -9  -4   6         22.49         17.35        13.15 o
  -8  -4   6       1951.18       1910.20        48.77 o
  -7  -4   6       1741.12       1775.79        37.66 o
  -6  -4   6        293.91        284.77        11.18 o
  -5  -4   6         49.94         75.11         9.00 o
  -4  -4   6       3410.46       3278.51        88.07 o
  -3  -4   6       4506.07       4310.07       113.83 o
  -2  -4   6       9197.44       9809.99       169.33 o
  -1  -4   6        622.01        526.43        30.12 o
   0  -4   6         37.17         41.92         9.04 o
   1  -4   6       1901.71       2075.90        41.98 o
   2  -4   6       3171.95       3355.00        62.73 o
   3  -4   6        609.24        581.07        32.60 o
   4  -4   6        168.68        184.44        14.83 o
   5  -4   6       1776.05       1791.29        36.95 o
   6  -4   6       1588.89       1509.25        37.22 o
   7  -4   6          5.83         16.24        14.99 o
   8  -4   6       2751.09       2762.34        65.64 o
   9  -4   6       1197.82       1195.80        45.41 o
  10  -4   6        109.52        123.23        19.03 o
  11  -4   6         15.87         28.81        17.24 o
  12  -4   6         32.18         54.52        35.56 o
 -13  -3   6        543.66        586.31        58.67 o
 -12  -3   6        746.61        869.59        72.89 o
 -11  -3   6        267.30        283.39        31.30 o
 -10  -3   6       2543.57       2448.15        68.14 o
  -9  -3   6         33.73         17.94        13.39 o
  -8  -3   6        145.92        193.25        16.89 o
  -7  -3   6         10.12         16.37         9.21 o
  -6  -3   6        561.79        543.39        18.31 o
  -5  -3   6        497.12        477.90        14.35 o
  -4  -3   6        210.46        173.37        13.36 o
  -3  -3   6       6428.85       6165.60       124.42 o
  -2  -3   6       9239.34       9540.63       163.61 o
  -1  -3   6         55.95         55.44        11.21 o
   0  -3   6       1519.30       1380.85        41.44 o
   1  -3   6        237.48        211.03        12.27 o
   2  -3   6          7.49         17.99         8.12 o
   3  -3   6        150.11        185.37        15.45 o
   4  -3   6        769.58        850.67        42.98 o
   5  -3   6         73.52         83.02        12.20 o
   6  -3   6       2878.32       2635.37        52.73 o
   7  -3   6         33.82         16.12        15.21 o
   8  -3   6       1349.08       1443.34        65.11 o
   9  -3   6       2118.71       2230.56        62.84 o
  10  -3   6       1406.83       1350.20        58.23 o
  11  -3   6       1093.11       1108.67        44.29 o
  12  -3   6         24.16         27.04        22.15 o
 -13  -2   6         32.52         48.60        24.30 o
 -12  -2   6        653.66        765.40        45.31 o
 -11  -2   6       2039.95       2233.48       116.74 o
 -10  -2   6         21.23          8.86        15.14 o
  -9  -2   6         97.38         98.35        16.35 o
  -8  -2   6        552.70        576.66        26.22 o
  -7  -2   6        188.93        220.24        16.59 o
  -6  -2   6        480.00        459.52        18.63 o
  -5  -2   6        300.57        320.44        16.22 o
  -4  -2   6       4422.46       4394.56        95.52 o
  -3  -2   6       1761.66       1947.00        48.53 o
  -2  -2   6       8764.81       8370.24       160.97 o
  -1  -2   6        431.87        400.50        15.30 o
   0  -2   6       3104.25       3035.52        76.13 o
   1  -2   6       4896.96       4890.03        95.89 o
   2  -2   6       1177.31       1423.38        37.29 o
   3  -2   6       1425.50       1293.02        42.58 o
   4  -2   6        234.13        288.29        17.98 o
   5  -2   6        448.32        437.03        23.94 o
   6  -2   6        451.28        547.38        21.79 o
   7  -2   6        218.61        204.38        16.91 o
   8  -2   6        626.46        694.75        26.72 o
   9  -2   6          6.27         16.98        13.49 o
  10  -2   6        637.49        603.98        33.54 o
  11  -2   6         12.74         13.31        13.83 o
  12  -2   6       1819.00       1835.85        51.92 o
  13  -2   6         39.87         24.47        24.71 o
 -12  -1   6         16.46         21.09        16.28 o
 -11  -1   6        158.63        205.64        30.08 o
 -10  -1   6        883.90        904.68        41.43 o
  -9  -1   6        562.27        613.39        30.66 o
  -8  -1   6        613.98        609.22        26.47 o
  -7  -1   6         22.04         20.05         8.71 o
  -6  -1   6        155.25        161.33        12.62 o
  -5  -1   6       2301.15       2237.52        49.21 o
  -4  -1   6        204.40        223.65        13.94 o
  -3  -1   6       1293.30       1300.40        30.27 o
  -2  -1   6         11.25         44.21        10.29 o
  -1  -1   6       6532.13       6362.08       125.39 o
   0  -1   6        498.99        456.85        18.42 o
   1  -1   6       8681.37       8460.31       168.81 o
   2  -1   6       1377.23       1341.28        34.85 o
   3  -1   6        136.98        176.53        14.44 o
   4  -1   6        181.23         98.74        12.57 o
   5  -1   6        901.91        830.71        31.92 o
   6  -1   6        321.53        316.16        18.93 o
   7  -1   6        222.96        188.83        15.15 o
   8  -1   6        390.65        448.09        20.83 o
   9  -1   6         20.85         26.13        13.10 o
  10  -1   6        371.05        332.58        21.38 o
  11  -1   6        695.29        709.19        37.52 o
  12  -1   6        718.40        708.53        29.20 o
  13  -1   6        542.52        575.69        35.51 o
 -12   0   6         33.91         37.74        14.36 o
 -11   0   6         10.57         26.93        14.93 o
 -10   0   6        824.93        749.05        34.63 o
  -9   0   6         94.86         70.25        15.05 o
  -8   0   6       6982.25       7010.59       101.52 o
  -7   0   6         20.45         13.26         9.89 o
  -6   0   6        936.29        979.53        27.35 o
  -5   0   6        242.29        147.83        13.63 o
  -4   0   6        301.97        309.47        19.23 o
  -3   0   6       3948.52       4176.99        78.59 o
  -2   0   6        141.25        110.48        10.69 o
  -1   0   6        216.52        224.02        13.00 o
   0   0   6        370.29        359.43        16.51 o
   1   0   6         24.69         48.13         8.73 o
   2   0   6       3728.94       3516.08        73.11 o
   3   0   6         61.58         82.39        11.32 o
   4   0   6      17101.78      16433.72       304.12 o
   5   0   6        131.97        147.97        15.32 o
   6   0   6       2257.95       2231.56        50.39 o
   7   0   6        460.37        476.76        20.41 o
   8   0   6       1365.92       1404.81        34.77 o
   9   0   6       1379.61       1373.45        36.42 o
  10   0   6        389.85        450.36        22.19 o
  11   0   6       1311.20       1326.09        37.42 o
  12   0   6         43.92         40.82        13.48 o
  13   0   6       2135.04       2060.63        49.31 o
  14   0   6        225.63        262.50        39.78 o
 -12   1   6        375.64        357.19        27.83 o
 -11   1   6        233.23        219.59        19.87 o
 -10   1   6        134.76        133.12        17.14 o
  -9   1   6         48.68         50.22        14.37 o
  -8   1   6       3732.79       3640.04        60.84 o
  -7   1   6        394.24        404.05        21.15 o
  -6   1   6         18.70         37.69         9.61 o
  -5   1   6       5266.92       4941.74        77.24 o
  -4   1   6       6341.97       6396.24       131.69 o
  -3   1   6        608.57        558.01        42.28 o
  -2   1   6       1402.47       1351.95        36.44 o
  -1   1   6      12025.50      12721.92       258.01 o
   0   1   6      11349.88      11938.67       220.86 o
   1   1   6       6967.61       7167.39       229.33 o
   2   1   6       3137.45       3284.59        69.78 o
   3   1   6        788.35        549.51        32.58 o
   4   1   6        111.43        190.96        22.92 o
   5   1   6      30923.90      30654.81       504.49 o
   6   1   6        318.29        367.91        20.11 o
   7   1   6       1884.81       1885.06        37.97 o
   8   1   6        427.02        407.26        29.09 o
   9   1   6        115.77         94.91        12.88 o
  10   1   6         97.71         98.37        13.86 o
  11   1   6        384.16        430.73        22.34 o
  12   1   6       2442.56       2271.69        51.25 o
  13   1   6         22.30         25.80        14.34 o
  14   1   6       1499.93       1381.32        68.18 o
 -11   2   6       2129.60       2008.58        47.19 o
 -10   2   6         47.33         39.05        13.90 o
  -9   2   6        398.20        389.92        21.78 o
  -8   2   6        289.95        349.41        20.37 o
  -7   2   6       2833.12       2751.87        44.29 o
  -6   2   6       1342.97       1321.15        28.58 o
  -5   2   6        828.01        892.88        24.33 o
  -4   2   6       6239.71       6324.10       119.27 o
  -3   2   6       8669.36       8702.46       173.13 o
  -2   2   6        806.08        635.31        23.65 o
  -1   2   6      12467.83      13054.27       243.05 o
   0   2   6        788.55        767.11        29.85 o
   1   2   6       1272.02       1293.05        40.16 o
   2   2   6       5200.30       5059.60       116.51 o
   3   2   6       2073.24       1924.97        58.37 o
   4   2   6       1997.84       1962.26        44.64 o
   5   2   6         45.49         97.99        12.31 o
   6   2   6      11781.63      11439.36       205.96 o
   7   2   6        428.07        554.46        27.07 o
   8   2   6       5513.23       5495.17        87.21 o
   9   2   6        261.85        248.52        14.68 o
  10   2   6        288.75        284.03        17.26 o
  11   2   6         63.44         63.24        12.95 o
  12   2   6        329.20        289.94        21.15 o
  13   2   6        297.36        287.96        29.86 o
  14   2   6        162.44        198.54        28.39 o
  15   2   6        127.95        122.68        42.67 o
 -11   3   6        325.48        336.99        24.60 o
 -10   3   6       1306.50       1377.38        40.75 o
  -9   3   6         45.93         87.18        14.92 o
  -8   3   6          3.02         -9.14        12.29 o
  -7   3   6        604.22        589.49        23.57 o
  -6   3   6       1937.62       1871.24        37.08 o
  -5   3   6        637.07        649.58        20.99 o
  -4   3   6        447.13        448.67        17.38 o
  -3   3   6       4347.22       4109.05        88.57 o
  -2   3   6        719.81        749.84        36.28 o
  -1   3   6       6156.13       6889.66       157.51 o
   0   3   6        969.42       1152.13        59.08 o
   1   3   6         68.58         89.02        17.07 o
   2   3   6        316.66        269.98        19.08 o
   3   3   6       1849.17       2055.97        50.80 o
   4   3   6       3576.27       3815.86        83.05 o
   5   3   6        401.35        570.39        30.27 o
   6   3   6       1862.53       1556.42        59.22 o
   7   3   6        114.68        182.06        16.67 o
   8   3   6         26.88          8.43         8.51 o
   9   3   6       2879.47       2724.94        46.32 o
  10   3   6         43.80         54.01        11.86 o
  11   3   6       1533.95       1526.15        46.17 o
  12   3   6        274.43        329.56        23.51 o
  13   3   6        268.45        260.00        26.49 o
  14   3   6         10.69         10.76        16.56 o
  15   3   6          5.31        -16.87        16.87 o
 -11   4   6          5.46        -28.45        28.45 o
 -10   4   6       1356.64       1433.26        38.20 o
  -9   4   6        104.81        156.88        16.37 o
  -8   4   6        204.86        227.83        18.51 o
  -7   4   6        259.15        317.72        20.23 o
  -6   4   6        429.60        405.07        22.45 o
  -5   4   6        426.75        466.44        22.25 o
  -4   4   6        788.45        801.66        27.74 o
  -3   4   6        596.56        527.04        18.81 o
  -2   4   6       2194.73       2041.17        64.62 o
  -1   4   6        597.23        527.96        44.40 o
   0   4   6       4291.81       4570.51       147.90 o
   1   4   6        338.04        264.62        27.87 o
   2   4   6       2147.44       1916.61        63.90 o
   3   4   6       8254.73       8219.60       162.08 o
   4   4   6       5545.86       5785.04       143.64 o
   5   4   6        185.02        168.90        18.47 o
   6   4   6        386.00        563.50        28.32 o
   7   4   6        454.93        459.34        29.50 o
   8   4   6       3541.12       3471.48        49.93 o
   9   4   6         51.25         38.88        10.21 o
  10   4   6        867.05        871.71        32.39 o
  11   4   6          9.21          3.83        10.91 o
  12   4   6       3065.64       2892.97        63.23 o
  13   4   6         81.12         48.27        20.18 o
  14   4   6        201.02        191.58        21.08 o
  15   4   6        435.36        518.46        32.09 o
 -10   5   6         32.30         38.36        14.24 o
  -9   5   6       3510.55       3446.07        55.34 o
  -8   5   6        204.10        199.80        17.77 o
  -7   5   6        245.44        303.91        21.23 o
  -6   5   6       1158.84       1125.59        43.60 o
  -5   5   6        683.53        698.24        26.99 o
  -4   5   6       4318.46       4100.08        59.51 o
  -3   5   6         73.78         36.19         9.81 o
  -2   5   6       3291.87       3140.57        48.41 o
  -1   5   6        283.95        251.33        19.85 o
   0   5   6       2953.03       2439.03        93.88 o
   1   5   6       1742.38       1501.88        71.83 o
   2   5   6        407.29        411.11        54.71 o
   3   5   6        716.78        575.30        31.11 o
   4   5   6       1764.53       1599.73        44.33 o
   5   5   6       3304.22       3264.97        85.24 o
   6   5   6         17.73          1.18        12.67 o
   7   5   6        379.43        415.31        18.36 o
   8   5   6       5759.81       5715.37        77.14 o
   9   5   6        565.05        521.81        20.85 o
  10   5   6       2484.78       2508.42        44.80 o
  11   5   6         26.27         31.29        12.67 o
  12   5   6        347.80        453.99        32.47 o
  13   5   6       3390.01       3574.95        79.95 o
  14   5   6        717.34        666.54        33.56 o
  15   5   6        958.91        994.79        39.12 o
  -9   6   6          1.22         19.63        10.43 o
  -8   6   6       1656.73       1587.83        38.12 o
  -7   6   6        231.25        273.70        19.45 o
  -6   6   6       1116.21       1084.75        44.02 o
  -5   6   6       1472.34       1453.52        34.16 o
  -4   6   6       2556.71       2581.02        43.00 o
  -3   6   6       2389.91       2432.40        40.57 o
  -2   6   6         27.49         40.95         9.88 o
  -1   6   6       2748.17       2859.27        44.17 o
   0   6   6       1171.92       1242.08        46.69 o
   1   6   6       4503.52       4142.28        85.16 o
   2   6   6         51.72         27.88        12.98 o
   3   6   6        279.34        212.95        25.70 o
   4   6   6       5397.54       5014.78        92.73 o
   5   6   6        134.95        182.86        18.38 o
   6   6   6        165.54        146.38        15.95 o
   7   6   6        400.14        389.73        16.05 o
   8   6   6         63.43         67.06        10.35 o
   9   6   6        419.71        442.86        21.77 o
  10   6   6         53.17         63.50        11.93 o
  11   6   6         91.39         96.08        15.40 o
  12   6   6        103.78         76.43        18.73 o
  13   6   6        627.16        701.51        45.56 o
  14   6   6        159.09        145.90        20.16 o
  15   6   6         24.83         15.51        15.18 o
  -9   7   6        102.85        142.59        20.83 o
  -8   7   6        290.23        347.72        19.54 o
  -7   7   6        663.59        644.68        26.34 o
  -6   7   6        245.18        256.17        19.34 o
  -5   7   6       4112.92       4258.53        64.35 o
  -4   7   6        255.31        265.69        16.91 o
  -3   7   6         74.31         82.97        12.10 o
  -2   7   6        436.27        449.14        17.84 o
  -1   7   6       1216.76       1386.12        26.13 o
   0   7   6       1102.39       1104.06        25.73 o
   1   7   6        664.52        704.31        22.12 o
   2   7   6        162.22        184.22        17.08 o
   3   7   6         78.65         69.18        16.76 o
   4   7   6       2931.91       2902.91        62.76 o
   5   7   6       4470.14       4357.77        77.76 o
   6   7   6        840.46        969.42        25.78 o
   7   7   6       2833.11       2777.99        41.56 o
   8   7   6        177.95        167.45        11.88 o
   9   7   6         70.59         89.60        11.94 o
  10   7   6       4234.78       3970.09        69.61 o
  11   7   6        242.26        211.18        20.10 o
  12   7   6         41.99         48.12        17.80 o
  13   7   6        665.67        590.16        32.70 o
  14   7   6        511.71        556.71        39.84 o
  15   7   6         48.37         46.03        15.78 o
  -8   8   6         27.26          6.25        11.82 o
  -7   8   6        139.71        156.27        15.63 o
  -6   8   6         88.30         94.98        15.52 o
  -5   8   6        309.98        307.25        18.39 o
  -4   8   6        268.28        246.44        15.97 o
  -3   8   6         91.07         89.13        12.75 o
  -2   8   6       6224.32       6445.46        79.14 o
  -1   8   6         87.37        101.33        11.20 o
   0   8   6         25.29         52.72         8.80 o
   1   8   6       3427.20       3764.57        45.24 o
   2   8   6        672.36        746.22        21.03 o
   3   8   6        313.66        353.73        16.63 o
   4   8   6         24.68         54.72        10.30 o
   5   8   6        245.26        194.22        12.90 o
   6   8   6       1551.06       1552.61        28.13 o
   7   8   6       4514.28       4311.92        54.15 o
   8   8   6       1443.41       1383.93        29.42 o
   9   8   6         51.46         46.88        12.63 o
  10   8   6       1785.36       1776.86        43.20 o
  11   8   6       2556.44       2538.25        54.13 o
  12   8   6        573.03        543.49        48.42 o
  13   8   6         48.85         38.79        16.57 o
  14   8   6        415.35        360.30        25.24 o
  15   8   6        634.61        648.81        37.32 o
  -7   9   6         47.85         38.03        10.63 o
  -6   9   6        878.54        882.15        28.24 o
  -5   9   6       1677.33       1640.63        50.83 o
  -4   9   6          0.30          2.32        10.81 o
  -3   9   6        785.46        849.08        25.66 o
  -2   9   6        442.78        482.29        20.62 o
  -1   9   6      11354.58      11220.21       120.36 o
   0   9   6        148.80        120.33        11.53 o
   1   9   6       1288.93       1249.61        27.54 o
   2   9   6       5211.04       5246.24        62.62 o
   3   9   6         22.30         16.57         8.95 o
   4   9   6       1880.43       1926.57        33.85 o
   5   9   6        777.86        762.43        23.09 o
   6   9   6       1063.93       1109.20        29.08 o
   7   9   6         33.99         34.11        11.26 o
   8   9   6       4511.42       4401.43        65.74 o
   9   9   6       2778.15       2740.91        50.76 o
  10   9   6         51.62         67.15        14.98 o
  11   9   6       4556.69       4536.07        83.52 o
  12   9   6          8.32         36.89        16.11 o
  13   9   6        235.26        220.74        33.09 o
  14   9   6        108.95        106.39        17.99 o
  15   9   6        888.61        801.32        38.00 o
  -6  10   6        803.63        791.85        27.81 o
  -5  10   6         26.82         28.48        11.82 o
  -4  10   6        126.15        155.92        13.60 o
  -3  10   6        804.64        819.71        29.62 o
  -2  10   6        590.51        549.69        21.07 o
  -1  10   6       1236.84       1199.71        30.22 o
   0  10   6       4077.74       4082.11        56.67 o
   1  10   6        676.27        667.36        21.38 o
   2  10   6       1572.56       1642.45        31.09 o
   3  10   6       1822.07       1800.21        32.92 o
   4  10   6        141.01        202.63        14.34 o
   5  10   6          6.77          9.72        11.01 o
   6  10   6        194.82        208.15        17.37 o
   7  10   6       1578.44       1518.56        42.49 o
   8  10   6         18.18         27.67        12.12 o
   9  10   6       1196.96       1222.92        59.40 o
  10  10   6       2641.89       2593.56        50.17 o
  11  10   6        252.83        293.91        22.07 o
  12  10   6       4329.87       4397.37        81.65 o
  13  10   6         88.13         75.15        16.78 o
  14  10   6          8.75         23.46        13.61 o
  15  10   6          4.95         -0.83        17.87 o
  -5  11   6        594.42        586.67        23.90 o
  -4  11   6        122.89         81.53        14.19 o
  -3  11   6         15.31          4.53        11.31 o
  -2  11   6        228.68        221.34        15.26 o
  -1  11   6        233.73        208.60        15.15 o
   0  11   6         27.95         17.69        11.13 o
   1  11   6         20.41         24.64        11.30 o
   2  11   6         96.87         78.66        13.34 o
   3  11   6        891.77        887.61        36.82 o
   4  11   6         40.54         14.57        12.62 o
   5  11   6       4351.63       4551.12        69.18 o
   6  11   6         28.54         22.70        13.45 o
   7  11   6         59.83         87.99        15.26 o
   8  11   6        470.13        481.59        23.52 o
   9  11   6        594.81        610.69        31.35 o
  10  11   6        166.72        141.10        18.31 o
  11  11   6       1266.39       1200.84        39.69 o
  12  11   6        495.27        523.71        35.49 o
  13  11   6        223.32        263.70        20.26 o
  14  11   6        697.34        751.24        31.88 o
  -4  12   6        109.97        127.02        15.65 o
  -3  12   6       1851.23       1819.74        37.10 o
  -2  12   6        882.51        854.27        28.21 o
  -1  12   6          2.44         12.69        11.80 o
   0  12   6        103.72        108.62        15.46 o
   1  12   6         13.23          9.29        13.59 o
   2  12   6        110.54        111.44        14.81 o
   3  12   6          7.25         30.67        14.16 o
   4  12   6       1998.62       2067.79        48.24 o
   5  12   6        241.40        227.44        18.22 o
   6  12   6       6904.79       6893.60        98.89 o
   7  12   6         10.97          0.40        15.20 o
   8  12   6        539.02        694.93        32.88 o
   9  12   6        122.30        128.94        19.81 o
  10  12   6         13.73         18.25        13.16 o
  11  12   6        157.82        157.82        18.52 o
  12  12   6        546.52        563.12        29.17 o
  13  12   6       1243.43       1189.77        41.45 o
  14  12   6        182.70        153.49        29.96 o
  -3  13   6       2234.42       2125.73        68.63 o
  -2  13   6        359.57        368.44        18.97 o
  -1  13   6        658.29        594.17        22.06 o
   0  13   6        116.71        116.18        14.33 o
   1  13   6         19.16          1.74        12.16 o
   2  13   6        337.74        352.11        22.27 o
   3  13   6        256.18        297.16        18.67 o
   4  13   6        900.23        876.64        37.63 o
   5  13   6       1583.23       1576.95        45.38 o
   6  13   6       1420.76       1433.24        41.19 o
   7  13   6       1179.20       1147.17        35.08 o
   8  13   6         70.23         89.32        15.86 o
   9  13   6       2554.49       2507.77        51.72 o
  10  13   6         62.92         79.75        16.53 o
  11  13   6         61.51         70.86        15.21 o
  12  13   6        532.33        491.57        27.06 o
  13  13   6        382.93        347.97        23.97 o
  -1  14   6        426.92        418.99        21.33 o
   0  14   6        464.72        460.25        19.80 o
   1  14   6        614.91        618.89        22.29 o
   2  14   6        113.53        103.55        13.77 o
   3  14   6         80.10         68.02        14.36 o
   4  14   6         14.18         15.04        11.94 o
   5  14   6       1510.69       1556.30        66.00 o
   6  14   6        168.16        200.20        17.49 o
   7  14   6       2010.48       2060.64        52.35 o
   8  14   6         25.74         26.15        13.28 o
   9  14   6        315.97        324.97        20.04 o
  10  14   6       1265.89       1189.42        36.91 o
  11  14   6         92.09        100.75        19.22 o
  12  14   6        516.82        526.21        26.46 o
  13  14   6        245.11        238.83        52.15 o
   1  15   6        638.01        555.66        28.05 o
   2  15   6         97.74         75.29        11.43 o
   3  15   6        296.68        283.83        17.66 o
   4  15   6        598.59        535.19        23.22 o
   5  15   6        369.14        358.06        20.19 o
   6  15   6        543.30        532.89        23.71 o
   7  15   6         12.69          3.22        11.17 o
   8  15   6        822.66        782.58        27.13 o
   9  15   6         28.80         23.43        13.91 o
  10  15   6         51.87         73.99        14.17 o
  11  15   6        345.96        332.92        24.72 o
  12  15   6        161.09        122.08        42.08 o
   4  16   6        679.19        674.18        52.42 o
   5  16   6          0.03         -5.88        11.65 o
   6  16   6         17.73         33.48        12.50 o
   7  16   6        152.71        129.65        16.06 o
   8  16   6       1060.30        957.60        35.13 o
   9  16   6        839.75        685.89        46.33 o
  -6 -14   7         11.32         17.19         9.48 o
  -5 -14   7        865.56        750.28        36.74 o
  -4 -14   7          2.13          9.38        12.74 o
  -8 -13   7         61.12         71.12        30.59 o
  -7 -13   7        570.71        576.91        50.92 o
  -6 -13   7         98.98         83.97        14.82 o
  -5 -13   7        525.10        473.90        28.64 o
  -4 -13   7        813.59        783.14        39.95 o
  -3 -13   7        294.93        352.72        41.04 o
  -2 -13   7       1239.64       1263.40        41.93 o
  -1 -13   7        102.78        101.37        16.64 o
   0 -13   7         33.35         61.40        16.25 o
   1 -13   7        247.61        222.24        44.45 o
 -10 -12   7         49.79         58.08        40.89 o
  -9 -12   7         98.61         72.30        43.86 o
  -8 -12   7         77.45         98.04        13.63 o
  -7 -12   7         14.86         13.51        15.10 o
  -6 -12   7        710.50        735.13        31.26 o
  -5 -12   7        193.06        171.19        18.50 o
  -4 -12   7        868.62        934.83        38.63 o
  -3 -12   7         52.33         54.94        11.58 o
  -2 -12   7        162.97        162.79        25.53 o
  -1 -12   7        342.64        356.70        28.07 o
   0 -12   7        241.42        233.13        32.80 o
   1 -12   7        624.68        598.35        30.90 o
   2 -12   7         68.49         57.32        14.67 o
   3 -12   7        691.21        692.00        44.37 o
 -11 -11   7         58.00         61.77        18.08 o
 -10 -11   7          9.79         10.79        10.35 o
  -9 -11   7        156.61        145.84        17.43 o
  -8 -11   7        940.69        973.21        28.11 o
  -7 -11   7         15.51         15.38        11.14 o
  -6 -11   7       1547.49       1487.08        64.23 o
  -5 -11   7       2128.05       2061.73        47.05 o
  -4 -11   7        213.48        229.36        19.70 o
  -3 -11   7        581.54        571.08        23.25 o
  -2 -11   7        308.27        314.83        18.48 o
  -1 -11   7         57.45         84.62        22.16 o
   0 -11   7         28.23         20.82        18.92 o
   1 -11   7        184.16        185.03        22.41 o
   2 -11   7       1949.42       1866.05        62.49 o
   3 -11   7         62.44         69.70        16.75 o
   4 -11   7       2031.09       2240.25        62.50 o
 -11 -10   7        343.44        293.11        72.89 o
 -10 -10   7        181.85        150.01        32.59 o
  -9 -10   7         29.42         42.09        34.97 o
  -8 -10   7        797.50        849.50        36.65 o
  -7 -10   7       1341.43       1366.75        52.91 o
  -6 -10   7       1158.51       1120.03        40.64 o
  -5 -10   7       2115.62       2350.66        44.18 o
  -4 -10   7       3684.15       3496.09        57.21 o
  -3 -10   7       2308.09       2286.93        45.31 o
  -2 -10   7        759.57        803.18        35.49 o
  -1 -10   7        443.37        456.45        22.10 o
   0 -10   7        206.54        192.09        20.40 o
   1 -10   7        520.56        511.43        35.95 o
   2 -10   7         65.86         79.63        16.93 o
   3 -10   7       1861.87       1766.59        62.26 o
   4 -10   7         39.62         58.88        19.40 o
   5 -10   7       2008.21       1956.73        68.41 o
   6 -10   7        335.27        301.65        49.19 o
 -11  -9   7       1496.03       1506.48       122.08 o
 -10  -9   7       1008.79        821.40       178.68 o
  -9  -9   7         58.41         71.15        23.41 o
  -8  -9   7        363.39        337.32        28.52 o
  -7  -9   7         73.93         72.72        14.01 o
  -6  -9   7        168.54        174.72        17.14 o
  -5  -9   7        251.68        252.16        20.10 o
  -4  -9   7       1825.75       1923.89        38.69 o
  -3  -9   7        237.14        239.40        13.14 o
  -2  -9   7       3091.00       3181.31        57.20 o
  -1  -9   7        127.07        158.38        14.42 o
   0  -9   7         15.18         11.80        11.25 o
   1  -9   7         49.47         58.76        15.06 o
   2  -9   7         68.85         79.51        17.21 o
   3  -9   7          5.05         10.16        15.33 o
   4  -9   7        845.49        899.45        52.52 o
   5  -9   7        716.74        693.91        35.85 o
   6  -9   7        719.06        715.97        34.02 o
   7  -9   7        562.13        558.97        46.70 o
 -11  -8   7        170.92        191.42        59.26 o
 -10  -8   7        682.40        682.12       103.12 o
  -9  -8   7       1839.50       1719.27        50.30 o
  -8  -8   7        132.36        118.37        13.56 o
  -7  -8   7         23.80         20.18         8.74 o
  -6  -8   7        153.36        164.47        13.43 o
  -5  -8   7         13.61         46.47        19.58 o
  -4  -8   7        589.30        547.31        26.28 o
  -3  -8   7        848.62        827.00        28.17 o
  -2  -8   7        242.53        244.31        13.33 o
  -1  -8   7       1296.43       1277.03        35.58 o
   0  -8   7        288.79        330.05        16.76 o
   1  -8   7       2709.25       2756.70        56.95 o
   2  -8   7       1390.96       1494.41        39.22 o
   3  -8   7        329.05        337.94        26.90 o
   4  -8   7        293.15        353.91        28.70 o
   5  -8   7       1473.76       1327.17        40.71 o
   6  -8   7        122.27        148.40        15.96 o
   7  -8   7        604.96        548.88        27.04 o
   8  -8   7        211.21        236.00        20.54 o
 -12  -7   7        198.94        218.09        22.52 o
 -11  -7   7         47.30         47.24        17.61 o
 -10  -7   7       1310.29       1360.91        66.97 o
  -9  -7   7        439.94        445.88        29.84 o
  -8  -7   7       1459.75       1362.07        32.33 o
  -7  -7   7       2831.48       2807.11        51.11 o
  -6  -7   7         26.74         35.19        24.57 o
  -5  -7   7        137.97        105.60        21.51 o
  -4  -7   7         16.85         20.67        16.27 o
  -3  -7   7       4319.48       4304.97        79.91 o
  -2  -7   7        343.94        288.41        10.69 o
  -1  -7   7       1020.36        991.15        23.39 o
   0  -7   7       1274.43       1246.76        35.03 o
   1  -7   7        616.71        597.41        20.00 o
   2  -7   7       3895.55       4017.08        65.37 o
   3  -7   7        948.96       1022.50        34.24 o
   4  -7   7       3055.34       3021.50        58.45 o
   5  -7   7        665.04        608.81        29.25 o
   6  -7   7        306.14        310.34        20.13 o
   7  -7   7        512.92        564.40        29.81 o
   8  -7   7        381.80        392.38        23.06 o
   9  -7   7         53.22         67.60        17.93 o
 -12  -6   7         32.17         37.93        18.96 o
 -11  -6   7        354.15        349.06        37.93 o
 -10  -6   7         68.38         43.44        16.24 o
  -9  -6   7       2850.96       2914.82        79.89 o
  -8  -6   7        679.12        676.61        30.72 o
  -7  -6   7        289.14        303.14        14.98 o
  -6  -6   7       5192.53       5295.46        78.54 o
  -5  -6   7        146.92        184.61        23.26 o
  -4  -6   7        710.23        575.26        31.15 o
  -3  -6   7        109.42        125.62        16.56 o
  -2  -6   7       3314.56       3406.29        54.90 o
  -1  -6   7         29.58         46.13         7.34 o
   0  -6   7       5148.56       5137.39        65.38 o
   1  -6   7        141.06        131.53        10.06 o
   2  -6   7         79.25         95.78        11.00 o
   3  -6   7       4395.71       4327.13        67.55 o
   4  -6   7        399.33        382.86        21.29 o
   5  -6   7        488.94        493.03        25.46 o
   6  -6   7         33.17         70.28        13.94 o
   7  -6   7        386.64        420.84        27.30 o
   8  -6   7         26.23         21.30        15.13 o
   9  -6   7          9.36         29.49        13.54 o
  10  -6   7        266.68        244.31        23.94 o
 -12  -5   7         11.60          2.96        18.37 o
 -11  -5   7         30.95         33.19        24.89 o
 -10  -5   7        836.55        821.26        48.64 o
  -9  -5   7        784.37        867.33        45.89 o
  -8  -5   7       3500.48       3402.80        81.32 o
  -7  -5   7         91.45        100.49        12.33 o
  -6  -5   7       1330.80       1318.80        24.66 o
  -5  -5   7       2548.65       2475.48        48.32 o
  -4  -5   7        822.56        855.38        44.79 o
  -3  -5   7       1330.20       1290.69        37.12 o
  -2  -5   7       1728.26       1802.19        42.48 o
  -1  -5   7       1034.42       1197.18        24.76 o
   0  -5   7         33.52         36.53         6.69 o
   1  -5   7        927.59        857.86        21.88 o
   2  -5   7       2877.50       2881.97        43.65 o
   3  -5   7          0.89         12.33         8.28 o
   4  -5   7       3687.40       3569.70        63.00 o
   5  -5   7         46.22         42.73        12.94 o
   6  -5   7        338.64        344.91        22.39 o
   7  -5   7       2763.65       2868.54        70.87 o
   8  -5   7        723.08        695.73        36.43 o
   9  -5   7        661.83        595.68        30.61 o
  10  -5   7         88.47         61.24        17.06 o
  11  -5   7         42.93         58.64        20.10 o
 -12  -4   7        279.61        275.76        29.47 o
 -11  -4   7         39.05         74.30        23.49 o
 -10  -4   7         72.73         45.00        20.84 o
  -9  -4   7         43.12         67.17        22.30 o
  -8  -4   7        617.66        652.37        33.78 o
  -7  -4   7        704.92        639.94        27.85 o
  -6  -4   7        195.90        206.10        10.82 o
  -5  -4   7       1755.07       1685.75        27.28 o
  -4  -4   7         46.70         78.83        12.46 o
  -3  -4   7       3100.02       3013.88        65.81 o
  -2  -4   7       2598.67       2769.50        65.42 o
  -1  -4   7         23.90         36.51        12.65 o
   0  -4   7       2004.86       2061.20        48.08 o
   1  -4   7         22.17         23.24         7.61 o
   2  -4   7        196.55        254.86        18.26 o
   3  -4   7         74.83        102.33        11.60 o
   4  -4   7       3060.64       2969.78        57.20 o
   5  -4   7       1058.35        971.16        30.15 o
   6  -4   7       1361.38       1360.84        33.76 o
   7  -4   7       3800.35       3783.07        78.05 o
   8  -4   7        350.36        410.44        29.98 o
   9  -4   7       1751.11       1746.92        50.80 o
  10  -4   7       1151.44       1119.96        46.03 o
  11  -4   7        599.82        621.53        31.12 o
  12  -4   7         20.61         20.15        29.04 o
 -12  -3   7       1336.21       1302.25        94.82 o
 -11  -3   7       1047.52       1205.96        63.51 o
 -10  -3   7         88.06         98.37        25.24 o
  -9  -3   7        305.14        312.55        26.36 o
  -8  -3   7         82.51        110.91        20.10 o
  -7  -3   7        358.63        339.45        23.04 o
  -6  -3   7        560.94        550.18        20.60 o
  -5  -3   7        755.20        755.04        22.03 o
  -4  -3   7       2302.15       2044.44        37.91 o
  -3  -3   7        863.49        985.82        28.69 o
  -2  -3   7      10130.96       9829.51       192.10 o
  -1  -3   7        629.49        598.39        22.39 o
   0  -3   7        269.48        240.85        15.01 o
   1  -3   7       1881.84       1743.95        36.72 o
   2  -3   7        734.83        952.68        27.23 o
   3  -3   7       2225.74       2286.39        52.94 o
   4  -3   7       1105.32       1182.54        30.83 o
   5  -3   7       1613.96       1553.52        34.05 o
   6  -3   7        238.03        234.92        16.15 o
   7  -3   7       3634.02       3498.92        80.22 o
   8  -3   7       3657.10       3654.45        77.13 o
   9  -3   7          6.80         14.59        15.51 o
  10  -3   7       1636.03       1783.33        51.44 o
  11  -3   7        700.21        673.87        35.22 o
  12  -3   7        116.58        121.55        22.74 o
 -12  -2   7        608.85        725.33        70.52 o
 -11  -2   7        722.19        928.78        50.53 o
 -10  -2   7       1625.42       1629.58        58.00 o
  -9  -2   7        197.05        189.00        24.42 o
  -8  -2   7        355.60        373.00        21.94 o
  -7  -2   7        345.57        349.08        18.99 o
  -6  -2   7        109.31        143.34        12.94 o
  -5  -2   7       3661.78       3798.70        64.73 o
  -4  -2   7        694.42        602.66        23.30 o
  -3  -2   7       2951.77       2815.52        66.79 o
  -2  -2   7       1381.54       1312.17        37.50 o
  -1  -2   7       8601.28       7954.95       159.16 o
   0  -2   7         32.31         48.63        10.30 o
   1  -2   7       3877.07       3762.00        71.23 o
   2  -2   7         61.52         22.68        10.65 o
   3  -2   7        412.75        439.10        22.22 o
   4  -2   7       1071.88       1228.24        36.49 o
   5  -2   7        213.62        196.80        15.12 o
   6  -2   7       1976.30       1940.86        37.73 o
   7  -2   7         53.46         60.24        14.53 o
   8  -2   7        770.76        833.52        33.96 o
   9  -2   7       4584.19       4717.52        92.27 o
  10  -2   7        846.50        844.32        37.44 o
  11  -2   7       1514.40       1481.37        43.06 o
  12  -2   7         91.33         75.45        18.95 o
  13  -2   7         31.81        144.60        40.30 o
 -12  -1   7         58.18         60.54        19.32 o
 -11  -1   7        568.87        483.57        38.84 o
 -10  -1   7       1181.73       1102.78        46.75 o
  -9  -1   7        688.87        677.44        36.26 o
  -8  -1   7        424.77        418.89        25.27 o
  -7  -1   7         12.12         16.30        11.59 o
  -6  -1   7        133.78        129.29        11.87 o
  -5  -1   7         63.01         76.90        10.65 o
  -4  -1   7       1034.77       1078.50        27.60 o
  -3  -1   7        926.27        920.54        26.92 o
  -2  -1   7       4225.17       4351.72        79.78 o
  -1  -1   7         22.17         -0.04         9.17 o
   0  -1   7       3722.42       3534.77        66.13 o
   1  -1   7        928.15       1012.89        26.68 o
   2  -1   7       5920.08       6137.32       110.14 o
   3  -1   7        372.64        409.36        22.89 o
   4  -1   7        383.37        365.44        20.36 o
   5  -1   7        558.61        603.71        30.01 o
   6  -1   7        121.19        115.41        11.89 o
   7  -1   7        250.08        283.82        16.90 o
   8  -1   7        185.98        201.47        16.19 o
   9  -1   7         11.31         17.95        12.68 o
  10  -1   7       1007.85       1045.72        35.34 o
  11  -1   7         47.53         39.04        14.18 o
  12  -1   7        948.33        982.88        56.98 o
  13  -1   7        829.54        815.37        41.26 o
 -12   0   7          4.47         -5.49        15.84 o
 -11   0   7         53.02          7.36        16.66 o
 -10   0   7        477.62        396.83        37.38 o
  -9   0   7        842.91        791.49        38.11 o
  -8   0   7         32.15         38.78        14.16 o
  -7   0   7         33.97         54.12        11.25 o
  -6   0   7        692.46        702.67        24.18 o
  -5   0   7        297.37        274.83        16.19 o
  -4   0   7       1386.55       1273.56        48.12 o
  -3   0   7       4849.98       5206.01        97.08 o
  -2   0   7       2132.73       2271.11        48.53 o
  -1   0   7         40.69         30.75         8.59 o
   0   0   7        481.49        382.44        17.42 o
   1   0   7       2476.14       2492.96        55.68 o
   2   0   7         44.35        117.01        12.37 o
   3   0   7      10359.42       9931.31       171.54 o
   4   0   7        427.07        507.89        26.77 o
   5   0   7       9293.49       8693.92       143.85 o
   6   0   7        801.06        878.09        26.32 o
   7   0   7        423.76        425.10        18.11 o
   8   0   7        483.88        484.68        21.54 o
   9   0   7        877.51        788.60        28.99 o
  10   0   7       1568.26       1541.16        39.63 o
  11   0   7         75.38         65.55        13.34 o
  12   0   7       1319.19       1338.79        47.43 o
  13   0   7        434.83        496.42        35.81 o
  14   0   7       1254.21       1054.89        91.86 o
 -11   1   7        737.77        692.89        29.03 o
 -10   1   7        288.09        260.77        21.59 o
  -9   1   7       1416.25       1469.67        45.74 o
  -8   1   7        803.05        783.53        38.20 o
  -7   1   7        155.81        167.54        17.03 o
  -6   1   7       3890.87       3793.48        59.61 o
  -5   1   7       4211.61       4252.48        60.30 o
  -4   1   7       4856.59       4531.94        85.96 o
  -3   1   7       3842.09       3848.11        77.22 o
  -2   1   7      10145.55      11238.73       193.04 o
  -1   1   7        420.94        690.32        41.14 o
   0   1   7       1136.19        991.83        30.61 o
   1   1   7       1297.86       1218.44        34.34 o
   2   1   7       6826.26       7446.66       144.92 o
   3   1   7          3.98         -0.03         9.38 o
   4   1   7       3317.74       3220.27        61.42 o
   5   1   7        225.69        164.25        14.28 o
   6   1   7      16269.17      16566.26       226.13 o
   7   1   7        548.35        630.11        22.78 o
   8   1   7        638.78        606.74        21.81 o
   9   1   7        472.33        439.70        20.94 o
  10   1   7        431.92        467.06        20.96 o
  11   1   7        310.22        248.59        18.36 o
  12   1   7        658.77        776.23        26.93 o
  13   1   7        850.74        908.81        35.06 o
  14   1   7        108.86         59.39        22.72 o
 -11   2   7        305.35        336.42        27.79 o
 -10   2   7        467.87        503.19        23.78 o
  -9   2   7        279.75        276.88        19.90 o
  -8   2   7        979.91        970.34        33.99 o
  -7   2   7         19.90         14.88        10.96 o
  -6   2   7       3155.29       2840.16        45.94 o
  -5   2   7        501.37        468.74        18.53 o
  -4   2   7        270.56        284.06        16.05 o
  -3   2   7       3694.32       3675.55        77.00 o
  -2   2   7        170.82        120.64        13.96 o
  -1   2   7        992.86       1075.43        31.40 o
   0   2   7        572.35       1117.07        34.38 o
   1   2   7       1498.02       1504.59        46.33 o
   2   2   7       6024.51       6910.52       156.08 o
   3   2   7         16.24         42.78        12.20 o
   4   2   7       1491.00       1432.12        42.01 o
   5   2   7       4693.29       4890.98        99.86 o
   6   2   7        945.87        933.99        28.83 o
   7   2   7       8024.73       8303.91       104.39 o
   8   2   7        301.73        302.17        15.56 o
   9   2   7       2439.84       2345.79        46.18 o
  10   2   7        106.89         88.43        14.08 o
  11   2   7       1276.87       1304.40        34.56 o
  12   2   7        460.15        455.97        21.55 o
  13   2   7         69.03         96.00        17.36 o
  14   2   7         15.00         -4.68        17.31 o
  15   2   7        112.88         33.19        32.59 o
 -11   3   7        811.73       1033.56        93.04 o
 -10   3   7         11.80          0.91        12.39 o
  -9   3   7        934.94        985.41        33.09 o
  -8   3   7        272.40        296.11        25.05 o
  -7   3   7         49.88         57.39        12.98 o
  -6   3   7         50.63         19.40        12.08 o
  -5   3   7        295.07        289.32        14.49 o
  -4   3   7       2691.99       2512.82        37.88 o
  -3   3   7       1105.81       1110.18        30.90 o
  -2   3   7       3282.81       2989.33        64.85 o
  -1   3   7        558.83        589.54        25.71 o
   0   3   7         87.94        196.41        19.87 o
   1   3   7       1292.47       1297.77        66.37 o
   2   3   7       1096.07       1010.37        41.09 o
   3   3   7      11910.22      12623.43       273.96 o
   4   3   7       1739.44       1837.71        50.56 o
   5   3   7       4599.66       4379.15       118.57 o
   6   3   7        943.97       1012.06        34.67 o
   7   3   7        356.19        296.75        17.13 o
   8   3   7         18.27         21.75         8.93 o
   9   3   7         62.14         76.69        11.41 o
  10   3   7       4397.54       4413.95        70.67 o
  11   3   7        612.34        696.70        30.08 o
  12   3   7        819.69        809.30        30.81 o
  13   3   7       1650.63       1639.32        51.43 o
  14   3   7         14.05          2.36        15.74 o
  15   3   7         13.29        101.34        40.30 o
 -10   4   7         62.21         26.24        12.28 o
  -9   4   7        391.12        417.45        21.21 o
  -8   4   7         16.74         21.03        12.96 o
  -7   4   7        161.05        158.42        17.00 o
  -6   4   7        517.81        473.20        23.93 o
  -5   4   7       1085.14       1164.76        33.40 o
  -4   4   7        477.80        490.93        18.35 o
  -3   4   7       1357.44       1305.62        25.83 o
  -2   4   7       4845.32       4724.89        86.68 o
  -1   4   7        883.84        776.94        39.88 o
   0   4   7       4378.13       4588.39       114.01 o
   1   4   7        698.26        713.25        34.85 o
   2   4   7       6137.74       6052.59       142.61 o
   3   4   7       7922.56       7921.72       160.03 o
   4   4   7       1163.47       1067.51        62.26 o
   5   4   7       2341.05       2572.40        61.97 o
   6   4   7         19.75          5.34        13.95 o
   7   4   7       1473.53       1481.47        28.80 o
   8   4   7       1049.70       1043.49        37.42 o
   9   4   7         23.65          5.68        10.04 o
  10   4   7        706.05        737.72        26.20 o
  11   4   7        934.72        915.04        30.58 o
  12   4   7        349.63        353.11        26.44 o
  13   4   7       1445.21       1415.43        51.27 o
  14   4   7        456.67        440.09        29.85 o
  15   4   7         56.14         69.00        21.45 o
  -9   5   7         42.62         28.91        12.97 o
  -8   5   7       1568.24       1613.48        38.68 o
  -7   5   7        826.34        896.25        31.68 o
  -6   5   7        202.80        239.86        19.18 o
  -5   5   7        255.96        265.69        19.29 o
  -4   5   7         77.90         62.91        13.47 o
  -3   5   7       2822.41       2888.28        46.32 o
  -2   5   7        236.16        248.12        12.85 o
  -1   5   7       2330.21       2253.02        42.43 o
   0   5   7         41.04         36.11        11.73 o
   1   5   7       2721.93       2423.73        66.37 o
   2   5   7        954.00        758.40        43.93 o
   3   5   7        444.28        522.96        43.08 o
   4   5   7       8564.40       8160.83       170.95 o
   5   5   7       2876.29       2811.43        66.04 o
   6   5   7       1805.60       1820.53        50.42 o
   7   5   7        289.60        316.57        15.34 o
   8   5   7        420.18        477.35        20.84 o
   9   5   7        803.80        755.03        27.72 o
  10   5   7       1253.54       1382.71        34.08 o
  11   5   7       1305.56       1409.39        36.50 o
  12   5   7        280.55        319.71        21.02 o
  13   5   7       1654.57       1609.39        49.94 o
  14   5   7       1200.45       1292.56        43.50 o
  15   5   7         38.30         52.55        18.05 o
  -9   6   7        876.03        859.82        30.04 o
  -8   6   7          1.50          0.20        11.40 o
  -7   6   7       1030.32        990.82        31.80 o
  -6   6   7         84.18         86.24        15.88 o
  -5   6   7        323.42        345.09        22.16 o
  -4   6   7       3459.38       3500.51        61.02 o
  -3   6   7         28.00         16.92         9.90 o
  -2   6   7          2.34         19.36         9.30 o
  -1   6   7         75.63         60.25        10.11 o
   0   6   7        595.10        600.32        31.68 o
   1   6   7         58.58         32.47        12.57 o
   2   6   7       4189.62       3864.85        85.02 o
   3   6   7       8735.76       8272.60       143.42 o
   4   6   7        200.90        155.00        16.98 o
   5   6   7       3043.16       2921.33        63.64 o
   6   6   7         43.43         34.27         9.33 o
   7   6   7        340.73        354.54        16.38 o
   8   6   7        176.41        201.34        13.52 o
   9   6   7         83.88        118.55        12.95 o
  10   6   7         19.18         25.06        11.57 o
  11   6   7        351.94        308.27        19.60 o
  12   6   7       3637.67       3462.58        69.24 o
  13   6   7         69.85         51.59        16.98 o
  14   6   7       1365.25       1307.05        43.63 o
  15   6   7        258.47        292.85        26.44 o
  -8   7   7        271.95        287.51        16.51 o
  -7   7   7        776.86        811.77        28.05 o
  -6   7   7        218.77        239.95        18.68 o
  -5   7   7        396.49        418.17        23.36 o
  -4   7   7       1269.88       1331.75        48.42 o
  -3   7   7       3110.94       3051.82        49.95 o
  -2   7   7       1277.88       1326.44        37.29 o
  -1   7   7        481.25        493.45        20.33 o
   0   7   7        228.45        250.10        12.45 o
   1   7   7       1032.95       1154.65        24.98 o
   2   7   7        916.60       1096.01        25.57 o
   3   7   7       1229.47       1355.47        29.87 o
   4   7   7       5703.06       5636.36        76.78 o
   5   7   7       3932.79       3697.27        63.30 o
   6   7   7       2629.60       2567.22        42.11 o
   7   7   7        676.82        716.42        21.14 o
   8   7   7        183.12        183.63        12.74 o
   9   7   7         52.26         36.03        10.42 o
  10   7   7        698.40        743.87        26.72 o
  11   7   7        244.81        248.30        24.21 o
  12   7   7         30.71         24.51        15.52 o
  13   7   7         40.85         24.14        15.88 o
  14   7   7          6.38         10.06        14.74 o
  15   7   7         99.77        132.23        18.48 o
  -8   8   7        187.04        220.11        29.52 o
  -7   8   7          7.93          9.14        10.95 o
  -6   8   7        272.49        239.85        18.71 o
  -5   8   7         31.27         18.91        13.05 o
  -4   8   7          3.22         -2.43        11.35 o
  -3   8   7        234.50        213.58        18.73 o
  -2   8   7        636.40        708.75        23.92 o
  -1   8   7       2377.31       2301.87        37.49 o
   0   8   7        128.13        102.89        10.69 o
   1   8   7        673.59        747.12        20.94 o
   2   8   7         94.83         97.34        10.28 o
   3   8   7        149.42        175.89        12.21 o
   4   8   7          0.96         11.57         9.38 o
   5   8   7        420.63        443.18        22.01 o
   6   8   7       4860.24       4794.83        64.02 o
   7   8   7        337.81        361.01        16.64 o
   8   8   7       4034.61       3920.55        53.67 o
   9   8   7        194.21        187.14        14.66 o
  10   8   7         26.91          4.59        12.69 o
  11   8   7         32.24         42.79        14.20 o
  12   8   7         48.29         39.68        16.17 o
  13   8   7         14.37          9.83        15.63 o
  14   8   7         47.91         65.17        21.25 o
  15   8   7        421.53        436.85        28.81 o
  -7   9   7          4.47        -12.83        12.83 o
  -6   9   7        936.04        872.54        28.11 o
  -5   9   7        137.44        136.32        16.00 o
  -4   9   7         48.45         58.23        12.34 o
  -3   9   7       1166.57       1175.14        29.82 o
  -2   9   7        542.63        549.04        21.98 o
  -1   9   7        894.31        970.46        27.99 o
   0   9   7       5787.21       5844.39        68.55 o
   1   9   7       3502.32       3383.74        46.24 o
   2   9   7       1119.37       1101.79        25.01 o
   3   9   7        333.84        387.82        19.81 o
   4   9   7         11.03         18.95         9.36 o
   5   9   7         88.69         90.59        11.66 o
   6   9   7        143.45        137.76        13.10 o
   7   9   7       4054.77       4117.98        58.59 o
   8   9   7         32.17         50.92        11.02 o
   9   9   7        510.86        483.18        22.51 o
  10   9   7       1517.44       1507.74        43.37 o
  11   9   7          9.27         15.96        13.99 o
  12   9   7       1815.32       1873.88        51.43 o
  13   9   7        159.90        190.48        22.31 o
  14   9   7         41.73         45.84        15.28 o
  15   9   7        683.04        706.47        32.50 o
  -6  10   7        549.24        566.89        28.36 o
  -5  10   7        169.25        157.36        15.77 o
  -4  10   7        250.85        216.14        15.32 o
  -3  10   7        579.92        623.96        21.31 o
  -2  10   7       3958.57       4041.75        56.97 o
  -1  10   7       2354.98       2433.48        43.21 o
   0  10   7       1026.26       1027.72        26.93 o
   1  10   7        659.58        641.79        20.52 o
   2  10   7       8730.56       8926.75       103.33 o
   3  10   7       1075.47       1087.18        32.27 o
   4  10   7       1453.52       1409.09        30.30 o
   5  10   7        267.44        305.18        16.49 o
   6  10   7       1256.31       1310.12        34.83 o
   7  10   7        763.85        778.30        30.24 o
   8  10   7       1463.94       1523.70        41.09 o
   9  10   7        269.58        300.45        18.83 o
  10  10   7         95.83        124.46        17.26 o
  11  10   7       2211.01       2269.37        49.01 o
  12  10   7        515.18        511.95        27.72 o
  13  10   7        193.68        241.23        21.86 o
  14  10   7         14.54         28.95        13.75 o
  15  10   7         14.32         18.06        17.43 o
  -5  11   7       1718.97       1727.74        48.17 o
  -4  11   7         16.73         16.76        13.02 o
  -3  11   7        112.76        118.54        13.65 o
  -2  11   7        386.72        374.30        17.82 o
  -1  11   7       1473.42       1536.89        33.76 o
   0  11   7       1130.71       1106.99        29.01 o
   1  11   7       3974.26       4054.36        59.43 o
   2  11   7         22.59         35.74        11.99 o
   3  11   7         84.81         67.54        12.72 o
   4  11   7       1333.06       1286.09        37.76 o
   5  11   7        343.97        432.64        27.00 o
   6  11   7       1260.95       1352.98        54.57 o
   7  11   7        769.32        761.85        32.14 o
   8  11   7        119.39        134.53        17.38 o
   9  11   7         90.37         96.79        18.30 o
  10  11   7        298.31        308.74        23.22 o
  11  11   7        167.83        168.00        18.65 o
  12  11   7         24.84          5.16        14.13 o
  13  11   7        304.57        351.66        22.25 o
  14  11   7        272.86        248.41        22.61 o
  -4  12   7        895.08        766.28        66.38 o
  -3  12   7        529.54        557.61        23.32 o
  -2  12   7         16.09         12.77        11.63 o
  -1  12   7         87.35         91.50        14.05 o
   0  12   7          3.32          7.98        12.40 o
   1  12   7        146.64        151.51        19.84 o
   2  12   7       1402.79       1322.87        44.72 o
   3  12   7        126.27        141.03        18.58 o
   4  12   7       1978.33       2066.93        47.80 o
   5  12   7        994.52       1125.08        37.64 o
   6  12   7        236.65        252.90        20.32 o
   7  12   7         87.78         96.17        17.94 o
   8  12   7        612.76        624.18        30.19 o
   9  12   7        392.12        413.56        26.85 o
  10  12   7        526.42        541.72        29.58 o
  11  12   7         28.09         -9.91        13.51 o
  12  12   7        646.91        671.59        31.59 o
  13  12   7         27.76         28.41        18.78 o
  14  12   7       1028.02       1065.73        63.13 o
  -2  13   7        482.11        534.77        37.36 o
  -1  13   7        168.96        208.14        14.52 o
   0  13   7         73.57         50.56        13.87 o
   1  13   7        239.60        275.59        19.44 o
   2  13   7        520.31        498.31        25.09 o
   3  13   7         57.72         94.78        14.85 o
   4  13   7        845.15        876.26        33.97 o
   5  13   7       3497.60       3707.06        66.49 o
   6  13   7         40.53         39.86        14.27 o
   7  13   7        374.98        374.59        23.06 o
   8  13   7        446.17        441.47        23.37 o
   9  13   7       1639.47       1561.50        44.15 o
  10  13   7        803.79        849.58        34.58 o
  11  13   7        172.94        195.25        23.83 o
  12  13   7        257.15        303.86        31.32 o
  13  13   7        255.63        251.31        37.46 o
  -1  14   7       1456.58       1378.14        63.71 o
   0  14   7        440.44        469.88        21.81 o
   1  14   7        341.58        336.58        18.93 o
   2  14   7        249.83        251.40        16.89 o
   3  14   7         31.00         28.56        13.02 o
   4  14   7          2.30         16.10        12.12 o
   5  14   7        348.11        307.91        19.94 o
   6  14   7       1937.01       2105.49        43.99 o
   7  14   7         17.46          9.98        12.79 o
   8  14   7        174.96        238.09        18.73 o
   9  14   7        333.33        322.54        21.11 o
  10  14   7        269.47        303.76        28.74 o
  11  14   7       1185.58       1100.95        39.25 o
  12  14   7        286.78        301.39        25.46 o
   1  15   7         54.55         67.56        32.00 o
   2  15   7         25.43          5.21        12.28 o
   3  15   7        560.14        581.87        22.96 o
   4  15   7        280.03        291.73        17.99 o
   5  15   7          2.53         11.41        11.52 o
   6  15   7         30.50         16.16        11.40 o
   7  15   7         94.93         95.55        13.59 o
   8  15   7         17.66         17.68        10.95 o
   9  15   7         53.42         67.02        12.75 o
  10  15   7        270.20        254.98        20.35 o
  11  15   7        204.29        216.68        20.73 o
   4  16   7         75.55         75.86        30.82 o
   5  16   7        117.13        129.05        21.53 o
   6  16   7         54.47         55.39        14.68 o
   7  16   7          5.25          0.33        12.39 o
   8  16   7        164.70        132.39        34.59 o
  -6 -13   8        327.17        317.06        58.08 o
  -5 -13   8        113.28        104.67        16.29 o
  -4 -13   8          4.42         -6.88        15.70 o
  -3 -13   8        245.95        277.01        21.87 o
  -2 -13   8         94.03        116.49        38.21 o
  -9 -12   8         72.84         25.48        34.37 o
  -8 -12   8         47.01         85.64        30.56 o
  -7 -12   8         13.86          1.17        27.25 o
  -6 -12   8         35.95         20.87        14.80 o
  -5 -12   8        505.63        546.04        48.07 o
  -4 -12   8        318.75        320.15        22.53 o
  -3 -12   8         21.16          7.36        14.80 o
  -2 -12   8         39.52         45.14        11.86 o
  -1 -12   8          0.96        -10.41        13.68 o
   0 -12   8         20.96          9.70        14.77 o
   1 -12   8         97.78         67.44        17.06 o
   2 -12   8        755.81        863.82        46.32 o
 -10 -11   8          4.85        -25.48        30.22 o
  -9 -11   8         44.21        -33.19        33.19 o
  -8 -11   8         97.86         70.67        34.57 o
  -7 -11   8        315.52        344.33        37.98 o
  -6 -11   8        128.27        122.40        14.90 o
  -5 -11   8        817.08        901.71        44.89 o
  -4 -11   8        392.83        388.66        32.42 o
  -3 -11   8        275.73        219.62        21.31 o
  -2 -11   8         60.22         48.09        14.24 o
  -1 -11   8        924.97        950.86        37.10 o
   0 -11   8         75.03         35.36        18.02 o
   1 -11   8        182.46        195.51        23.42 o
   2 -11   8         35.71         30.49        15.18 o
   3 -11   8       1303.20       1461.51        51.84 o
   4 -11   8        368.15        351.38        33.04 o
 -10 -10   8         13.84         25.80        16.59 o
  -9 -10   8       1217.47       1175.82        43.26 o
  -8 -10   8         42.88         19.21        13.47 o
  -7 -10   8        110.04        117.70         9.80 o
  -6 -10   8        752.30        838.52        37.46 o
  -5 -10   8        506.31        578.57        25.76 o
  -4 -10   8       1637.45       1776.64        42.05 o
  -3 -10   8        424.34        453.73        22.79 o
  -2 -10   8         72.86         45.02        13.30 o
  -1 -10   8        422.39        462.77        24.67 o
   0 -10   8        804.78        835.08        37.42 o
   1 -10   8         94.43         61.35        21.04 o
   2 -10   8        338.13        321.32        36.79 o
   3 -10   8         51.26         22.44        17.36 o
   4 -10   8        429.98        521.25        33.42 o
   5 -10   8         57.32         69.94        17.71 o
 -11  -9   8         73.63         99.25        33.48 o
 -10  -9   8        235.83        260.92        22.10 o
  -9  -9   8          8.62          9.01        25.48 o
  -8  -9   8        302.69        349.59        32.11 o
  -7  -9   8         12.72         19.71         6.99 o
  -6  -9   8         34.54         35.62         6.74 o
  -5  -9   8         57.05         72.28        11.27 o
  -4  -9   8          8.14          4.64        20.20 o
  -3  -9   8        196.23        263.64        15.53 o
  -2  -9   8        240.22        229.42        20.80 o
  -1  -9   8        205.03        231.80        16.09 o
   0  -9   8        723.71        704.31        28.18 o
   1  -9   8        509.42        512.17        31.49 o
   2  -9   8        147.32        148.63        21.20 o
   3  -9   8         15.40          1.35        15.29 o
   4  -9   8          4.49          6.52        17.52 o
   5  -9   8        319.69        341.56        29.33 o
   6  -9   8        249.92        320.13        23.97 o
 -11  -8   8        684.70        760.95        93.04 o
 -10  -8   8         65.64         78.46        17.78 o
  -9  -8   8        200.61        176.48        65.19 o
  -8  -8   8        570.03        513.34        24.89 o
  -7  -8   8       1281.94       1327.12        44.20 o
  -6  -8   8         75.12         89.69        28.24 o
  -5  -8   8        288.47        280.65        29.70 o
  -4  -8   8         38.01         51.52         9.44 o
  -3  -8   8        169.58        186.54        14.37 o
  -2  -8   8        673.69        561.64        24.16 o
  -1  -8   8         46.83         66.18        11.46 o
   0  -8   8       2057.97       2154.26        45.25 o
   1  -8   8       4291.36       4214.98        76.50 o
   2  -8   8       3586.86       3469.99        77.69 o
   3  -8   8       1374.08       1364.18        49.83 o
   4  -8   8        176.00        157.00        19.50 o
   5  -8   8        690.12        731.66        37.44 o
   6  -8   8       1684.72       1654.33        41.79 o
   7  -8   8          6.72         29.41        13.75 o
   8  -8   8         85.27         51.04        27.23 o
 -10  -7   8          9.26          8.30        45.04 o
  -9  -7   8       1285.80       1259.84        60.11 o
  -8  -7   8        246.23        218.31        16.29 o
  -7  -7   8         23.23         33.33        12.37 o
  -6  -7   8       4394.93       4483.34        91.38 o
  -5  -7   8        106.01        109.53        22.77 o
  -4  -7   8        201.42        142.62        23.86 o
  -3  -7   8        247.97        260.12        26.11 o
  -2  -7   8       1129.59       1114.89        33.28 o
  -1  -7   8         28.61         29.43         6.95 o
   0  -7   8        523.99        487.15        19.21 o
   1  -7   8        395.51        412.23        17.47 o
   2  -7   8       1595.98       1639.66        39.31 o
   3  -7   8       6478.57       6338.75       116.00 o
   4  -7   8        887.10        776.72        34.83 o
   5  -7   8        107.61        113.97        16.24 o
   6  -7   8         68.00         62.08        13.38 o
   7  -7   8       1167.15       1167.99        47.80 o
   8  -7   8        496.21        505.22        25.38 o
   9  -7   8         18.80         52.73        19.53 o
 -11  -6   8        137.12         96.01        20.15 o
 -10  -6   8       1334.82       1306.40       102.82 o
  -9  -6   8        201.27        224.93        20.28 o
  -8  -6   8       3206.68       3164.69        62.35 o
  -7  -6   8        323.93        364.76        21.38 o
  -6  -6   8        145.67        152.16        16.92 o
  -5  -6   8       2686.52       2583.56        73.98 o
  -4  -6   8        128.14        102.83        18.86 o
  -3  -6   8         21.88          1.71        14.03 o
  -2  -6   8         38.77         60.95         5.93 o
  -1  -6   8       2336.83       2393.75        36.82 o
   0  -6   8        156.12        160.90         9.95 o
   1  -6   8       2355.92       2311.65        38.93 o
   2  -6   8       4959.78       4824.25        67.45 o
   3  -6   8        201.08        237.28        20.71 o
   4  -6   8       3917.48       3837.22        67.49 o
   5  -6   8       1740.82       1757.68        42.89 o
   6  -6   8       2481.94       2462.24        50.85 o
   7  -6   8        457.37        432.81        24.76 o
   8  -6   8         10.69         20.06        13.80 o
   9  -6   8        129.38        124.21        16.20 o
  10  -6   8         18.21         11.31        16.91 o
 -12  -5   8          6.97          4.74        16.00 o
 -11  -5   8        117.52        110.82        26.08 o
 -10  -5   8        121.44        135.71        29.63 o
  -9  -5   8        599.39        647.84        36.26 o
  -8  -5   8         43.14         45.31        17.36 o
  -7  -5   8       3404.96       3235.74        60.10 o
  -6  -5   8       1506.79       1447.53        36.34 o
  -5  -5   8        151.98        142.09        16.19 o
  -4  -5   8        848.61        816.57        49.85 o
  -3  -5   8        142.19         95.23        17.49 o
  -2  -5   8        294.95        262.24        12.31 o
  -1  -5   8         11.39          5.45         6.99 o
   0  -5   8        862.58        972.03        27.83 o
   1  -5   8       1417.97       1482.02        25.93 o
   2  -5   8       1199.34       1355.09        32.43 o
   3  -5   8       2154.90       2186.14        41.81 o
   4  -5   8        431.21        415.87        21.22 o
   5  -5   8        152.06        203.04        17.62 o
   6  -5   8        494.47        455.13        31.50 o
   7  -5   8         51.56         47.63        19.96 o
   8  -5   8        409.01        443.76        25.96 o
   9  -5   8        468.43        492.27        26.55 o
  10  -5   8        240.63        211.71        23.99 o
  11  -5   8        146.61        168.31        36.74 o
 -12  -4   8         13.10         29.04        19.56 o
 -11  -4   8        100.43         98.38        29.04 o
 -10  -4   8         53.81          5.93        23.71 o
  -9  -4   8         97.03        123.43        20.22 o
  -8  -4   8       1214.30       1190.67        62.77 o
  -7  -4   8       1460.11       1534.36        44.45 o
  -6  -4   8         31.96         44.92         8.12 o
  -5  -4   8       1655.49       1573.27        31.35 o
  -4  -4   8       4221.13       4096.92        68.02 o
  -3  -4   8        188.48        222.61        11.98 o
  -2  -4   8       2373.87       2132.75        40.54 o
  -1  -4   8        249.52        293.81        10.56 o
   0  -4   8        211.04        176.23         9.48 o
   1  -4   8        412.57        362.27        15.69 o
   2  -4   8         18.70         35.53        10.01 o
   3  -4   8         15.71         24.48         8.62 o
   4  -4   8        709.48        746.45        23.87 o
   5  -4   8       1770.68       1728.31        40.25 o
   6  -4   8        384.25        430.09        22.64 o
   7  -4   8          7.63          4.29        13.23 o
   8  -4   8         51.42         35.84        16.63 o
   9  -4   8          9.03          1.31        14.91 o
  10  -4   8        970.30        993.67        42.16 o
  11  -4   8        441.46        501.94        25.01 o
 -12  -3   8       1081.17       1017.56        62.82 o
 -11  -3   8       1026.34       1121.03        56.17 o
 -10  -3   8        255.79        253.62        34.37 o
  -9  -3   8        411.69        338.01        34.10 o
  -8  -3   8         94.30         90.50        18.69 o
  -7  -3   8        757.11        757.07        37.19 o
  -6  -3   8         49.06         40.32        10.10 o
  -5  -3   8        326.92        353.22        16.34 o
  -4  -3   8        181.90        244.30        11.41 o
  -3  -3   8       6837.58       6242.74        94.82 o
  -2  -3   8          7.98         16.36         6.78 o
  -1  -3   8       5295.98       4823.95       103.83 o
   0  -3   8        118.63        101.83         8.22 o
   1  -3   8         62.24         60.03         8.60 o
   2  -3   8        900.02        785.17        23.64 o
   3  -3   8         86.13         91.56        10.79 o
   4  -3   8        113.79        125.55        11.82 o
   5  -3   8         93.49         88.03        13.61 o
   6  -3   8       2121.77       2146.74        55.23 o
   7  -3   8         44.04         52.12        14.30 o
   8  -3   8        359.34        378.86        25.38 o
   9  -3   8        429.99        509.65        30.35 o
  10  -3   8        198.50        224.90        21.60 o
  11  -3   8       1994.71       1995.56        47.22 o
  12  -3   8        601.75        549.09        30.01 o
 -12  -2   8        453.36        670.27        55.12 o
 -11  -2   8       1029.00        944.69        59.26 o
 -10  -2   8       3152.96       3029.01       105.19 o
  -9  -2   8        628.13        703.84        36.98 o
  -8  -2   8         32.44         30.11        16.20 o
  -7  -2   8        408.71        421.23        26.02 o
  -6  -2   8       1275.56       1191.06        43.13 o
  -5  -2   8         39.64         39.30        14.35 o
  -4  -2   8        120.91        147.47        10.58 o
  -3  -2   8       1185.03       1106.90        27.22 o
  -2  -2   8       1433.53       1448.38        41.99 o
  -1  -2   8        373.52        472.86        34.90 o
   0  -2   8       2093.14       1715.42        38.37 o
   1  -2   8       1646.30       1665.55        36.19 o
   2  -2   8       3769.13       4032.20        88.77 o
   3  -2   8         32.15         15.35         9.77 o
   4  -2   8         48.28         51.09        10.71 o
   5  -2   8         21.14         17.19         9.15 o
   6  -2   8         29.38         25.60        10.44 o
   7  -2   8        205.68        249.04        20.88 o
   8  -2   8        506.91        537.35        28.09 o
   9  -2   8        702.24        708.79        34.56 o
  10  -2   8       1472.89       1453.95        53.92 o
  11  -2   8        156.10        145.72        17.93 o
  12  -2   8       1011.89       1083.15        43.12 o
  13  -2   8        103.45         91.27        39.11 o
 -11  -1   8        354.46        367.25        32.06 o
 -10  -1   8         28.59         69.39        22.06 o
  -9  -1   8        827.37        826.65        37.98 o
  -8  -1   8         58.83         47.72        16.14 o
  -7  -1   8        368.24        360.21        23.28 o
  -6  -1   8       1176.23       1142.12        32.98 o
  -5  -1   8         16.05          1.54         9.15 o
  -4  -1   8         87.66         90.07        10.52 o
  -3  -1   8       1310.06       1435.14        43.24 o
  -2  -1   8       4001.88       3811.26        73.63 o
  -1  -1   8        215.65        255.11        19.00 o
   0  -1   8        858.16        822.56        28.75 o
   1  -1   8        888.26        825.37        25.85 o
   2  -1   8       1854.10       1921.43        41.96 o
   3  -1   8       6129.79       6085.37       118.69 o
   4  -1   8       1478.12       1601.27        37.00 o
   5  -1   8       2271.41       2391.32        44.44 o
   6  -1   8          8.51          0.54         8.64 o
   7  -1   8         42.77         57.66        13.52 o
   8  -1   8          7.35        -12.69        12.69 o
   9  -1   8        139.74        126.68        18.71 o
  10  -1   8         39.81         42.47        16.48 o
  11  -1   8        335.22        365.73        32.58 o
  12  -1   8        230.18        257.91        22.02 o
  13  -1   8        114.09        118.36        24.04 o
 -11   0   8        174.69        134.33        28.59 o
 -10   0   8        337.83        405.61        31.39 o
  -9   0   8        549.68        523.89        31.25 o
  -8   0   8        239.32        247.66        24.07 o
  -7   0   8        377.65        385.98        23.51 o
  -6   0   8        568.08        655.93        26.25 o
  -5   0   8       1009.24       1066.61        31.61 o
  -4   0   8        833.58        814.68        26.41 o
  -3   0   8       5082.54       5429.96        92.40 o
  -2   0   8        569.06        640.72        24.72 o
  -1   0   8          0.76          7.07         8.44 o
   0   0   8        395.57        425.00        19.25 o
   1   0   8       1875.57       1925.87        52.67 o
   2   0   8        350.65        470.03        30.51 o
   3   0   8        713.74        825.30        26.85 o
   4   0   8       7382.47       6912.07       117.96 o
   5   0   8        516.81        633.91        31.05 o
   6   0   8       3537.78       3398.57        49.29 o
   7   0   8         15.16         23.15        12.18 o
   8   0   8        117.27        102.82        13.97 o
   9   0   8       4668.85       4641.55        74.45 o
  10   0   8         66.26         70.42        14.07 o
  11   0   8        166.65        156.09        16.62 o
  12   0   8         22.34         26.05        16.30 o
  13   0   8       1151.83       1166.72        52.27 o
  14   0   8         70.69        101.93        39.11 o
 -11   1   8        184.30        209.87        24.39 o
 -10   1   8         29.24         34.54        16.31 o
  -9   1   8        137.59        148.91        30.41 o
  -8   1   8       2198.88       2198.25        54.16 o
  -7   1   8         31.74          7.81        12.04 o
  -6   1   8         52.22         67.10        12.00 o
  -5   1   8       2133.29       2141.37        39.84 o
  -4   1   8       1470.94       1425.51        50.31 o
  -3   1   8       1833.34       1677.88        35.19 o
  -2   1   8       3190.31       2982.50        63.97 o
  -1   1   8        975.70       1113.38        32.21 o
   0   1   8       4581.33       4730.42        89.98 o
   1   1   8       5532.10       6240.15       113.92 o
   2   1   8       1493.40       1484.59        37.95 o
   3   1   8        250.73        318.64        17.65 o
   4   1   8       3818.89       3610.66        68.86 o
   5   1   8       1757.62       1589.97        34.83 o
   6   1   8        250.49        244.68        13.07 o
   7   1   8       7001.26       6768.81        93.71 o
   8   1   8        920.72        722.03        29.39 o
   9   1   8       2776.95       2787.00        48.78 o
  10   1   8         40.61         39.86        12.29 o
  11   1   8         20.91         27.28        11.78 o
  12   1   8        894.31        845.55        38.13 o
  13   1   8        455.23        393.50        24.78 o
  14   1   8       1762.00       1633.58       113.19 o
 -10   2   8        463.14        465.51        24.34 o
  -9   2   8        253.89        240.45        19.05 o
  -8   2   8        104.20         93.54        15.10 o
  -7   2   8        224.57        230.35        18.71 o
  -6   2   8        410.86        390.20        21.31 o
  -5   2   8         19.19         -6.88         9.29 o
  -4   2   8       6527.71       6146.73        84.99 o
  -3   2   8       1353.06       1410.25        34.73 o
  -2   2   8       4806.97       4714.66        78.08 o
  -1   2   8       3122.44       3126.77        66.39 o
   0   2   8       1559.34       1700.64        42.64 o
   1   2   8       3922.59       3921.55        77.85 o
   2   2   8         56.64         64.38        12.04 o
   3   2   8        554.26        827.74        29.13 o
   4   2   8       3769.68       3921.96        73.55 o
   5   2   8       3457.97       3156.25        54.85 o
   6   2   8        196.81        177.68        12.11 o
   7   2   8         30.55         12.30         8.37 o
   8   2   8       2469.33       2397.89        41.16 o
   9   2   8        700.88        690.46        24.60 o
  10   2   8       2754.62       2818.86        48.35 o
  11   2   8        287.28        347.50        20.11 o
  12   2   8         14.60         19.24        12.48 o
  13   2   8        349.90        384.19        24.52 o
  14   2   8        408.19        432.44        30.71 o
 -10   3   8        605.68        599.40        28.07 o
  -9   3   8        382.40        387.74        20.94 o
  -8   3   8        189.60        197.25        15.86 o
  -7   3   8        820.75        801.47        27.77 o
  -6   3   8          3.53          6.64        11.35 o
  -5   3   8        506.17        584.90        19.80 o
  -4   3   8        469.83        419.65        18.26 o
  -3   3   8       9612.67       9739.43       131.01 o
  -2   3   8          2.06         -7.34         8.74 o
  -1   3   8       9149.48       9572.71       196.21 o
   0   3   8          1.19         -2.43        10.85 o
   1   3   8         31.90         76.18        14.33 o
   2   3   8       5894.02       5771.77       238.56 o
   3   3   8        876.52        937.19        34.47 o
   4   3   8        326.67        334.53        20.88 o
   5   3   8       6456.77       7342.63       107.46 o
   6   3   8       2498.38       2350.44        40.60 o
   7   3   8        712.98        806.79        22.36 o
   8   3   8        646.97        603.33        21.29 o
   9   3   8        645.09        685.17        31.13 o
  10   3   8       1062.54        983.35        31.92 o
  11   3   8       3742.59       3646.43        63.37 o
  12   3   8        792.01        811.40        33.00 o
  13   3   8        159.59        160.61        17.79 o
  14   3   8        151.46        145.04        20.22 o
  15   3   8        126.85        116.16        42.08 o
  -9   4   8        108.23        111.88        14.74 o
  -8   4   8        242.83        286.64        18.52 o
  -7   4   8        378.90        372.12        21.45 o
  -6   4   8       1900.80       1873.17        42.60 o
  -5   4   8       1731.86       1720.96        36.61 o
  -4   4   8        427.87        412.72        17.61 o
  -3   4   8        249.97        243.81        14.06 o
  -2   4   8       5854.88       5725.58        73.26 o
  -1   4   8       1462.52       1394.38        35.16 o
   0   4   8       3008.39       2931.67        59.44 o
   1   4   8        684.18        829.50        37.67 o
   2   4   8         53.89         47.18        13.75 o
   3   4   8        895.81       1055.85        37.94 o
   4   4   8       2229.69       2115.40        47.06 o
   5   4   8       1080.90       1071.40        33.36 o
   6   4   8         30.71         35.69         9.70 o
   7   4   8         46.68         48.42        10.22 o
   8   4   8         85.83         90.72        11.05 o
   9   4   8       1022.97       1034.97        34.67 o
  10   4   8        356.32        327.08        18.88 o
  11   4   8       3991.81       3856.14        62.61 o
  12   4   8        140.06        112.78        15.71 o
  13   4   8        892.13        920.01        36.42 o
  14   4   8        332.92        342.29        25.32 o
  15   4   8        204.94        237.66        35.81 o
  -9   5   8        826.23        852.43        27.90 o
  -8   5   8          4.67         14.99        10.74 o
  -7   5   8       1711.76       1792.25        41.35 o
  -6   5   8        415.17        450.60        23.41 o
  -5   5   8         98.68        125.31        15.93 o
  -4   5   8       3342.00       3260.97        58.66 o
  -3   5   8         14.92         17.51        11.26 o
  -2   5   8         78.89         58.23        11.59 o
  -1   5   8        260.38        227.85        13.33 o
   0   5   8         75.90         62.12        10.83 o
   1   5   8       1496.29       1561.25        40.00 o
   2   5   8       4793.58       4536.73        92.52 o
   3   5   8      21350.94      21570.44       352.63 o
   4   5   8        284.65        291.50        20.82 o
   5   5   8       8865.37       8633.79       108.19 o
   6   5   8       1486.87       1425.22        30.43 o
   7   5   8        134.66        113.34        11.78 o
   8   5   8       2300.72       2416.79        40.03 o
   9   5   8          9.91         11.20        10.26 o
  10   5   8        995.90        992.87        29.46 o
  11   5   8        149.13        177.74        16.07 o
  12   5   8       2566.75       2607.94        53.48 o
  13   5   8        407.54        366.75        30.04 o
  14   5   8        141.85        201.06        21.71 o
  15   5   8        490.60        444.19        33.48 o
  -8   6   8        853.05        897.02        25.50 o
  -7   6   8         73.69         92.36        14.07 o
  -6   6   8       3479.72       3589.92        62.74 o
  -5   6   8       1996.63       2023.56        50.25 o
  -4   6   8       4240.97       4258.24        71.10 o
  -3   6   8       1167.21       1190.54        37.42 o
  -2   6   8         17.44         35.83        10.55 o
  -1   6   8          8.90         31.87         9.41 o
   0   6   8       1904.48       1886.04        31.94 o
   1   6   8        535.35        512.63        19.62 o
   2   6   8       1856.72       1766.09        36.03 o
   3   6   8        362.77        305.18        16.83 o
   4   6   8      16687.48      16320.44       201.45 o
   5   6   8        922.02        904.94        32.73 o
   6   6   8       1364.75       1335.16        29.54 o
   7   6   8         31.20         24.00         9.19 o
   8   6   8        105.66        106.11        12.60 o
   9   6   8       1466.49       1436.79        35.87 o
  10   6   8        394.13        411.84        20.61 o
  11   6   8        748.81        795.65        30.67 o
  12   6   8         23.29         23.91        12.89 o
  13   6   8       4337.67       4260.25        88.52 o
  14   6   8        488.04        508.98        31.17 o
  15   6   8         32.79         43.36        20.32 o
  -8   7   8        469.03        458.94        20.51 o
  -7   7   8        127.92        175.50        14.78 o
  -6   7   8        512.80        548.71        24.35 o
  -5   7   8        831.85        791.49        30.18 o
  -4   7   8        689.22        679.89        28.97 o
  -3   7   8       5632.91       5552.22        77.84 o
  -2   7   8        513.67        543.47        20.99 o
  -1   7   8         83.56        117.89        11.89 o
   0   7   8        147.82        182.13        12.39 o
   1   7   8       2677.19       2627.21        40.95 o
   2   7   8          0.52         11.64         8.77 o
   3   7   8        265.45        320.60        15.13 o
   4   7   8       1235.28       1156.48        28.62 o
   5   7   8       4084.36       4052.43        60.45 o
   6   7   8       2327.09       2250.76        38.52 o
   7   7   8       1238.60       1212.56        29.41 o
   8   7   8        418.18        396.88        18.06 o
   9   7   8        298.80        291.56        17.15 o
  10   7   8       1099.85       1026.64        29.64 o
  11   7   8         88.88         90.10        14.80 o
  12   7   8         10.56          4.31        13.50 o
  13   7   8          7.55         19.01        15.32 o
  14   7   8         50.66         52.18        16.53 o
  15   7   8         61.20         59.47        34.27 o
  -7   8   8         18.02         17.75        11.58 o
  -6   8   8         19.79         32.04        11.59 o
  -5   8   8        241.39        225.28        17.86 o
  -4   8   8       1161.29       1196.51        36.53 o
  -3   8   8          1.02         -1.27        11.48 o
  -2   8   8       4487.75       4665.85        64.63 o
  -1   8   8         35.94         10.01        10.60 o
   0   8   8       2171.34       2270.40        38.18 o
   1   8   8       1208.07       1209.95        28.00 o
   2   8   8       1215.50       1218.73        30.37 o
   3   8   8        160.12        175.83        12.94 o
   4   8   8         82.71         97.88        11.23 o
   5   8   8         54.88         57.94        11.62 o
   6   8   8        401.97        432.65        20.60 o
   7   8   8       3030.88       3129.68        47.03 o
   8   8   8       2317.19       2341.30        39.59 o
   9   8   8         70.36         79.23        12.81 o
  10   8   8       2714.02       2750.68        50.14 o
  11   8   8        328.96        360.19        32.40 o
  12   8   8        109.33        172.15        18.73 o
  13   8   8        559.43        496.57        29.31 o
  14   8   8          2.67         10.43        13.97 o
  15   8   8         35.85         18.97        19.36 o
  -6   9   8         43.20         44.63        11.87 o
  -5   9   8         67.36         76.03        13.59 o
  -4   9   8        571.60        572.13        26.12 o
  -3   9   8        774.52        767.20        25.78 o
  -2   9   8       1889.62       1844.69        36.48 o
  -1   9   8       1002.56       1000.37        26.56 o
   0   9   8        804.73        808.29        28.50 o
   1   9   8       4006.14       3935.84        49.07 o
   2   9   8       1332.51       1283.93        26.24 o
   3   9   8       3689.21       3763.21        50.37 o
   4   9   8          1.86          2.73         9.39 o
   5   9   8        153.17        160.49        14.52 o
   6   9   8       3432.16       3624.22        56.43 o
   7   9   8       4628.91       4755.92        66.11 o
   8   9   8       1727.53       1807.57        36.23 o
   9   9   8       2030.45       1981.85        39.35 o
  10   9   8        892.35        916.37        33.74 o
  11   9   8       3676.01       3675.72        68.77 o
  12   9   8        321.68        352.23        24.10 o
  13   9   8        193.59        189.84        20.01 o
  14   9   8          3.56        -10.73        12.70 o
  15   9   8         13.97         26.48        18.66 o
  -5  10   8       1009.34       1061.28        32.20 o
  -4  10   8         13.81          9.40        11.45 o
  -3  10   8       1907.09       2001.94        38.51 o
  -2  10   8         85.11         67.91        11.92 o
  -1  10   8       1063.62       1027.96        28.64 o
   0  10   8        811.63        939.58        26.76 o
   1  10   8          3.96         -2.82         9.95 o
   2  10   8       1023.44       1013.13        29.86 o
   3  10   8       4317.74       4332.12        60.40 o
   4  10   8       2598.78       2616.48        41.97 o
   5  10   8        141.50        116.13        13.12 o
   6  10   8         18.72          6.40        11.23 o
   7  10   8        464.62        475.03        22.11 o
   8  10   8       1789.50       1726.59        45.60 o
   9  10   8         66.45         62.54        15.66 o
  10  10   8        390.27        396.83        24.14 o
  11  10   8         19.45         13.41        14.37 o
  12  10   8       1151.44       1059.34        34.89 o
  13  10   8         83.70         78.88        16.50 o
  14  10   8        255.60        267.33        25.93 o
  15  10   8        345.09        387.14        36.42 o
  -4  11   8        334.27        378.62        22.29 o
  -3  11   8         81.62        114.67        14.51 o
  -2  11   8         23.51         25.26        11.27 o
  -1  11   8         72.44         63.99        11.41 o
   0  11   8        666.81        760.72        23.82 o
   1  11   8        310.52        280.94        16.07 o
   2  11   8         23.57         29.83        10.96 o
   3  11   8        413.74        413.53        19.13 o
   4  11   8          0.50          1.34        11.08 o
   5  11   8        227.34        243.59        16.30 o
   6  11   8        448.70        446.69        22.17 o
   7  11   8        144.59        143.49        17.61 o
   8  11   8        401.15        377.29        25.94 o
   9  11   8         55.21         63.22        19.76 o
  10  11   8          9.96        -14.21        14.21 o
  11  11   8         16.22         16.06        16.01 o
  12  11   8       1049.15       1097.52        37.52 o
  13  11   8        445.69        398.20        25.27 o
  14  11   8       1050.15       1035.39        41.50 o
  -3  12   8        188.82        177.93        16.76 o
  -2  12   8        391.30        387.74        19.90 o
  -1  12   8          7.11         11.43        11.07 o
   0  12   8         26.73         29.77        12.88 o
   1  12   8         47.61         40.87        13.34 o
   2  12   8         85.73         88.68        14.61 o
   3  12   8        386.37        440.18        22.31 o
   4  12   8       1501.58       1564.34        39.66 o
   5  12   8       3761.26       3853.70        65.67 o
   6  12   8        113.91        123.99        17.78 o
   7  12   8          4.07        -11.73        14.99 o
   8  12   8        818.48        821.94        34.23 o
   9  12   8       1507.02       1593.92        48.21 o
  10  12   8       1260.21       1308.41        46.31 o
  11  12   8          3.58         11.15        14.89 o
  12  12   8        164.76        137.20        19.82 o
  13  12   8        352.28        348.77        25.05 o
  14  12   8        303.15        338.39        33.32 o
  -2  13   8        403.29        416.66        33.04 o
  -1  13   8       1850.10       1659.85        38.66 o
   0  13   8        566.10        568.25        24.95 o
   1  13   8          5.69         -3.75        13.24 o
   2  13   8        812.30        758.18        29.19 o
   3  13   8        153.14        167.97        16.46 o
   4  13   8          5.55         16.50        12.77 o
   5  13   8        139.36        108.87        16.10 o
   6  13   8       2797.15       2917.98        54.62 o
   7  13   8        444.49        501.74        24.60 o
   8  13   8         14.80         31.79        14.00 o
   9  13   8       1460.07       1491.10        38.01 o
  10  13   8       1109.58       1077.97        36.34 o
  11  13   8       1403.60       1504.85        42.99 o
  12  13   8         15.79         29.22        15.15 o
  13  13   8         16.83         32.66        15.82 o
   0  14   8       1649.81       1593.89        42.23 o
   1  14   8        146.63        170.52        16.08 o
   2  14   8        313.81        268.68        17.79 o
   3  14   8        194.93        186.47        16.67 o
   4  14   8        878.01        893.27        30.54 o
   5  14   8        148.16        122.22        15.24 o
   6  14   8        160.90        128.98        15.45 o
   7  14   8        824.01        902.41        30.01 o
   8  14   8       1132.87       1129.78        38.07 o
   9  14   8        519.75        559.53        23.33 o
  10  14   8       1448.70       1480.84        36.59 o
  11  14   8        208.38        236.01        17.12 o
  12  14   8        484.63        508.54        33.08 o
   2  15   8        273.30        332.00        28.31 o
   3  15   8        149.11        122.49        15.36 o
   4  15   8         40.08         52.95        12.24 o
   5  15   8         13.40          8.53        11.06 o
   6  15   8        106.09        133.52        14.27 o
   7  15   8        287.71        290.38        17.09 o
   8  15   8          5.64         13.08        11.12 o
   9  15   8        193.56        200.15        15.22 o
  10  15   8        155.98        145.23        15.53 o
  11  15   8        568.67        593.62        49.78 o
   6  16   8        470.13        442.11        60.45 o
  -4 -13   9        560.69        478.85        22.52 o
  -3 -13   9        337.28        324.17        23.71 o
  -7 -12   9         16.72         13.82        27.75 o
  -6 -12   9       1638.68       1623.18        68.31 o
  -5 -12   9        819.60        736.55        59.77 o
  -4 -12   9         54.06         56.12        13.37 o
  -3 -12   9        108.58        108.96        16.01 o
  -2 -12   9         49.49         38.08        14.61 o
  -1 -12   9        390.12        400.18        49.34 o
   0 -12   9          3.65         -0.84        14.14 o
  -9 -11   9        162.45        206.83        53.34 o
  -8 -11   9         22.51         -1.78        35.56 o
  -7 -11   9         37.59         27.47        30.16 o
  -6 -11   9        765.79        767.80        54.04 o
  -5 -11   9        485.18        514.95        21.90 o
  -4 -11   9       1155.40       1252.16        75.45 o
  -3 -11   9        833.80        890.65        51.15 o
  -2 -11   9         36.71         25.01        19.67 o
  -1 -11   9        399.37        377.49        25.66 o
   0 -11   9         86.17         98.95        17.87 o
   1 -11   9         16.35          4.37        14.53 o
   2 -11   9         49.07         76.04        27.28 o
   3 -11   9         53.02         41.28        17.94 o
  -9 -10   9        173.73        309.36        62.82 o
  -8 -10   9        291.37        314.69        65.19 o
  -7 -10   9         29.66         14.64        33.48 o
  -6 -10   9        287.39        304.59        56.99 o
  -5 -10   9       1308.29       1368.20        57.92 o
  -4 -10   9        248.10        219.71        28.58 o
  -3 -10   9        959.02       1094.98        40.22 o
  -2 -10   9       1092.61       1093.06        37.79 o
  -1 -10   9         31.40         34.61        11.80 o
   0 -10   9        135.63        151.26        17.40 o
   1 -10   9         45.39         58.90        18.02 o
   2 -10   9        206.72        221.95        24.01 o
   3 -10   9         12.87         28.56        16.82 o
   4 -10   9        952.38        925.04        49.53 o
 -10  -9   9        247.78        147.57        50.97 o
  -9  -9   9         10.94        -36.15        36.15 o
  -8  -9   9         24.95         37.93        48.60 o
  -7  -9   9        372.86        441.20        46.29 o
  -6  -9   9        832.11        916.10        54.62 o
  -5  -9   9        413.50        455.86        37.47 o
  -4  -9   9       3608.86       3753.47        75.67 o
  -3  -9   9          2.35          6.77         8.45 o
  -2  -9   9        586.44        593.39        21.23 o
  -1  -9   9        921.76        903.07        27.64 o
   0  -9   9         42.45         34.96        11.73 o
   1  -9   9       1660.56       1636.64        49.46 o
   2  -9   9        169.68        159.71        19.79 o
   3  -9   9        104.18         67.15        20.24 o
   4  -9   9        111.12        114.26        20.95 o
   5  -9   9        123.70        143.94        20.94 o
   6  -9   9         11.61         12.32        17.07 o
 -11  -8   9        299.73        329.70        30.22 o
 -10  -8   9        873.28        797.44        34.74 o
  -9  -8   9         44.68         38.73        18.67 o
  -8  -8   9         57.31         73.87        12.61 o
  -7  -8   9          5.82         -3.15        21.81 o
  -6  -8   9         46.09         49.35        26.21 o
  -5  -8   9        160.87        183.52        32.73 o
  -4  -8   9        417.41        475.83        39.23 o
  -3  -8   9        926.71        909.16        30.18 o
  -2  -8   9        957.08        978.58        32.88 o
  -1  -8   9       1108.55       1098.10        33.57 o
   0  -8   9         28.53         42.18        11.67 o
   1  -8   9         85.62        105.09        18.29 o
   2  -8   9        795.59        863.75        35.28 o
   3  -8   9        317.58        395.17        25.65 o
   4  -8   9        467.15        500.96        31.57 o
   5  -8   9        220.49        200.68        21.98 o
   6  -8   9        162.96        188.91        22.28 o
   7  -8   9         15.25          5.95        14.52 o
 -11  -7   9         65.84         39.71        17.19 o
  -9  -7   9         28.56         44.50        20.74 o
  -8  -7   9        129.25        125.26        40.32 o
  -7  -7   9        980.35        974.69        68.49 o
  -6  -7   9         12.63          5.81        23.40 o
  -5  -7   9       2139.73       2235.35        80.89 o
  -4  -7   9        474.05        412.81        39.87 o
  -3  -7   9        207.18        193.28        12.85 o
  -2  -7   9         59.53         64.24         9.54 o
  -1  -7   9        828.94        788.87        21.95 o
   0  -7   9         92.18        111.85        11.56 o
   1  -7   9        452.81        488.64        20.43 o
   2  -7   9       2119.92       2215.83        52.88 o
   3  -7   9        849.89        794.28        34.52 o
   4  -7   9        219.68        215.11        21.45 o
   5  -7   9        435.89        410.68        26.59 o
   6  -7   9         67.29         42.73        18.23 o
   7  -7   9         12.38         -9.95        11.97 o
   8  -7   9          7.92          2.63        15.02 o
 -11  -6   9         11.83         26.08        21.33 o
  -9  -6   9        552.96        505.52        90.08 o
  -8  -6   9        950.36        950.57        35.67 o
  -7  -6   9       2810.80       2694.97        62.03 o
  -6  -6   9       2447.50       2590.34        75.55 o
  -5  -6   9         49.69         39.88        21.23 o
  -4  -6   9        722.58        840.20        67.78 o
  -3  -6   9        339.44        325.43        30.18 o
  -2  -6   9         28.92         27.04         9.24 o
  -1  -6   9        302.91        301.03        19.18 o
   0  -6   9       1464.38       1523.17        30.41 o
   1  -6   9        969.03        925.38        23.76 o
   2  -6   9         37.34         41.95        13.34 o
   3  -6   9       8769.81       8613.33       134.77 o
   4  -6   9          5.03          8.45        13.45 o
   5  -6   9       1407.32       1418.95        67.39 o
   6  -6   9        227.17        230.81        21.16 o
   7  -6   9         41.87         40.82        13.80 o
   8  -6   9        639.88        593.43        26.93 o
   9  -6   9         13.23          9.20        21.16 o
 -11  -5   9         11.81          7.49        16.89 o
 -10  -5   9         77.72         84.75        20.74 o
  -9  -5   9       1243.96       1224.98        65.19 o
  -8  -5   9       1264.47       1269.88        39.91 o
  -7  -5   9         15.26          9.90        11.97 o
  -6  -5   9       2097.21       2126.78        42.27 o
  -5  -5   9       3579.30       3572.12        62.67 o
  -4  -5   9       2102.98       2133.39        66.36 o
  -3  -5   9         55.20         49.80        17.65 o
  -2  -5   9         34.40         18.93         8.03 o
  -1  -5   9         28.32         36.22         5.96 o
   0  -5   9        140.25        134.68         8.60 o
   1  -5   9        782.29        817.37        20.37 o
   2  -5   9       2173.40       2253.43        42.65 o
   3  -5   9         22.53         28.90        11.26 o
   4  -5   9       2751.06       2859.82        54.35 o
   5  -5   9        933.02        929.16        32.32 o
   6  -5   9        524.86        531.92        28.03 o
   7  -5   9        339.42        350.89        22.29 o
   8  -5   9         77.08         66.92        15.39 o
   9  -5   9        483.22        492.32        29.72 o
  10  -5   9         52.71         36.47        13.11 o
 -11  -4   9        617.04        488.33        41.48 o
 -10  -4   9        128.89        119.12        27.85 o
  -9  -4   9         72.24         33.72        17.39 o
  -8  -4   9        143.00        136.41        19.21 o
  -7  -4   9        553.18        549.08        28.05 o
  -6  -4   9        569.15        585.41        24.69 o
  -5  -4   9         28.12         19.77         6.48 o
  -4  -4   9        165.84        155.58         9.18 o
  -3  -4   9       4947.81       4664.34        76.17 o
  -2  -4   9        170.79        214.61        10.14 o
  -1  -4   9        823.80        866.53        21.54 o
   0  -4   9        177.37        172.71         8.01 o
   1  -4   9         13.83         15.92         6.59 o
   2  -4   9       2841.52       2820.55        44.18 o
   3  -4   9        746.01        774.77        25.58 o
   4  -4   9          6.08         12.72         9.55 o
   5  -4   9         24.95         22.86        11.87 o
   6  -4   9       2334.28       2246.79        46.96 o
   7  -4   9       1280.43       1250.22        48.14 o
   8  -4   9       1302.84       1336.95        55.91 o
   9  -4   9        391.15        425.80        25.37 o
  10  -4   9          0.50        -10.02        12.08 o
  11  -4   9        711.09        696.08        32.62 o
 -11  -3   9        804.51        892.51        59.26 o
 -10  -3   9       1269.49       1357.14        79.41 o
  -9  -3   9         25.67         38.84        19.64 o
  -8  -3   9         21.36         30.74        16.85 o
  -7  -3   9          7.46        -12.85        16.28 o
  -6  -3   9        241.82        212.43        19.00 o
  -5  -3   9        130.40        166.75        14.05 o
  -4  -3   9         93.58         96.85         7.98 o
  -3  -3   9        708.60        709.71        18.86 o
  -2  -3   9       5926.45       5734.61        79.59 o
  -1  -3   9          9.72         31.37         5.27 o
   0  -3   9       9692.35       9427.90       108.77 o
   1  -3   9        377.54        341.67        15.67 o
   2  -3   9       1811.74       1896.29        36.09 o
   3  -3   9       1542.40       1542.29        30.75 o
   4  -3   9        291.20        314.68        22.82 o
   5  -3   9        791.15        768.47        28.23 o
   6  -3   9        524.05        478.33        22.88 o
   7  -3   9       2593.54       2733.54        55.64 o
   8  -3   9        876.86        869.00        42.21 o
   9  -3   9       1684.04       1712.33        50.61 o
  10  -3   9       2157.44       2251.56        55.71 o
  11  -3   9         81.16         76.07        14.17 o
  12  -3   9        677.45        602.71        64.60 o
 -11  -2   9        723.79        656.17        41.86 o
 -10  -2   9         74.62         79.21        23.62 o
  -9  -2   9        957.43        987.48        63.73 o
  -8  -2   9        647.29        718.18        43.28 o
  -7  -2   9         83.07         90.94        17.86 o
  -6  -2   9        731.56        721.39        30.22 o
  -5  -2   9        563.61        556.63        34.69 o
  -4  -2   9        388.40        398.73        16.65 o
  -3  -2   9         43.83         56.79         7.01 o
  -2  -2   9       1417.29       1313.86        35.55 o
  -1  -2   9        104.97         89.84         7.65 o
   0  -2   9        277.18        319.07        13.35 o
   1  -2   9      10001.77       9939.31       156.36 o
   2  -2   9        711.45        628.14        25.98 o
   3  -2   9       5275.21       5395.70        78.40 o
   4  -2   9        152.77        204.26        12.98 o
   5  -2   9       1562.88       1434.95        38.69 o
   6  -2   9         80.09         65.26        11.69 o
   7  -2   9       3885.30       4074.10        71.34 o
   8  -2   9         27.48         47.81        18.70 o
   9  -2   9        306.86        273.99        24.28 o
  10  -2   9       1107.41       1147.76        42.73 o
  11  -2   9       1780.80       1784.42        44.99 o
  12  -2   9        178.51        159.92        18.21 o
 -11  -1   9         14.05         25.56        21.33 o
 -10  -1   9        855.92        889.03        53.82 o
  -9  -1   9         16.28         21.93        24.00 o
  -8  -1   9        427.73        468.50        34.71 o
  -7  -1   9       5413.25       5230.81       104.99 o
  -6  -1   9        413.97        381.41        24.42 o
  -5  -1   9       2191.34       2004.79        46.73 o
  -4  -1   9         22.32         19.36         9.64 o
  -3  -1   9        996.98       1042.82        32.36 o
  -2  -1   9        317.70        321.86        15.10 o
  -1  -1   9       3357.15       3151.74        50.89 o
   0  -1   9       1264.78       1382.62        29.59 o
   1  -1   9         59.03         59.22        10.24 o
   2  -1   9       7110.47       6899.21       106.83 o
   3  -1   9         88.34         46.03         9.86 o
   4  -1   9       9951.93      10086.17       134.64 o
   5  -1   9          0.47         -1.26         8.52 o
   6  -1   9         57.26         72.86        11.44 o
   7  -1   9         22.33         22.37        12.38 o
   8  -1   9        176.77        184.31        19.85 o
   9  -1   9         31.46         15.45        15.97 o
  10  -1   9         34.40          5.37        13.99 o
  11  -1   9         75.75         43.19        15.25 o
  12  -1   9       1768.25       1737.70        46.15 o
  13  -1   9        168.03        188.46        43.26 o
 -11   0   9        208.78        222.83        34.37 o
 -10   0   9        293.29        202.38        40.60 o
  -9   0   9        675.82        711.12        57.68 o
  -8   0   9        863.56        890.01        43.08 o
  -7   0   9        188.48        238.31        25.09 o
  -6   0   9        374.15        339.82        23.05 o
  -5   0   9       1649.04       1506.68        38.27 o
  -4   0   9       1957.86       2035.69        44.00 o
  -3   0   9       3599.43       3652.02        64.88 o
  -2   0   9        852.98        830.01        25.04 o
  -1   0   9       1385.37       1460.14        31.66 o
   0   0   9        228.37        272.72        17.41 o
   1   0   9        854.45        930.66        30.55 o
   2   0   9        883.45        847.25        28.17 o
   3   0   9       1303.25       1369.65        36.44 o
   4   0   9        120.45        110.20        12.28 o
   5   0   9       1604.26       1422.46        28.26 o
   6   0   9         73.20         88.50        10.95 o
   7   0   9        320.86        288.73        20.45 o
   8   0   9          6.20          1.39        12.58 o
   9   0   9        523.34        471.23        30.05 o
  10   0   9         69.99         73.95        16.27 o
  11   0   9         16.03         28.74        14.76 o
  12   0   9         47.43         57.60        15.99 o
  13   0   9         70.36         93.74        20.79 o
 -10   1   9         17.50         25.27        24.30 o
  -9   1   9          6.81         -1.74        18.75 o
  -8   1   9         90.20         95.45        20.75 o
  -7   1   9        199.67        214.12        32.85 o
  -6   1   9        116.60        169.57        18.02 o
  -5   1   9        253.55        242.70        17.09 o
  -4   1   9       3255.76       3210.62        57.04 o
  -3   1   9        816.76        871.05        26.40 o
  -2   1   9       2407.01       2424.97        44.90 o
  -1   1   9       1589.96       1523.47        34.04 o
   0   1   9       1344.47       1419.89        38.72 o
   1   1   9        339.41        360.02        20.55 o
   2   1   9         20.55         24.91         9.81 o
   3   1   9       4549.30       4578.42        84.04 o
   4   1   9         72.83        121.67        12.52 o
   5   1   9       5484.50       5414.17        69.31 o
   6   1   9       3297.80       3012.60        45.99 o
   7   1   9         20.02         33.58        11.19 o
   8   1   9       2155.39       2029.04        41.55 o
   9   1   9       2043.99       1885.79        40.18 o
  10   1   9       2862.88       2877.69        54.31 o
  11   1   9          3.67        -13.01        13.01 o
  12   1   9        414.82        432.76        26.86 o
  13   1   9         70.92         33.84        20.18 o
  14   1   9        508.69        634.71        75.26 o
 -10   2   9        132.74        146.41        19.58 o
  -9   2   9         34.28         33.69        14.68 o
  -8   2   9         32.45         37.23        17.12 o
  -7   2   9         53.97         69.26        15.43 o
  -6   2   9        101.60         86.30        14.05 o
  -5   2   9        551.14        606.80        24.98 o
  -4   2   9        954.27       1018.30        29.56 o
  -3   2   9       9595.10       9552.19       137.29 o
  -2   2   9        453.82        502.07        20.17 o
  -1   2   9       2705.33       2632.49        45.02 o
   0   2   9        355.19        304.62        19.95 o
   1   2   9         20.59         32.14        11.40 o
   2   2   9       4566.51       4570.58        83.52 o
   3   2   9        609.45        653.99        26.77 o
   4   2   9        457.91        496.01        20.72 o
   5   2   9        833.40        841.79        24.59 o
   6   2   9       4135.00       3774.67        52.13 o
   7   2   9        702.92        705.04        21.57 o
   8   2   9        548.31        585.53        23.88 o
   9   2   9       4850.22       4805.25        71.14 o
  10   2   9       1038.08       1047.00        30.76 o
  11   2   9       1768.03       1754.66        38.84 o
  12   2   9        350.10        331.78        21.31 o
  13   2   9        439.07        440.75        29.96 o
  14   2   9        222.71        264.42        39.38 o
  -9   3   9        272.58        295.65        21.21 o
  -8   3   9        142.90        170.98        16.35 o
  -7   3   9         54.91         47.16        12.96 o
  -6   3   9       1519.91       1484.35        41.78 o
  -5   3   9        277.51        299.88        17.57 o
  -4   3   9       1501.81       1393.94        32.01 o
  -3   3   9         44.82         33.89        12.12 o
  -2   3   9       1076.86        926.35        34.35 o
  -1   3   9       1492.96       1508.84        32.22 o
   0   3   9       1419.11       1266.10        32.54 o
   1   3   9       1655.64       1524.45        39.24 o
   2   3   9        498.64        661.01        24.80 o
   3   3   9       1501.08       1392.50        34.10 o
   4   3   9        383.98        451.33        19.91 o
   5   3   9          3.97         11.29         7.44 o
   6   3   9        603.61        688.64        21.77 o
   7   3   9        216.06        174.11        12.47 o
   8   3   9         27.68         42.38        10.32 o
   9   3   9        635.04        700.61        26.30 o
  10   3   9       1599.30       1706.63        36.80 o
  11   3   9        396.37        396.57        22.02 o
  12   3   9        256.50        222.10        17.03 o
  13   3   9        227.24        198.68        18.70 o
  14   3   9         20.20        -10.18        19.84 o
  -9   4   9         87.31         69.91        16.17 o
  -8   4   9        151.36        186.32        14.99 o
  -7   4   9         24.80         21.01        11.58 o
  -6   4   9        610.20        601.70        25.72 o
  -5   4   9        171.38        125.43        15.11 o
  -4   4   9        339.66        392.37        19.77 o
  -3   4   9        636.03        733.33        23.88 o
  -2   4   9        451.81        434.95        19.58 o
  -1   4   9         68.35         87.19        10.63 o
   0   4   9       1064.59       1133.45        28.11 o
   1   4   9        826.87        783.08        47.25 o
   2   4   9        629.23        671.73        42.15 o
   3   4   9       4013.93       3962.39        69.44 o
   4   4   9         83.95         83.66        11.35 o
   5   4   9       1114.92       1203.57        29.25 o
   6   4   9       1250.37       1320.70        27.63 o
   7   4   9        679.72        665.63        25.36 o
   8   4   9       1360.28       1403.22        31.14 o
   9   4   9       1712.91       1799.80        36.88 o
  10   4   9        183.00        196.58        15.68 o
  11   4   9        959.77        922.89        33.54 o
  12   4   9       3416.32       3316.47        64.91 o
  13   4   9        233.19        269.64        19.39 o
  14   4   9         16.69         39.47        17.15 o
  15   4   9       1096.58       1035.34        88.90 o
  -8   5   9        183.40        213.10        14.12 o
  -7   5   9          6.10         22.49        12.12 o
  -6   5   9       1883.77       1857.81        44.46 o
  -5   5   9       2636.40       2789.89        55.49 o
  -4   5   9       2282.53       2340.16        48.71 o
  -3   5   9         45.05         73.09        13.01 o
  -2   5   9         37.59         47.84        11.15 o
  -1   5   9        202.57        233.90        16.13 o
   0   5   9        836.73        698.46        21.89 o
   1   5   9       1724.47       1763.48        34.82 o
   2   5   9       3591.87       3254.24        55.47 o
   3   5   9        897.60        960.89        27.42 o
   4   5   9      17385.82      16987.89       219.07 o
   5   5   9         10.54         11.96         9.73 o
   6   5   9       1334.08       1354.52        30.12 o
   7   5   9        846.50        792.78        28.89 o
   8   5   9       2075.80       2013.60        38.61 o
   9   5   9       2044.08       2149.94        41.11 o
  10   5   9        130.83        161.57        15.90 o
  11   5   9        189.97        195.21        16.95 o
  12   5   9         17.66         27.36        13.24 o
  13   5   9       3664.01       3785.91        66.91 o
  14   5   9        669.57        636.77        30.69 o
  15   5   9        103.62        111.42        39.11 o
  -8   6   9       1107.96       1132.21        30.57 o
  -7   6   9        425.59        464.19        21.06 o
  -6   6   9        469.87        501.12        23.46 o
  -5   6   9        651.93        692.49        35.22 o
  -4   6   9       4569.10       4642.89        79.01 o
  -3   6   9       2036.70       1957.82        43.74 o
  -2   6   9        187.16        189.39        18.11 o
  -1   6   9       1281.99       1354.16        36.63 o
   0   6   9        292.27        326.62        16.83 o
   1   6   9       2394.28       2280.98        39.05 o
   2   6   9          2.39         -8.91         8.91 o
   3   6   9        749.96        813.89        24.81 o
   4   6   9        497.12        427.24        18.70 o
   5   6   9      10785.98      10752.63       128.48 o
   6   6   9          4.74         11.28        10.32 o
   7   6   9        110.78        109.98        12.15 o
   8   6   9       1516.10       1596.55        33.26 o
   9   6   9         75.29         71.61        12.97 o
  10   6   9         13.74         25.04        11.68 o
  11   6   9        778.30        828.79        26.36 o
  12   6   9        926.18        994.76        35.38 o
  13   6   9         11.57         38.44        15.36 o
  14   6   9        200.31        231.53        23.15 o
  15   6   9        639.83        648.19        39.07 o
  -7   7   9        190.88        238.42        14.87 o
  -6   7   9        676.23        687.98        25.35 o
  -5   7   9         16.04         23.69        12.66 o
  -4   7   9       1590.34       1669.87        42.78 o
  -3   7   9        295.60        304.57        21.37 o
  -2   7   9       2386.92       2471.09        50.18 o
  -1   7   9       2058.24       2073.14        41.54 o
   0   7   9         21.94         23.58        10.23 o
   1   7   9        184.39        189.57        12.38 o
   2   7   9         13.56         14.60         9.24 o
   3   7   9       1658.16       1587.90        32.13 o
   4   7   9       2372.24       2411.07        40.84 o
   5   7   9       1480.97       1458.55        31.37 o
   6   7   9        529.17        504.22        25.38 o
   7   7   9        250.99        276.57        16.37 o
   8   7   9       1318.78       1264.18        38.69 o
   9   7   9        112.21        105.55        13.28 o
  10   7   9       3060.39       3120.16        51.76 o
  11   7   9       1276.01       1302.09        35.33 o
  12   7   9        444.09        496.86        25.56 o
  13   7   9         33.23         32.73        15.64 o
  14   7   9         17.75         10.65        16.15 o
  15   7   9         41.12         56.87        20.23 o
  -7   8   9        114.44         99.78        22.21 o
  -6   8   9         18.63         15.34        12.67 o
  -5   8   9        428.45        449.48        21.52 o
  -4   8   9       1596.59       1476.21        42.83 o
  -3   8   9         56.32         36.84        14.48 o
  -2   8   9        966.81        878.79        35.20 o
  -1   8   9         73.68         53.64        12.59 o
   0   8   9       1649.34       1589.87        34.56 o
   1   8   9         33.15         38.61        10.23 o
   2   8   9          2.88          7.86        10.06 o
   3   8   9        432.27        478.40        18.98 o
   4   8   9       3555.23       3563.13        49.72 o
   5   8   9         27.48         10.80        10.69 o
   6   8   9       1354.65       1511.94        33.53 o
   7   8   9        778.47        743.36        33.91 o
   8   8   9        343.70        333.72        18.08 o
   9   8   9       1875.90       1905.56        39.13 o
  10   8   9        192.36        183.63        15.16 o
  11   8   9        431.03        414.53        21.54 o
  12   8   9         29.22          1.24        14.08 o
  13   8   9        258.53        241.18        19.96 o
  14   8   9         89.32        102.96        17.50 o
  15   8   9        116.07        137.92        24.15 o
  -6   9   9        306.18        242.50        23.07 o
  -5   9   9        286.39        280.66        17.66 o
  -4   9   9        114.79         91.17        16.79 o
  -3   9   9        412.65        424.73        22.38 o
  -2   9   9        827.70        801.81        29.37 o
  -1   9   9        979.77        960.82        31.87 o
   0   9   9        196.06        190.48        14.33 o
   1   9   9       1215.29       1144.55        27.11 o
   2   9   9       2053.37       2053.00        37.59 o
   3   9   9       6312.79       6202.09        78.38 o
   4   9   9       2446.22       2430.57        41.40 o
   5   9   9        206.09        253.88        15.97 o
   6   9   9        222.12        241.17        16.31 o
   7   9   9        128.75        139.34        14.96 o
   8   9   9        415.33        420.22        20.64 o
   9   9   9         12.08         11.49        13.26 o
  10   9   9        236.82        276.67        19.28 o
  11   9   9         36.11         28.24        13.54 o
  12   9   9        831.71        816.87        31.37 o
  13   9   9        407.62        386.43        22.19 o
  14   9   9        348.41        376.85        24.96 o
  15   9   9        435.91        427.02        47.41 o
  -5  10   9          5.35         -0.62        13.57 o
  -4  10   9         98.05         97.98        13.20 o
  -3  10   9         90.44        109.94        14.77 o
  -2  10   9        886.28        911.73        30.46 o
  -1  10   9        703.02        660.92        24.47 o
   0  10   9       2170.79       2250.41        39.27 o
   1  10   9         96.46        107.52        13.11 o
   2  10   9        535.91        523.01        18.91 o
   3  10   9       4834.18       4794.54        63.58 o
   4  10   9        321.99        361.76        18.96 o
   5  10   9       1457.46       1516.11        33.10 o
   6  10   9        854.40        801.89        25.19 o
   7  10   9         44.44         55.14        13.05 o
   8  10   9        760.57        777.65        30.63 o
   9  10   9         86.41         92.69        17.98 o
  10  10   9       1028.77       1120.68        41.58 o
  11  10   9        117.46         97.39        19.32 o
  12  10   9       1455.30       1527.41        44.33 o
  13  10   9        378.97        372.54        25.80 o
  14  10   9          8.40          5.53        15.10 o
  15  10   9        699.46        726.57        66.38 o
  -4  11   9         10.53         27.16        23.49 o
  -3  11   9        345.03        378.07        19.36 o
  -2  11   9         30.58         66.82        12.50 o
  -1  11   9         24.39         35.61        10.90 o
   0  11   9         14.51         14.11        11.08 o
   1  11   9        195.48        233.85        15.21 o
   2  11   9        347.75        329.60        18.21 o
   3  11   9        167.31        167.90        14.51 o
   4  11   9         77.32         80.39        13.15 o
   5  11   9        586.45        625.36        23.63 o
   6  11   9        169.55        168.54        16.26 o
   7  11   9        635.29        600.86        26.30 o
   8  11   9        191.04        210.44        21.91 o
   9  11   9         65.91         70.74        17.94 o
  10  11   9        116.16        139.86        19.40 o
  11  11   9        134.71        108.51        19.53 o
  12  11   9        299.49        263.90        27.66 o
  13  11   9        741.83        835.93        45.14 o
  14  11   9          8.64         17.13        29.93 o
  -2  12   9         91.88        119.93        15.76 o
  -1  12   9         11.01         18.23        10.69 o
   0  12   9        111.23        112.83        12.09 o
   1  12   9         32.73         32.62        11.00 o
   2  12   9        291.96        309.81        17.85 o
   3  12   9        956.61        908.75        29.02 o
   4  12   9        462.67        447.38        23.34 o
   5  12   9         34.49         23.72        14.10 o
   6  12   9       2098.86       2126.93        48.51 o
   7  12   9        737.56        715.05        30.11 o
   8  12   9         37.73         31.36        14.70 o
   9  12   9       1875.90       1857.20        45.02 o
  10  12   9       1227.56       1215.89        50.34 o
  11  12   9       2124.76       2139.60        51.83 o
  12  12   9         25.48         17.54        13.74 o
  13  12   9        124.39        116.63        17.92 o
  -1  13   9         16.46         10.30        17.00 o
   0  13   9         56.81         61.92        13.36 o
   1  13   9        990.15        977.15        30.98 o
   2  13   9        330.45        332.32        21.40 o
   3  13   9        235.28        258.73        21.66 o
   4  13   9        300.35        260.36        17.81 o
   5  13   9        924.85        839.58        32.12 o
   6  13   9        113.21        124.89        15.84 o
   7  13   9       1613.93       1597.83        41.00 o
   8  13   9        989.49       1032.77        34.26 o
   9  13   9         52.07         42.23        13.72 o
  10  13   9        523.45        522.91        23.24 o
  11  13   9       1137.11       1047.63        32.33 o
  12  13   9         89.64         56.35        16.18 o
  13  13   9          3.80        -10.83        19.93 o
   1  14   9        487.92        533.86        37.48 o
   2  14   9       1731.27       1770.08        44.21 o
   3  14   9        104.47         91.32        14.76 o
   4  14   9        523.35        518.36        23.37 o
   5  14   9        195.37        191.81        16.09 o
   6  14   9        778.14        795.20        27.67 o
   7  14   9         25.30         29.37        12.88 o
   8  14   9        836.79        913.65        30.26 o
   9  14   9        463.14        454.02        22.05 o
  10  14   9         15.18          3.22        11.73 o
  11  14   9        951.63       1007.36        30.19 o
  12  14   9         56.76         68.95        20.93 o
   3  15   9         58.20         38.13        19.37 o
   4  15   9        176.46        150.45        24.87 o
   5  15   9         15.44         26.96        13.16 o
   6  15   9         16.15          8.54        11.05 o
   7  15   9       1148.39       1026.24        26.62 o
   8  15   9          4.47         -0.32        10.72 o
   9  15   9          9.48          9.84        12.43 o
  10  15   9       1041.17       1022.91        48.25 o
  -4 -12  10        569.12        506.11        67.56 o
  -3 -12  10          2.13         -0.80         6.49 o
  -2 -12  10         34.68         50.37        13.63 o
  -6 -11  10        128.54        196.76        52.15 o
  -5 -11  10        228.95        378.95       109.05 o
  -4 -11  10         37.82         28.60        16.73 o
  -3 -11  10        318.88        328.38        16.66 o
  -2 -11  10        422.99        464.99        35.81 o
  -1 -11  10         12.63         14.02        13.36 o
   0 -11  10          5.43         10.33        12.85 o
   1 -11  10         42.20         29.92        15.95 o
  -7 -10  10         49.29        130.38        53.34 o
  -6 -10  10         58.78         76.42        37.85 o
  -5 -10  10         90.88         29.19        26.38 o
  -4 -10  10       1848.73       1838.62        44.25 o
  -3 -10  10         47.26         63.24         9.85 o
  -2 -10  10        451.66        432.64        27.73 o
  -1 -10  10       2355.31       2174.27        65.86 o
   0 -10  10        114.89        120.56        15.33 o
   1 -10  10        620.69        657.85        91.86 o
   2 -10  10        130.92        174.18        27.90 o
   3 -10  10        169.22        209.20        49.19 o
   4 -10  10         11.58          2.37        22.52 o
  -8  -9  10         41.04         44.45        47.41 o
  -7  -9  10        215.03        301.06        71.71 o
  -6  -9  10         12.29         16.08        22.72 o
  -5  -9  10        405.90        436.34        43.88 o
  -4  -9  10        182.33        170.42        15.02 o
  -3  -9  10        881.48        929.56        28.07 o
  -2  -9  10         13.63         21.63        12.24 o
  -1  -9  10        105.76        110.38        14.39 o
   0  -9  10        485.84        501.76        27.72 o
   1  -9  10         19.28         52.81        19.27 o
   2  -9  10        860.68        977.27        51.01 o
   3  -9  10        138.48        176.01        20.81 o
   4  -9  10         60.90         60.23        24.12 o
   5  -9  10         63.09         68.05        19.54 o
  -8  -8  10          7.21         23.32        29.92 o
  -7  -8  10        416.08        315.03        48.84 o
  -6  -8  10        199.37        194.05        30.05 o
  -5  -8  10       1011.34       1060.77        84.77 o
  -4  -8  10        222.52        235.06        29.71 o
  -3  -8  10        206.37        177.31        18.32 o
  -2  -8  10        901.72        812.36        41.28 o
  -1  -8  10          0.19         -3.86        11.39 o
   0  -8  10         24.41         18.94        11.14 o
   1  -8  10        118.91        103.56        21.56 o
   2  -8  10        225.57        269.47        29.55 o
   3  -8  10       1848.28       1796.29        54.11 o
   4  -8  10        435.19        436.96        28.82 o
   5  -8  10        779.79        715.51        34.07 o
   6  -8  10         11.88         24.17        18.50 o
 -10  -7  10         83.40         72.33        10.11 o
  -9  -7  10        897.18        914.25        30.63 o
  -8  -7  10         14.79         18.76         9.58 o
  -7  -7  10        306.22        272.33        40.72 o
  -6  -7  10        459.95        537.21        21.96 o
  -5  -7  10        401.63        332.14        35.60 o
  -4  -7  10        532.69        576.84        45.09 o
  -3  -7  10         13.64         17.84        12.56 o
  -2  -7  10         17.24         13.68         8.04 o
  -1  -7  10        142.22        116.34        11.04 o
   0  -7  10        653.82        666.55        26.58 o
   1  -7  10       1804.66       1764.01        55.92 o
   2  -7  10        184.97        207.14        21.68 o
   3  -7  10       3148.99       3015.78        71.34 o
   4  -7  10         41.34         29.58        14.99 o
   5  -7  10        384.47        360.99        26.17 o
   6  -7  10        349.60        351.95        27.31 o
   7  -7  10        247.32        205.35        21.39 o
   8  -7  10        746.36        783.47        76.45 o
 -10  -6  10         18.61         18.96        17.19 o
  -9  -6  10        202.70        239.43        30.82 o
  -8  -6  10         38.56         34.28        20.93 o
  -7  -6  10        536.21        537.24        22.78 o
  -6  -6  10       2340.38       2530.80        71.08 o
  -5  -6  10        686.83        716.31        35.25 o
  -4  -6  10        883.48        939.27        38.06 o
  -3  -6  10         12.28         20.40        10.35 o
  -2  -6  10       1656.76       1588.15        31.23 o
  -1  -6  10          1.83         11.19         8.32 o
   0  -6  10       1840.01       1779.98        35.38 o
   1  -6  10          6.41          8.89         9.75 o
   2  -6  10       3078.80       3130.57        80.04 o
   3  -6  10          2.12         -0.69        13.55 o
   4  -6  10       3487.07       3474.58        73.45 o
   5  -6  10        171.09        194.08        20.84 o
   6  -6  10        178.83        209.32        24.76 o
   7  -6  10        150.58        168.03        17.48 o
   8  -6  10         11.72         26.04        13.58 o
   9  -6  10        362.76        397.54        33.76 o
 -10  -5  10        356.94        318.25        34.97 o
  -9  -5  10         66.45         38.52        24.30 o
  -8  -5  10          0.92         -9.58        21.39 o
  -7  -5  10         15.13          4.50        14.00 o
  -6  -5  10       2286.50       2167.31        50.44 o
  -5  -5  10       3572.73       3588.38        64.32 o
  -4  -5  10       3034.58       2920.46        62.06 o
  -3  -5  10       1155.01       1176.94        27.05 o
  -2  -5  10         95.48         95.35         9.50 o
  -1  -5  10         82.37         89.40         7.53 o
   0  -5  10        166.25        132.88        11.09 o
   1  -5  10        901.89        807.75        36.39 o
   2  -5  10        826.06        776.38        27.23 o
   3  -5  10       2545.06       2483.64        50.30 o
   4  -5  10         87.61         96.90        17.61 o
   5  -5  10       1517.28       1523.33        44.20 o
   6  -5  10         24.18          6.94        13.74 o
   7  -5  10        658.50        688.38        28.32 o
   8  -5  10        210.85        247.05        20.23 o
   9  -5  10        523.28        517.46        34.66 o
  10  -5  10          9.27         16.23        18.92 o
 -10  -4  10        277.73        223.38        21.77 o
  -9  -4  10          6.44         -7.96        20.74 o
  -8  -4  10         17.46         20.58        13.74 o
  -7  -4  10        505.60        469.41        27.04 o
  -6  -4  10         12.37         19.03        13.03 o
  -5  -4  10        196.94        202.21        12.75 o
  -4  -4  10       1107.38       1136.99        36.47 o
  -3  -4  10        406.28        451.18        13.73 o
  -2  -4  10       3239.28       3214.62        43.22 o
  -1  -4  10         26.36         31.53         5.93 o
   0  -4  10        809.78        889.41        29.57 o
   1  -4  10         78.18         68.72         8.81 o
   2  -4  10       1211.37       1235.36        36.23 o
   3  -4  10        243.38        235.65        24.86 o
   4  -4  10         17.16         25.07        12.07 o
   5  -4  10        383.97        406.80        21.37 o
   6  -4  10        210.67        216.80        19.01 o
   7  -4  10          9.07         18.57        12.89 o
   8  -4  10       1266.84       1318.34        39.35 o
   9  -4  10         20.46         23.97        13.73 o
  10  -4  10        773.31        858.63        31.95 o
 -10  -3  10         29.34         62.23        23.11 o
  -9  -3  10         89.56         64.60        24.89 o
  -8  -3  10        591.80        595.67        30.47 o
  -7  -3  10         18.51         12.94        13.81 o
  -6  -3  10        394.99        376.56        36.25 o
  -5  -3  10        210.36        179.54        35.14 o
  -4  -3  10          4.74         20.46        10.36 o
  -3  -3  10         20.57         20.28         5.75 o
  -2  -3  10        702.16        652.07        15.69 o
  -1  -3  10       1690.07       1603.92        28.82 o
   0  -3  10       4987.60       4930.17        64.74 o
   1  -3  10       6001.21       6074.13        83.26 o
   2  -3  10       2087.49       2108.87        38.43 o
   3  -3  10       2182.92       2349.72        44.62 o
   4  -3  10        165.67        157.82        13.05 o
   5  -3  10       2217.06       2206.74        74.67 o
   6  -3  10         17.18          4.73        12.00 o
   7  -3  10         13.26         -0.11        12.38 o
   8  -3  10        157.85        184.14        19.14 o
   9  -3  10        714.93        721.15        31.91 o
  10  -3  10        157.92        185.83        17.47 o
  11  -3  10       1804.78       1864.90        44.38 o
 -10  -2  10       1005.22       1133.71        69.34 o
  -9  -2  10         15.34          7.70        24.89 o
  -8  -2  10       1342.06       1314.63        53.55 o
  -7  -2  10       2667.46       2712.46        72.85 o
  -6  -2  10        350.84        321.35        25.89 o
  -5  -2  10       2771.87       2847.47        72.36 o
  -4  -2  10         20.17          7.45         8.94 o
  -3  -2  10        342.82        385.40        15.38 o
  -2  -2  10         63.23         70.31         8.02 o
  -1  -2  10        184.54        154.74        10.10 o
   0  -2  10       2939.10       2895.17        44.21 o
   1  -2  10       2959.95       3044.39        46.88 o
   2  -2  10      20270.90      20332.91       268.90 o
   3  -2  10       1050.31        948.11        26.53 o
   4  -2  10       3608.93       3744.49        61.21 o
   5  -2  10        112.23         86.79        12.13 o
   6  -2  10        367.96        406.07        20.49 o
   7  -2  10         14.31         11.51        12.32 o
   8  -2  10         12.06          5.14        14.57 o
   9  -2  10        648.12        692.14        33.84 o
  10  -2  10        290.19        324.53        21.17 o
  11  -2  10        784.83        823.51        29.05 o
  12  -2  10       1683.56       1601.75        52.89 o
 -10  -1  10         66.44         59.78        21.50 o
  -9  -1  10       1004.37       1214.13        60.99 o
  -8  -1  10         67.08         50.99        21.23 o
  -7  -1  10        224.72        245.15        22.78 o
  -6  -1  10       2325.11       2352.44        80.74 o
  -5  -1  10         12.36          4.32        10.81 o
  -4  -1  10        606.65        615.53        23.03 o
  -3  -1  10         18.57         19.64         8.45 o
  -2  -1  10       2787.33       2851.67        48.08 o
  -1  -1  10       1025.14       1074.37        29.83 o
   0  -1  10       2335.11       2341.66        38.60 o
   1  -1  10       1336.08       1391.35        30.84 o
   2  -1  10        345.90        380.24        17.70 o
   3  -1  10       6619.44       6475.99        97.16 o
   4  -1  10        489.01        448.23        20.03 o
   5  -1  10       1851.89       1838.76        39.48 o
   6  -1  10        262.74        289.41        16.93 o
   7  -1  10         22.35         21.47        13.02 o
   8  -1  10         63.43         28.81        15.03 o
   9  -1  10        250.13        232.83        21.06 o
  10  -1  10       1060.43       1123.57        46.37 o
  11  -1  10         43.78         59.72        17.05 o
  12  -1  10       1082.51       1073.61        42.65 o
  13  -1  10         24.04         63.41        32.59 o
 -10   0  10         21.19         52.71        36.74 o
  -9   0  10        336.40        417.62        45.63 o
  -8   0  10        841.10        880.67       102.53 o
  -7   0  10        192.51        181.10        23.35 o
  -6   0  10        244.86        271.24        23.81 o
  -5   0  10       2015.65       1880.85        51.45 o
  -4   0  10        712.18        769.54        30.45 o
  -3   0  10        259.20        236.64        16.43 o
  -2   0  10        599.64        641.74        22.29 o
  -1   0  10        457.14        471.08        18.77 o
   0   0  10        232.99        224.09        13.41 o
   1   0  10         27.45         38.99         7.86 o
   2   0  10       2431.23       2324.36        46.27 o
   3   0  10        905.22        953.14        30.36 o
   4   0  10         62.62         63.67        10.22 o
   5   0  10        205.78        182.40        14.03 o
   6   0  10       2598.86       2647.13        43.66 o
   7   0  10        123.61         99.64        14.88 o
   8   0  10       1558.21       1547.77        41.30 o
   9   0  10        540.94        516.97        27.78 o
  10   0  10        975.69        883.25        42.03 o
  11   0  10          6.38        -11.07        13.29 o
  12   0  10         40.95         38.65        15.31 o
  13   0  10         49.93         27.67        17.72 o
 -10   1  10         43.90         12.87        24.00 o
  -9   1  10         22.87         31.35        24.59 o
  -8   1  10        152.27        131.82        30.28 o
  -7   1  10        225.97        207.72        26.70 o
  -6   1  10         16.46         13.01        14.23 o
  -5   1  10       3321.47       3288.22        65.42 o
  -4   1  10          0.77          5.96        11.88 o
  -3   1  10       8987.32       8763.93       136.23 o
  -2   1  10        966.68       1076.09        27.33 o
  -1   1  10        544.47        559.44        20.74 o
   0   1  10       2532.31       2561.31        44.26 o
   1   1  10        263.02        385.00        19.85 o
   2   1  10         10.09         16.89         8.39 o
   3   1  10         28.09         24.79         8.83 o
   4   1  10       4091.13       4048.81        57.96 o
   5   1  10         58.85         37.68         9.20 o
   6   1  10       2515.24       2378.48        38.77 o
   7   1  10        437.15        392.83        22.10 o
   8   1  10        219.02        223.30        23.43 o
   9   1  10       1612.82       1531.24        48.75 o
  10   1  10        168.01        136.76        18.48 o
  11   1  10        366.35        430.98        29.64 o
  12   1  10         79.59         84.17        16.93 o
  13   1  10        495.50        489.59        33.26 o
  -9   2  10        316.50        331.69        30.93 o
  -8   2  10        631.93        778.78        57.11 o
  -7   2  10         44.09         52.22        25.92 o
  -6   2  10        731.83        701.43        56.22 o
  -5   2  10         80.63         80.04        14.24 o
  -4   2  10       9211.30       9187.89       135.00 o
  -3   2  10        433.48        407.76        20.56 o
  -2   2  10       6523.09       6229.07        90.20 o
  -1   2  10       1382.02       1445.33        30.27 o
   0   2  10        285.98        229.70        13.74 o
   1   2  10        843.41        728.57        31.81 o
   2   2  10        241.28        282.57        19.71 o
   3   2  10        171.05        181.88        11.97 o
   4   2  10        378.53        345.88        15.04 o
   5   2  10       1599.77       1540.69        29.08 o
   6   2  10        519.16        476.65        21.15 o
   7   2  10       1501.45       1486.02        35.86 o
   8   2  10        752.26        694.33        32.91 o
   9   2  10        334.99        313.59        18.97 o
  10   2  10       2473.31       2566.58        53.57 o
  11   2  10        666.55        672.46        29.17 o
  12   2  10         58.68         50.12        16.67 o
  13   2  10        527.84        584.09        36.32 o
  14   2  10         13.12         11.85        33.19 o
  -9   3  10        453.50        450.72        28.86 o
  -8   3  10        184.48        167.08        18.52 o
  -7   3  10         56.23         79.63        16.43 o
  -6   3  10         14.53         23.71        13.08 o
  -5   3  10        119.18        127.62        16.13 o
  -4   3  10        782.96        818.28        30.71 o
  -3   3  10       3348.50       3352.94        62.07 o
  -2   3  10        204.66        177.74        15.94 o
  -1   3  10       5094.38       5275.62        78.55 o
   0   3  10        369.44        403.26        18.63 o
   1   3  10       2633.12       2559.32        43.39 o
   2   3  10        658.52        634.26        21.60 o
   3   3  10         46.61         45.80         8.70 o
   4   3  10         18.86         21.67         8.00 o
   5   3  10        188.56        185.00        11.69 o
   6   3  10        646.49        682.92        30.79 o
   7   3  10        465.93        465.11        19.79 o
   8   3  10         18.63         41.73        11.26 o
   9   3  10       1590.35       1613.07        40.43 o
  10   3  10        134.33        124.61        15.82 o
  11   3  10       3297.98       3132.19        57.36 o
  12   3  10        589.54        609.15        25.76 o
  13   3  10         16.78        -10.74        15.48 o
  14   3  10        128.65         96.95        30.78 o
  -8   4  10         52.32         59.78        14.23 o
  -7   4  10        985.52       1005.80        28.34 o
  -6   4  10        193.40        182.02        18.71 o
  -5   4  10         87.74        106.33        15.56 o
  -4   4  10        292.50        287.83        19.01 o
  -3   4  10       3673.33       3421.45        61.83 o
  -2   4  10        164.51        164.15        16.53 o
  -1   4  10        769.07        780.28        24.63 o
   0   4  10         37.09         36.51         9.38 o
   1   4  10        923.47       1113.23        26.53 o
   2   4  10       1665.74       1541.84        29.36 o
   3   4  10         30.93         29.37         8.49 o
   4   4  10       1932.58       1781.55        36.59 o
   5   4  10       1162.38       1268.15        37.40 o
   6   4  10        273.68        262.33        15.54 o
   7   4  10        550.70        538.91        19.63 o
   8   4  10         28.90         36.60        10.52 o
   9   4  10        491.36        509.54        29.70 o
  10   4  10       2812.02       2862.80        51.47 o
  11   4  10       2424.40       2505.76        48.08 o
  12   4  10        712.74        723.64        27.84 o
  13   4  10        529.79        516.35        25.41 o
  14   4  10        200.11        176.66        33.94 o
  -8   5  10        982.74       1039.65        51.63 o
  -7   5  10         18.02         -2.10        11.22 o
  -6   5  10        758.91        751.61        31.95 o
  -5   5  10       1647.98       1625.10        40.74 o
  -4   5  10        780.67        738.76        29.63 o
  -3   5  10       2351.84       2097.95        44.60 o
  -2   5  10        322.86        357.24        22.54 o
  -1   5  10        658.92        697.22        27.88 o
   0   5  10        594.25        718.88        30.12 o
   1   5  10        137.20        140.99        12.33 o
   2   5  10          7.91         -9.84         9.84 o
   3   5  10       7728.30       7368.43       101.39 o
   4   5  10          8.94         17.55         9.99 o
   5   5  10       5363.39       5257.28        78.21 o
   6   5  10        154.49        165.64        14.73 o
   7   5  10        132.20        135.80        13.49 o
   8   5  10       5776.79       5857.47        79.64 o
   9   5  10         64.25         77.21        13.34 o
  10   5  10         15.26         16.38        11.94 o
  11   5  10         45.49         53.46        14.05 o
  12   5  10        183.20        190.67        16.50 o
  13   5  10        315.07        282.80        18.31 o
  14   5  10        946.57       1046.80        46.23 o
  15   5  10       1142.30       1079.19        86.52 o
  -7   6  10        821.47        813.20        30.49 o
  -6   6  10       1276.06       1309.68        35.53 o
  -5   6  10         81.20         50.09        13.97 o
  -4   6  10       1671.72       1665.38        42.89 o
  -3   6  10       3054.42       3167.92        65.00 o
  -2   6  10        377.11        388.01        22.63 o
  -1   6  10       1217.04       1236.31        45.32 o
   0   6  10        342.98        326.38        19.83 o
   1   6  10        521.59        527.19        27.80 o
   2   6  10       2113.80       2074.02        54.89 o
   3   6  10         47.22         34.27        10.48 o
   4   6  10       1071.49       1075.07        28.79 o
   5   6  10       2074.56       2032.87        40.49 o
   6   6  10       3595.45       3519.55        57.43 o
   7   6  10       2363.80       2371.85        46.86 o
   8   6  10       1161.01       1167.80        53.56 o
   9   6  10         73.69         78.02        13.25 o
  10   6  10         21.04         13.39        11.70 o
  11   6  10        244.06        262.77        17.60 o
  12   6  10        451.21        485.16        22.65 o
  13   6  10       1045.69        940.90        34.35 o
  14   6  10         53.34         35.17        18.21 o
  15   6  10        167.07        165.94        42.67 o
  -7   7  10         33.47         26.61        13.75 o
  -6   7  10        868.27        924.26        29.47 o
  -5   7  10       1491.41       1516.01        38.72 o
  -4   7  10        579.11        578.65        26.96 o
  -3   7  10         36.32         11.46        14.07 o
  -2   7  10        464.03        463.04        26.82 o
  -1   7  10         47.27         32.30        14.32 o
   0   7  10       1896.57       1741.24        58.64 o
   1   7  10         21.03         31.36        11.56 o
   2   7  10          3.96         -3.10        10.42 o
   3   7  10         27.95         43.05        12.12 o
   4   7  10       2172.05       2098.76        39.67 o
   5   7  10        147.61        168.07        14.94 o
   6   7  10         21.67          7.67        11.38 o
   7   7  10       2171.89       2227.09        42.76 o
   8   7  10        391.50        405.49        20.69 o
   9   7  10       6998.17       6824.25        92.02 o
  10   7  10        150.55        140.43        19.03 o
  11   7  10        567.41        539.94        22.80 o
  12   7  10        683.60        641.35        25.03 o
  13   7  10        204.35        220.28        20.77 o
  14   7  10        286.73        245.45        27.80 o
  15   7  10         41.31          1.78        30.22 o
  -6   8  10        198.57        158.00        14.86 o
  -5   8  10        131.76        131.17        14.33 o
  -4   8  10       1700.94       1712.59        39.13 o
  -3   8  10         76.91         86.31        16.42 o
  -2   8  10       1580.48       1521.43        43.81 o
  -1   8  10        121.18        132.16        18.75 o
   0   8  10         58.97         52.86        13.14 o
   1   8  10       7216.34       7269.07        89.46 o
   2   8  10       2071.83       2062.73        35.32 o
   3   8  10        778.39        797.89        25.70 o
   4   8  10       4705.44       4969.54        71.14 o
   5   8  10        666.97        638.82        27.45 o
   6   8  10         12.23         10.07        11.45 o
   7   8  10         38.74         37.88        13.61 o
   8   8  10       1072.76       1138.32        31.40 o
   9   8  10        335.58        355.78        20.02 o
  10   8  10       2862.99       2715.31        46.74 o
  11   8  10        390.14        367.56        22.36 o
  12   8  10        479.26        484.07        26.94 o
  13   8  10         58.33         77.54        15.67 o
  14   8  10        381.28        344.84        29.63 o
  15   8  10         19.21         11.26        30.82 o
  -5   9  10        296.62        276.52        18.29 o
  -4   9  10        207.98        216.91        15.23 o
  -3   9  10         18.78         17.42        13.01 o
  -2   9  10       1956.20       2023.75        50.48 o
  -1   9  10       1030.05       1037.76        41.38 o
   0   9  10       1748.62       1756.24        38.77 o
   1   9  10         56.04         45.56        11.17 o
   2   9  10          2.71         13.46        10.20 o
   3   9  10       2244.27       2295.21        40.81 o
   4   9  10         92.27         86.85        13.10 o
   5   9  10       1781.47       1869.62        39.88 o
   6   9  10         82.66         98.07        14.44 o
   7   9  10          7.02         -6.26        11.37 o
   8   9  10       1475.25       1477.13        35.19 o
   9   9  10         21.26         17.53        12.97 o
  10   9  10       4492.48       4467.24        73.78 o
  11   9  10        679.30        691.83        32.43 o
  12   9  10       1422.09       1436.29        47.08 o
  13   9  10        829.50        867.19        38.47 o
  14   9  10         12.17         13.46        18.08 o
  15   9  10        314.04        324.17        47.41 o
  -4  10  10        200.76        176.36        15.95 o
  -3  10  10        397.70        393.42        21.55 o
  -2  10  10        321.20        323.79        21.39 o
  -1  10  10        191.48        244.86        20.66 o
   0  10  10        134.44        163.50        16.31 o
   1  10  10        109.26        112.26        13.38 o
   2  10  10       4333.54       4245.78        59.00 o
   3  10  10        334.97        347.13        19.31 o
   4  10  10       4549.90       4453.96        62.92 o
   5  10  10       5426.52       5717.73        75.14 o
   6  10  10         13.30         16.84        11.00 o
   7  10  10       1447.10       1445.82        35.33 o
   8  10  10        213.58        231.11        17.92 o
   9  10  10       1446.52       1383.65        38.74 o
  10  10  10        421.06        369.76        25.29 o
  11  10  10       1246.51       1302.78        47.87 o
  12  10  10         11.77          5.13        14.70 o
  13  10  10        903.32        949.06        43.26 o
  14  10  10         22.48         26.47        25.52 o
  -3  11  10         41.79         49.52        18.05 o
  -2  11  10          0.03         11.81        11.32 o
  -1  11  10         70.87         67.16        12.67 o
   0  11  10         50.80         42.49        12.16 o
   1  11  10         43.38         49.16        11.39 o
   2  11  10         74.37         77.72        12.56 o
   3  11  10       3805.06       3912.11        55.88 o
   4  11  10       1442.49       1407.40        37.21 o
   5  11  10       2777.25       3013.49        50.31 o
   6  11  10          9.20         25.28        11.84 o
   7  11  10        865.27        893.97        29.36 o
   8  11  10        244.07        248.54        19.49 o
   9  11  10         12.75          9.52        16.96 o
  10  11  10        254.93        246.04        21.83 o
  11  11  10        129.50        102.42        18.12 o
  12  11  10       1447.16       1482.25        46.78 o
  13  11  10         84.81         30.82        23.37 o
  14  11  10        312.00        276.82        61.34 o
  -2  12  10       1163.98       1106.89        64.81 o
  -1  12  10          3.35          2.38        11.44 o
   0  12  10         96.84         61.27        12.41 o
   1  12  10        366.24        347.08        18.00 o
   2  12  10        491.84        506.45        24.51 o
   3  12  10        250.47        240.37        16.78 o
   4  12  10        197.38        222.89        16.13 o
   5  12  10        713.32        747.21        30.98 o
   6  12  10        407.55        415.88        31.64 o
   7  12  10       1790.19       1807.85        59.86 o
   8  12  10        261.96        273.92        20.79 o
   9  12  10        236.43        231.27        19.26 o
  10  12  10        164.18        189.44        18.95 o
  11  12  10         20.94         26.00        14.99 o
  12  12  10         24.49          6.33        14.10 o
  13  12  10        128.61         97.41        23.17 o
   0  13  10        283.09        221.98        21.82 o
   1  13  10        611.10        578.09        26.54 o
   2  13  10         64.11         80.39        16.17 o
   3  13  10         18.61         14.43        12.48 o
   4  13  10        268.06        264.68        20.52 o
   5  13  10         16.20         27.41        13.55 o
   6  13  10        830.90        860.18        42.01 o
   7  13  10         25.00         29.86        13.63 o
   8  13  10       1298.29       1299.52        37.73 o
   9  13  10       1623.27       1685.97        40.32 o
  10  13  10        204.81        222.30        16.84 o
  11  13  10       1639.05       1617.14        41.75 o
  12  13  10        113.20        110.14        18.67 o
  13  13  10        296.74        397.07        62.82 o
   1  14  10        130.60         81.19        37.34 o
   2  14  10       1262.86       1341.42        49.88 o
   3  14  10        110.68        148.90        17.97 o
   4  14  10         37.84         30.02        12.45 o
   5  14  10        104.82         86.71        14.77 o
   6  14  10       1380.72       1321.29        35.18 o
   7  14  10       1982.29       2070.25        47.53 o
   8  14  10        222.93        225.09        16.98 o
   9  14  10        275.52        303.42        18.30 o
  10  14  10       1018.78       1084.60        29.68 o
  11  14  10         15.09        -15.47        15.47 o
   4  15  10        160.44        152.36        22.93 o
   5  15  10        588.85        574.53        41.93 o
   6  15  10        712.40        681.43        28.67 o
   7  15  10       1302.00       1230.26        38.41 o
   8  15  10        476.91        485.98        21.49 o
   9  15  10         20.14         15.46        14.48 o
  -4 -11  11        410.81        436.80        44.42 o
  -3 -11  11        284.14        349.05        40.78 o
  -2 -11  11        371.25        339.43        21.41 o
  -1 -11  11        208.73        227.84        20.60 o
   0 -11  11         29.15         55.12        17.19 o
  -5 -10  11       1522.64       1754.21        96.30 o
  -4 -10  11        264.99        331.76        43.11 o
  -3 -10  11       1868.72       1867.30        63.30 o
  -2 -10  11        145.28        171.13        21.86 o
  -1 -10  11        225.19        249.53        21.56 o
   0 -10  11       1325.12       1368.36       168.61 o
   1 -10  11         14.71          0.69        15.70 o
   2 -10  11         12.86        -14.10        14.10 o
  -5  -9  11         40.26         60.06        54.82 o
  -4  -9  11       1918.73       2103.76       113.19 o
  -3  -9  11       1043.26       1120.32        29.76 o
  -2  -9  11        401.38        434.96        28.48 o
  -1  -9  11        909.85        853.32        71.26 o
   0  -9  11        104.06        107.38        14.67 o
   1  -9  11       1020.71       1080.89        54.04 o
   2  -9  11         15.23         12.10        21.63 o
   3  -9  11         10.96         18.99        27.56 o
   4  -9  11         60.01         80.32        25.78 o
  -7  -8  11         35.61          5.93        36.74 o
  -6  -8  11          7.91        -24.89        37.34 o
  -5  -8  11         30.89         32.19        23.07 o
  -4  -8  11       1401.98       1619.32        75.60 o
  -3  -8  11         70.18         57.33        11.22 o
  -2  -8  11        351.44        323.38        36.37 o
  -1  -8  11        307.63        340.75        28.51 o
   0  -8  11         47.36         26.69        11.50 o
   1  -8  11        273.67        307.66        24.84 o
   2  -8  11          6.07          6.16        20.89 o
   3  -8  11        873.63        892.47        42.34 o
   4  -8  11        108.73        100.17        18.68 o
   5  -8  11         24.53         20.26        18.28 o
   6  -8  11          5.80         -8.30        23.71 o
  -9  -7  11         29.81         30.82         8.30 o
  -8  -7  11         15.39          8.76         8.69 o
  -7  -7  11       3651.61       3693.59        99.40 o
  -6  -7  11       1237.41       1116.84       105.79 o
  -5  -7  11        245.32        322.58        35.46 o
  -4  -7  11         28.84         27.78         6.85 o
  -3  -7  11         52.63         64.67        15.24 o
  -2  -7  11         85.69         82.48         8.85 o
  -1  -7  11          2.16          9.28         8.15 o
   0  -7  11        104.72         63.20        14.02 o
   1  -7  11         27.98         33.28        11.83 o
   2  -7  11       1062.50       1089.49        45.23 o
   3  -7  11         24.25         23.38        16.80 o
   4  -7  11        691.61        679.13        36.02 o
   5  -7  11         56.94         50.22        19.54 o
   6  -7  11         54.66         41.10        19.48 o
   7  -7  11       1222.91       1116.61        53.48 o
 -10  -6  11        609.89        624.64        33.78 o
  -9  -6  11         14.22         10.51         9.37 o
  -8  -6  11         66.84         82.23        10.97 o
  -7  -6  11         25.98         31.20        16.29 o
  -6  -6  11       1579.87       1501.12        59.80 o
  -5  -6  11       3297.02       3405.60        62.11 o
  -4  -6  11       1573.79       1663.25        35.43 o
  -3  -6  11       1475.43       1425.36        49.25 o
  -2  -6  11         57.23         63.16        10.64 o
  -1  -6  11       1222.44       1199.92        30.46 o
   0  -6  11         40.49         50.36        10.84 o
   1  -6  11         93.33         97.22        13.85 o
   2  -6  11         10.76          6.69        15.75 o
   3  -6  11       2633.34       2532.29        65.60 o
   4  -6  11        899.02        922.12        38.33 o
   5  -6  11       1221.98       1357.35        51.65 o
   6  -6  11          9.66        -15.86        15.86 o
   7  -6  11        625.65        687.00        44.29 o
   8  -6  11        590.19        644.45        28.89 o
 -10  -5  11         10.31         50.37        17.19 o
  -9  -5  11        536.19        532.78        42.08 o
  -8  -5  11        429.91        465.87        54.23 o
  -7  -5  11        495.55        483.09        23.87 o
  -6  -5  11         81.69         68.61        10.03 o
  -5  -5  11         10.53         12.02         9.94 o
  -4  -5  11       1224.26       1272.79        27.77 o
  -3  -5  11       1868.09       1858.86        35.82 o
  -2  -5  11       1605.49       1498.70        39.08 o
  -1  -5  11         18.54         33.17         7.55 o
   0  -5  11        471.82        429.69        22.05 o
   1  -5  11          4.01          4.52         9.42 o
   2  -5  11         68.92         66.28        10.98 o
   3  -5  11        731.14        665.32        29.80 o
   4  -5  11        263.63        312.42        23.45 o
   5  -5  11        242.32        222.38        22.01 o
   6  -5  11       1457.27       1481.56        52.79 o
   7  -5  11          0.27         -3.21        13.47 o
   8  -5  11       2201.22       2195.17        58.44 o
   9  -5  11         44.95         68.73        16.33 o
 -10  -4  11        570.91        521.52        42.08 o
  -9  -4  11        162.08        171.27        30.82 o
  -8  -4  11        340.56        304.38        49.81 o
  -7  -4  11         47.03         46.71        11.63 o
  -6  -4  11        141.84        161.60        14.05 o
  -5  -4  11        317.48        302.99        31.74 o
  -4  -4  11        197.47        181.33        14.79 o
  -3  -4  11         53.98         62.95        10.85 o
  -2  -4  11        815.91        856.69        21.08 o
  -1  -4  11        669.06        690.09        21.80 o
   0  -4  11        940.51        883.36        26.16 o
   1  -4  11       2156.57       2220.10        42.09 o
   2  -4  11         95.93         65.11        13.43 o
   3  -4  11        367.43        357.61        20.81 o
   4  -4  11        136.20        149.08        16.22 o
   5  -4  11       1390.60       1442.11        45.99 o
   6  -4  11        133.39        146.07        17.61 o
   7  -4  11        414.56        480.23        24.10 o
   8  -4  11          9.73         10.65        12.25 o
   9  -4  11       1976.56       1919.84        49.62 o
  10  -4  11        291.06        295.88        22.36 o
 -10  -3  11        319.08        352.03        29.04 o
  -9  -3  11        142.49        148.75        25.48 o
  -8  -3  11         21.79          6.41        14.36 o
  -7  -3  11       1458.78       1461.60        40.95 o
  -6  -3  11        172.22        199.71        17.22 o
  -5  -3  11         67.06         52.88        12.31 o
  -4  -3  11       5616.71       5868.99        98.43 o
  -3  -3  11       4927.35       4758.08        73.34 o
  -2  -3  11        156.87        176.24        14.48 o
  -1  -3  11        724.71        772.49        22.29 o
   0  -3  11       1077.48        952.25        23.94 o
   1  -3  11       2525.55       2487.61        41.41 o
   2  -3  11      13651.31      13767.63       203.51 o
   3  -3  11       1076.11       1154.42        33.69 o
   4  -3  11        473.03        527.17        25.19 o
   5  -3  11         31.61         15.10        12.18 o
   6  -3  11       2472.98       2391.70        51.45 o
   7  -3  11        118.31        101.11        15.33 o
   8  -3  11         51.53         62.40        14.48 o
   9  -3  11        374.18        389.70        21.94 o
  10  -3  11        842.08        817.17        28.43 o
  11  -3  11        271.61        264.59        23.30 o
 -10  -2  11        185.82        245.94        29.04 o
  -9  -2  11        638.07        579.01        49.19 o
  -8  -2  11        705.16        721.83        59.86 o
  -7  -2  11         35.20         20.59        25.88 o
  -6  -2  11       5712.01       5840.01       108.69 o
  -5  -2  11       1763.32       1763.54        46.08 o
  -4  -2  11       1775.55       1605.93        42.80 o
  -3  -2  11         62.11         43.89        10.98 o
  -2  -2  11       3196.47       3308.33        58.03 o
  -1  -2  11       1550.56       1640.73        32.89 o
   0  -2  11       3288.56       3201.63        49.28 o
   1  -2  11       1014.66       1038.95        28.17 o
   2  -2  11        957.25        904.91        29.96 o
   3  -2  11       3091.75       2955.22        55.17 o
   4  -2  11       1216.49       1197.43        33.70 o
   5  -2  11        640.70        627.63        26.96 o
   6  -2  11          4.60         -8.59        11.92 o
   7  -2  11       1761.04       1924.79        45.18 o
   8  -2  11        582.36        505.31        25.12 o
   9  -2  11        155.06        151.36        18.29 o
  10  -2  11        885.80        992.47        33.70 o
  11  -2  11        661.23        628.82        29.75 o
 -10  -1  11       1613.27       1443.66        72.30 o
  -9  -1  11         94.44        121.17        23.29 o
  -8  -1  11       1809.43       1839.79       143.71 o
  -7  -1  11        609.16        613.75        36.63 o
  -6  -1  11        364.95        333.90        28.09 o
  -5  -1  11       2423.65       2266.92        87.82 o
  -4  -1  11         60.75         56.76        13.03 o
  -3  -1  11        767.45        808.30        41.75 o
  -2  -1  11       2314.01       2336.39        43.15 o
  -1  -1  11        971.05        946.62        32.84 o
   0  -1  11        896.44        980.93        36.25 o
   1  -1  11        371.09        429.47        21.78 o
   2  -1  11       9669.75       9534.92       128.07 o
   3  -1  11        264.10        279.11        16.35 o
   4  -1  11       1848.27       1866.75        37.45 o
   5  -1  11       2149.85       2139.21        46.93 o
   6  -1  11        200.85        193.33        16.57 o
   7  -1  11        962.06       1023.47        41.58 o
   8  -1  11         26.70          7.70        14.33 o
   9  -1  11        114.56         98.74        16.90 o
  10  -1  11         63.40         40.11        14.96 o
  11  -1  11        782.15        715.28        29.66 o
  12  -1  11         74.20        104.45        20.73 o
  -9   0  11        763.00        732.99        46.37 o
  -8   0  11         34.32          9.47        23.11 o
  -7   0  11        568.46        533.81        33.30 o
  -6   0  11        611.04        571.14        40.66 o
  -5   0  11       1422.55       1373.09        49.78 o
  -4   0  11        440.51        462.75        25.59 o
  -3   0  11        389.48        423.60        24.37 o
  -2   0  11        348.01        333.06        20.63 o
  -1   0  11       1906.88       1831.62        38.38 o
   0   0  11        642.47        581.59        20.78 o
   1   0  11       2200.69       2038.13        36.82 o
   2   0  11        976.54        996.28        25.27 o
   3   0  11        683.75        759.68        29.66 o
   4   0  11       2029.36       2024.40        39.14 o
   5   0  11       1049.06       1049.07        41.95 o
   6   0  11        436.68        441.45        20.07 o
   7   0  11       1285.26       1299.26        39.46 o
   8   0  11        774.75        705.28        40.98 o
   9   0  11        978.28        973.02        39.33 o
  10   0  11        117.35        103.79        17.13 o
  11   0  11        174.95        144.63        17.17 o
  12   0  11         83.69         69.17        17.74 o
  13   0  11         27.24          3.56        29.63 o
  -9   1  11         14.45         29.45        24.89 o
  -8   1  11         45.10         47.94        24.62 o
  -7   1  11          9.26          1.19        31.71 o
  -6   1  11        321.86        308.79        23.74 o
  -5   1  11         45.27         43.96        15.05 o
  -4   1  11       1934.87       1993.78        51.14 o
  -3   1  11       1147.23       1267.30        40.23 o
  -2   1  11        624.52        605.24        24.87 o
  -1   1  11        969.35        940.77        28.27 o
   0   1  11        416.61        452.75        18.15 o
   1   1  11       3223.29       3375.62        52.67 o
   2   1  11         40.92         41.31         8.99 o
   3   1  11         97.44        108.98        11.27 o
   4   1  11        139.29        160.03        13.64 o
   5   1  11        955.40        912.16        26.09 o
   6   1  11        260.53        287.31        15.78 o
   7   1  11        149.51        134.52        18.06 o
   8   1  11       1624.51       1743.10        45.00 o
   9   1  11        657.55        619.84        29.80 o
  10   1  11       2496.71       2411.70        55.74 o
  11   1  11        245.30        277.61        20.27 o
  12   1  11        119.25        109.82        17.32 o
  13   1  11        244.62        252.56        37.23 o
  -9   2  11         28.04         15.41        24.30 o
  -8   2  11          5.08         39.63        21.63 o
  -7   2  11        176.09        240.33        34.72 o
  -6   2  11         66.67         60.67        16.76 o
  -5   2  11        273.66        295.60        23.91 o
  -4   2  11        698.43        659.57        28.87 o
  -3   2  11        485.80        583.54        26.67 o
  -2   2  11         71.63         64.26        12.01 o
  -1   2  11       1173.09       1132.62        28.54 o
   0   2  11        395.26        360.04        20.31 o
[truncated: 110,763 more chars]
